# Supplementary material for: Cell‐Type Specific miRNA Regulatory Network Responses to ABA Stress Revealed by Time Series Transcriptional Atlases in Arabidopsis
Source: Adv Sci (Weinh). 2025 Jan 10;12(9):2415083. doi: 10.1002/advs.202415083 (PMC11884551; doi:10.1002/advs.202415083)
Supplement: Supplementary file 2 — Supporting Information [file ADVS-12-2415083-s002.xlsx]

## Sheet: DEGs for 0.5h
Supplemental Dataset 1. DEGs after ABA treatment (0.5h).
Gene	EtOH-0.5H	ABA-0.5H	log2 (ABA/EtOH_0.5H)	p_value	q_value	Significant	Annotation (Tair 10)
AT2G40330	42.8394	0.193881	-7.78763	0.0096	0.0318734	yes	PYR1-like 6
AT1G72416	102.575	3.234	-4.98722	5e-05	0.00031269	yes	Chaperone DnaJ-domain superfamily protein
AT2G28690	4.38578	0.200364	-4.45214	0.0024	0.00984426	yes	Protein of unknown function (DUF1635)
AT1G06160	5.93054	0.280055	-4.40438	0.0039	0.0149156	yes	octadecanoid-responsive Arabidopsis AP2/ERF 59
AT2G28780	9.18035	0.690226	-3.73341	5e-05	0.00031269	yes	unknown protein; INVOLVED IN: biological_process unknown; LOCATED IN: mitochondrion; EXPRESSED IN: inflorescence meristem, root, flower; EXPRESSED DURING: petal differentiation and expansion stage; CONTAINS InterPro DOMAIN/s: Protein of unknown function DUF939, bacterial (InterPro:IPR010343); BEST Arabidopsis thaliana protein match is: unknown protein (TAIR:AT3G09450.1); Has 671 Blast hits to 667…
AT2G21650	7.20301	0.561808	-3.68045	0.00295	0.0117556	yes	Homeodomain-like superfamily protein
AT2G38310	209.814	17.0821	-3.61855	5e-05	0.00031269	yes	PYR1-like 4
AT4G34810	35.5448	3.24838	-3.45185	0.00265	0.0107211	yes	SAUR-like auxin-responsive protein family
AT3G13760	1.46409	0.134827	-3.44083	0.0007	0.00337951	yes	Cysteine/Histidine-rich C1 domain family protein
AT5G61590	290.188	27.0296	-3.42438	5e-05	0.00031269	yes	Integrase-type DNA-binding superfamily protein
AT5G48430	1.61429	0.157332	-3.35902	0.00435	0.0163659	yes	Eukaryotic aspartyl protease family protein
AT2G41230	9.87822	0.971262	-3.34632	0.0002	0.00111146	yes	unknown protein; Has 75 Blast hits to 75 proteins in 8 species: Archae - 0; Bacteria - 0; Metazoa - 0; Fungi - 0; Plants - 75; Viruses - 0; Other Eukaryotes - 0 (source: NCBI BLink).
AT4G12490	6.7204	0.669537	-3.32731	0.0004	0.00206436	yes	Bifunctional inhibitor/lipid-transfer protein/seed storage 2S albumin superfamily protein
AT5G05440	221.472	22.106	-3.32462	5e-05	0.00031269	yes	Polyketide cyclase/dehydrase and lipid transport superfamily protein
AT3G10120	7.17481	0.720909	-3.31505	5e-05	0.00031269	yes	unknown protein; BEST Arabidopsis thaliana protein match is: unknown protein (TAIR:AT5G03890.1); Has 57 Blast hits to 57 proteins in 10 species: Archae - 0; Bacteria - 0; Metazoa - 0; Fungi - 0; Plants - 57; Viruses - 0; Other Eukaryotes - 0 (source: NCBI BLink).
AT2G36090	15.2247	1.54521	-3.30054	0.00195	0.00823501	yes	F-box family protein
AT2G34010	2.07094	0.219072	-3.24081	0.0035	0.0136075	yes	unknown protein; BEST Arabidopsis thaliana protein match is: unknown protein (TAIR:AT1G29010.1); Has 32 Blast hits to 31 proteins in 9 species: Archae - 0; Bacteria - 0; Metazoa - 0; Fungi - 5; Plants - 25; Viruses - 0; Other Eukaryotes - 2 (source: NCBI BLink).
AT1G67110	5.20481	0.566004	-3.20096	5e-05	0.00031269	yes	cytoChrome P450, family 735, subfamily A, polypeptide 2
AT1G64405	9.6273	1.04843	-3.19891	0.00085	0.0040068	yes	unknown protein; Has 13 Blast hits to 13 proteins in 7 species: Archae - 0; Bacteria - 0; Metazoa - 0; Fungi - 0; Plants - 13; Viruses - 0; Other Eukaryotes - 0 (source: NCBI BLink).
AT4G25760	3.44066	0.378738	-3.18341	0.0056	0.0202701	yes	glutamine dumper 2
AT5G20820	5.92451	0.657185	-3.17232	0.00225	0.00931202	yes	SAUR-like auxin-responsive protein family
AT2G34390	3.2638	0.362287	-3.17134	0.0068	0.0238843	yes	NOD26-like intrinsic protein 2;1
AT3G14260	1.85014	0.213183	-3.11747	0.00705	0.0246191	yes	Protein of unknown function (DUF567)
AT2G47520	8.75818	1.01882	-3.10374	0.0002	0.00111146	yes	Integrase-type DNA-binding superfamily protein
AT4G30250	7.03983	0.891337	-2.9815	5e-05	0.00031269	yes	P-loop containing nucleoside triphosphate hydrolases superfamily protein
AT2G47560	5.64817	0.731294	-2.94926	0.00335	0.013106	yes	RING/U-box superfamily protein
AT4G21870	252.74	32.8557	-2.94344	5e-05	0.00031269	yes	HSP20-like chaperones superfamily protein
AT4G12480	184.368	24.1661	-2.93153	5e-05	0.00031269	yes	Bifunctional inhibitor/lipid-transfer protein/seed storage 2S albumin superfamily protein
AT2G43140	4.84564	0.641301	-2.91762	5e-05	0.00031269	yes	basic helix-loop-helix (bHLH) DNA-binding superfamily protein
AT5G35732	20.9511	3.01069	-2.79886	5e-05	0.00031269	yes	unknown protein; BEST Arabidopsis thaliana protein match is: unknown protein (TAIR:AT2G04795.1); Has 35333 Blast hits to 34131 proteins in 2444 species: Archae - 798; Bacteria - 22429; Metazoa - 974; Fungi - 991; Plants - 531; Viruses - 0; Other Eukaryotes - 9610 (source: NCBI BLink).
AT4G34770	27.3694	3.9808	-2.78143	5e-05	0.00031269	yes	SAUR-like auxin-responsive protein family
AT1G77120	134.15	19.6396	-2.77201	5e-05	0.00031269	yes	alcohol dehydrogenase 1
AT1G72360	20.1669	2.98006	-2.75858	5e-05	0.00031269	yes	Integrase-type DNA-binding superfamily protein
AT1G52120	1.34026	0.203601	-2.7187	0.00125	0.00560768	yes	Mannose-binding lectin superfamily protein
AT5G44575	12.8955	1.96756	-2.71239	0.0008	0.00379952	yes	unknown protein; FUNCTIONS IN: molecular_function unknown; INVOLVED IN: biological_process unknown; LOCATED IN: endomembrane system; Has 7 Blast hits to 7 proteins in 2 species: Archae - 0; Bacteria - 0; Metazoa - 0; Fungi - 0; Plants - 7; Viruses - 0; Other Eukaryotes - 0 (source: NCBI BLink).
AT1G18400	89.9583	13.7963	-2.70497	5e-05	0.00031269	yes	BR enhanced expression 1
AT5G03890	6.89982	1.06608	-2.69425	0.0021	0.00877462	yes	unknown protein; INVOLVED IN: N-terminal protein myristoylation; LOCATED IN: cellular_component unknown; BEST Arabidopsis thaliana protein match is: unknown protein (TAIR:AT3G10120.1); Has 1807 Blast hits to 1807 proteins in 277 species: Archae - 0; Bacteria - 0; Metazoa - 736; Fungi - 347; Plants - 385; Viruses - 0; Other Eukaryotes - 339 (source: NCBI BLink).
AT5G56840	1.50512	0.236872	-2.6677	0.01225	0.0390143	yes	myb-like transcription factor family protein
AT2G41990	10.1918	1.64311	-2.63292	5e-05	0.00031269	yes	CONTAINS InterPro DOMAIN/s: Late embryogenesis abundant protein, group 2 (InterPro:IPR004864); BEST Arabidopsis thaliana protein match is: Late embryogenesis abundant (LEA) hydroxyproline-rich glycoprotein family (TAIR:AT4G35170.1); Has 172 Blast hits to 168 proteins in 15 species: Archae - 0; Bacteria - 0; Metazoa - 0; Fungi - 0; Plants - 172; Viruses - 0; Other Eukaryotes - 0 (source: NCBI BLin…
AT4G34800	27.6298	4.53411	-2.60733	0.0089	0.029914	yes	SAUR-like auxin-responsive protein family
AT1G03850	49.847	8.33176	-2.58081	5e-05	0.00031269	yes	Glutaredoxin family protein
AT3G59900	31.8337	5.37414	-2.56645	5e-05	0.00031269	yes	auxin-regulated gene involved in organ size
AT5G65320	1.17083	0.199412	-2.55371	0.0106	0.0344795	yes	basic helix-loop-helix (bHLH) DNA-binding superfamily protein
AT1G51820	4.92749	0.83997	-2.55244	5e-05	0.00031269	yes	Leucine-rich repeat protein kinase family protein
AT3G44900	0.593038	0.102193	-2.53683	0.0125	0.039671	yes	cation/H+ exchanger 4
AT1G29951	4.98846	0.863063	-2.53106	0.00825	0.0280804	yes	conserved peptide upstream open reading frame 35
AT5G25810	24.3952	4.22521	-2.5295	5e-05	0.00031269	yes	Integrase-type DNA-binding superfamily protein
AT4G33070	38.1484	6.74443	-2.49986	5e-05	0.00031269	yes	Thiamine pyrophosphate dependent pyruvate decarboxylase family protein
AT5G48390	0.5636	0.101175	-2.47782	0.0041	0.015562	yes	Tetratricopeptide repeat (TPR)-like superfamily protein
AT1G43800	86.3257	15.5181	-2.47584	5e-05	0.00031269	yes	Plant stearoyl-acyl-carrier-protein desaturase family protein
AT2G44370	2.98367	0.53797	-2.47149	0.0003	0.00159808	yes	Cysteine/Histidine-rich C1 domain family protein
AT3G25717	142.646	25.9298	-2.45976	5e-05	0.00031269	yes	ROTUNDIFOLIA like 16
AT5G24655	4.78785	0.872498	-2.45616	0.00955	0.031735	yes	response to low sulfur 4
AT3G01260	10.561	1.94927	-2.43774	5e-05	0.00031269	yes	Galactose mutarotase-like superfamily protein
AT5G58500	6.90837	1.2863	-2.42512	0.00145	0.00637489	yes	Protein of unknown function (DUF640)
AT4G31730	35.9542	6.72636	-2.41826	5e-05	0.00031269	yes	glutamine dumper 1
AT5G15830	13.5479	2.56038	-2.40364	5e-05	0.00031269	yes	basic leucine-zipper 3
AT5G14360	4.37381	0.833832	-2.39106	0.00245	0.010022	yes	Ubiquitin-like superfamily protein
AT2G17850	15.3592	2.93519	-2.38757	5e-05	0.00031269	yes	Rhodanese/Cell cycle control phosphatase superfamily protein
AT3G43190	21.6847	4.17221	-2.37779	5e-05	0.00031269	yes	sucrose synthase 4
AT2G04795	49.7207	9.72297	-2.35438	5e-05	0.00031269	yes	unknown protein; BEST Arabidopsis thaliana protein match is: unknown protein (TAIR:AT5G35732.1); Has 18 Blast hits to 18 proteins in 6 species: Archae - 0; Bacteria - 0; Metazoa - 0; Fungi - 0; Plants - 18; Viruses - 0; Other Eukaryotes - 0 (source: NCBI BLink).
AT5G07580	109.596	21.5447	-2.34679	5e-05	0.00031269	yes	Integrase-type DNA-binding superfamily protein
AT1G68880	7.92044	1.57679	-2.32859	5e-05	0.00031269	yes	basic leucine-zipper 8
AT5G54790	1.44619	0.28832	-2.32652	0.01345	0.0421435	yes	unknown protein; BEST Arabidopsis thaliana protein match is: unknown protein (TAIR:AT1G50930.1); Has 53 Blast hits to 53 proteins in 10 species: Archae - 0; Bacteria - 0; Metazoa - 0; Fungi - 0; Plants - 53; Viruses - 0; Other Eukaryotes - 0 (source: NCBI BLink).
AT5G10210	2.64625	0.5356	-2.30472	0.0009	0.00421181	yes	CONTAINS InterPro DOMAIN/s: C2 calcium-dependent membrane targeting (InterPro:IPR000008); BEST Arabidopsis thaliana protein match is: unknown protein (TAIR:AT5G65030.1); Has 1807 Blast hits to 1807 proteins in 277 species: Archae - 0; Bacteria - 0; Metazoa - 736; Fungi - 347; Plants - 385; Viruses - 0; Other Eukaryotes - 339 (source: NCBI BLink).
AT1G73830	90.7095	18.3661	-2.30421	5e-05	0.00031269	yes	BR enhanced expression 3
AT1G16390	22.2202	4.55491	-2.28638	5e-05	0.00031269	yes	organic cation/carnitine transporter 3
AT2G16060	68.9467	14.1964	-2.27996	5e-05	0.00031269	yes	hemoglobin 1
AT3G52310	0.740847	0.153109	-2.27462	0.0023	0.00949056	yes	ABC-2 type transporter family protein
AT1G70985	97.9395	20.2861	-2.2714	5e-05	0.00031269	yes	hydroxyproline-rich glycoprotein family protein
AT2G41510	0.972279	0.201555	-2.2702	0.0018	0.0076859	yes	cytokinin oxidase/dehydrogenase 1
AT1G22030	8.68406	1.80571	-2.26581	5e-05	0.00031269	yes	CONTAINS InterPro DOMAIN/s: Protein BYPASS related (InterPro:IPR008511); BEST Arabidopsis thaliana protein match is: unknown protein (TAIR:AT1G77855.1); Has 99 Blast hits to 99 proteins in 17 species: Archae - 0; Bacteria - 0; Metazoa - 3; Fungi - 0; Plants - 96; Viruses - 0; Other Eukaryotes - 0 (source: NCBI BLink).
AT4G01430	3.76027	0.784931	-2.2602	5e-05	0.00031269	yes	nodulin MtN21 /EamA-like transporter family protein
AT3G45160	109.452	23.3175	-2.23081	5e-05	0.00031269	yes	Putative membrane lipoprotein
AT5G66985	50.409	10.7476	-2.22967	5e-05	0.00031269	yes	unknown protein; Has 30201 Blast hits to 17322 proteins in 780 species: Archae - 12; Bacteria - 1396; Metazoa - 17338; Fungi - 3422; Plants - 5037; Viruses - 0; Other Eukaryotes - 2996 (source: NCBI BLink).
AT4G02170	12.6757	2.76795	-2.19518	5e-05	0.00031269	yes	unknown protein; BEST Arabidopsis thaliana protein match is: unknown protein (TAIR:AT5G38700.1); Has 53 Blast hits to 53 proteins in 10 species: Archae - 0; Bacteria - 0; Metazoa - 0; Fungi - 0; Plants - 53; Viruses - 0; Other Eukaryotes - 0 (source: NCBI BLink).
AT5G64120	125.317	27.652	-2.18012	5e-05	0.00031269	yes	Peroxidase superfamily protein
AT1G22400	68.2643	15.1306	-2.17366	5e-05	0.00031269	yes	UDP-Glycosyltransferase superfamily protein
AT5G10970	5.09045	1.13732	-2.16215	0.0002	0.00111146	yes	C2H2 and C2HC zinc fingers superfamily protein
AT5G60780	3.56329	0.799357	-2.1563	5e-05	0.00031269	yes	nitrate transporter 2.3
AT5G22930	4.58452	1.03167	-2.15179	0.0011	0.00501805	yes	Protein of unknown function (DUF1635)
AT4G12470	191.2	43.0303	-2.15166	5e-05	0.00031269	yes	azelaic acid induced 1
AT4G38620	35.7804	8.07145	-2.14827	5e-05	0.00031269	yes	myb domain protein 4
AT1G36622	8.38845	1.89481	-2.14635	0.0007	0.00337951	yes	unknown protein; LOCATED IN: endomembrane system; BEST Arabidopsis thaliana protein match is: unknown protein (TAIR:AT1G36640.1); Has 12 Blast hits to 12 proteins in 2 species: Archae - 0; Bacteria - 0; Metazoa - 0; Fungi - 0; Plants - 12; Viruses - 0; Other Eukaryotes - 0 (source: NCBI BLink).
AT5G43170	33.7875	7.66365	-2.14039	5e-05	0.00031269	yes	zinc-finger protein 3
AT5G57760	172.756	39.2469	-2.13808	5e-05	0.00031269	yes	unknown protein; Has 5 Blast hits to 5 proteins in 2 species: Archae - 0; Bacteria - 0; Metazoa - 0; Fungi - 0; Plants - 5; Viruses - 0; Other Eukaryotes - 0 (source: NCBI BLink).
AT2G43620	23.681	5.38363	-2.13708	5e-05	0.00031269	yes	Chitinase family protein
AT4G31620	1.00804	0.234279	-2.10526	0.00335	0.013106	yes	Transcriptional factor B3 family protein
AT1G51890	0.592583	0.138227	-2.09997	0.00225	0.00931202	yes	Leucine-rich repeat protein kinase family protein
AT2G14060	3.4986	0.820572	-2.09208	5e-05	0.00031269	yes	S-adenosyl-L-methionine-dependent methyltransferases superfamily protein
AT5G12030	2.52991	0.593741	-2.09118	0.0154	0.0471138	yes	heat shock protein 17.6A
AT3G30775	232.506	54.5918	-2.09051	5e-05	0.00031269	yes	Methylenetetrahydrofolate reductase family protein
AT1G34245	5.34835	1.25669	-2.08946	0.00065	0.003167	yes	Putative membrane lipoprotein
AT3G50560	41.9454	9.89105	-2.08432	5e-05	0.00031269	yes	NAD(P)-binding Rossmann-fold superfamily protein
AT1G78120	14.8073	3.52205	-2.07182	5e-05	0.00031269	yes	Tetratricopeptide repeat (TPR)-like superfamily protein
AT5G52882	89.6486	21.3416	-2.07061	5e-05	0.00031269	yes	P-loop containing nucleoside triphosphate hydrolases superfamily protein
AT1G12320	6.52784	1.56285	-2.06243	0.0001	0.000593148	yes	Protein of unknown function (DUF1442)
AT1G52200	40.4482	9.76032	-2.05108	5e-05	0.00031269	yes	PLAC8 family protein
AT2G27660	5.07105	1.22457	-2.05001	5e-05	0.00031269	yes	Cysteine/Histidine-rich C1 domain family protein
AT5G40590	3.34173	0.808511	-2.04725	0.0003	0.00159808	yes	Cysteine/Histidine-rich C1 domain family protein
AT4G18830	2.27577	0.551753	-2.04426	0.0002	0.00111146	yes	ovate family protein 5
AT3G25730	17.3474	4.22973	-2.03608	5e-05	0.00031269	yes	ethylene response DNA binding factor 3
AT4G21760	4.28737	1.04807	-2.03236	0.00285	0.0114129	yes	beta-glucosidase 47
AT3G06070	489.685	122.093	-2.00388	5e-05	0.00031269	yes	unknown protein; BEST Arabidopsis thaliana protein match is: unknown protein (TAIR:AT5G19190.1); Has 33 Blast hits to 33 proteins in 12 species: Archae - 0; Bacteria - 0; Metazoa - 1; Fungi - 0; Plants - 32; Viruses - 0; Other Eukaryotes - 0 (source: NCBI BLink).
AT5G67430	4.07965	1.01963	-2.0004	5e-05	0.00031269	yes	Acyl-CoA N-acyltransferases (NAT) superfamily protein
AT5G51720	282.496	70.8778	-1.99483	5e-05	0.00031269	yes	2 iron, 2 sulfur cluster binding
AT1G69760	50.2879	12.8868	-1.96432	5e-05	0.00031269	yes	unknown protein; BEST Arabidopsis thaliana protein match is: unknown protein (TAIR:AT1G26920.1); Has 51 Blast hits to 51 proteins in 15 species: Archae - 0; Bacteria - 2; Metazoa - 2; Fungi - 7; Plants - 29; Viruses - 0; Other Eukaryotes - 11 (source: NCBI BLink).
AT3G50190	0.752538	0.193814	-1.95709	0.014	0.0435595	yes	Plant protein of unknown function (DUF247)
AT1G06520	0.660109	0.170276	-1.95483	0.0108	0.0351544	yes	glycerol-3-phosphate acyltransferase 1
AT2G36750	12.8522	3.31681	-1.95414	5e-05	0.00031269	yes	UDP-glucosyl transferase 73C1
AT4G21680	13.4729	3.47846	-1.95354	5e-05	0.00031269	yes	NITRATE TRANSPORTER 1.8
AT4G31940	58.4869	15.1388	-1.94987	5e-05	0.00031269	yes	cytoChrome P450, family 82, subfamily C, polypeptide 4
AT3G58190	1.41222	0.372507	-1.92263	0.0149	0.0458496	yes	lateral organ boundaries-domain 29
AT4G00910	1.57742	0.417389	-1.91811	0.00135	0.00599448	yes	Aluminium activated malate transporter family protein
AT4G03400	29.6064	7.8351	-1.91788	5e-05	0.00031269	yes	Auxin-responsive GH3 family protein
AT5G44680	86.2174	22.9491	-1.90954	5e-05	0.00031269	yes	DNA glycosylase superfamily protein
AT4G34530	22.8238	6.08499	-1.90721	5e-05	0.00031269	yes	cryptoChrome-interacting basic-helix-loop-helix 1
AT1G74940	11.5456	3.08536	-1.90383	5e-05	0.00031269	yes	Protein of unknown function (DUF581)
AT5G19890	7.94291	2.13273	-1.89696	5e-05	0.00031269	yes	Peroxidase superfamily protein
AT4G31800	146.416	39.4475	-1.89206	5e-05	0.00031269	yes	WRKY DNA-binding protein 18
AT2G25000	5.77736	1.5608	-1.88812	5e-05	0.00031269	yes	WRKY DNA-binding protein 60
AT4G23550	13.404	3.62709	-1.88578	5e-05	0.00031269	yes	WRKY family transcription factor
AT5G23360	19.0125	5.15928	-1.88171	5e-05	0.00031269	yes	GRAM domain-containing protein / ABA-responsive protein-related
AT2G27690	11.0276	3.02881	-1.8643	5e-05	0.00031269	yes	cytoChrome P450, family 94, subfamily C, polypeptide 1
AT1G54660	1.0681	0.294835	-1.85708	5e-05	0.00031269	yes	pseudogene, similar to vetispiradiene synthase, blastp match of 54% identity and 3.0e-79 P-value to GP|5360685|dbj|BAA82108.1||AB022719 vetispiradiene synthase {Solanum tuberosum}
AT5G60030	16.6642	4.65597	-1.8396	5e-05	0.00031269	yes	unknown protein; BEST Arabidopsis thaliana protein match is: unknown protein (TAIR:AT1G75335.1); Has 1807 Blast hits to 1807 proteins in 277 species: Archae - 0; Bacteria - 0; Metazoa - 736; Fungi - 347; Plants - 385; Viruses - 0; Other Eukaryotes - 339 (source: NCBI BLink).
AT3G12820	3.56783	0.996991	-1.83939	0.00095	0.00441617	yes	myb domain protein 10
AT5G57685	60.2957	16.9287	-1.83258	5e-05	0.00031269	yes	glutamine dumper 3
AT1G30280	21.7172	6.1613	-1.81753	5e-05	0.00031269	yes	Chaperone DnaJ-domain superfamily protein
AT5G23000	1.08834	0.309424	-1.81448	0.0074	0.0256439	yes	myb domain protein 37
AT5G19190	648.804	184.519	-1.81402	5e-05	0.00031269	yes	unknown protein; BEST Arabidopsis thaliana protein match is: unknown protein (TAIR:AT3G06070.1); Has 1807 Blast hits to 1807 proteins in 277 species: Archae - 0; Bacteria - 0; Metazoa - 736; Fungi - 347; Plants - 385; Viruses - 0; Other Eukaryotes - 339 (source: NCBI BLink).
AT2G19590	21.2991	6.05887	-1.81367	5e-05	0.00031269	yes	ACC oxidase 1
AT5G50120	2.43291	0.693252	-1.81123	0.00035	0.00183314	yes	Transducin/WD40 repeat-like superfamily protein
AT2G32100	10.0134	2.85438	-1.81069	5e-05	0.00031269	yes	ovate family protein 16
AT5G62380	2.93861	0.838178	-1.80981	0.00095	0.00441617	yes	NAC-domain protein 101
AT1G68320	2.04559	0.584206	-1.80797	0.003	0.0119253	yes	myb domain protein 62
AT5G23350	15.1575	4.32915	-1.80788	0.00015	0.000857223	yes	GRAM domain-containing protein / ABA-responsive protein-related
AT2G36210	3.71352	1.06105	-1.80729	0.0037	0.0142651	yes	SAUR-like auxin-responsive protein family
AT2G39370	2.30517	0.658697	-1.80718	0.0017	0.00731491	yes	unknown protein; BEST Arabidopsis thaliana protein match is: unknown protein (TAIR:AT2G37380.1); Has 184 Blast hits to 178 proteins in 53 species: Archae - 0; Bacteria - 58; Metazoa - 9; Fungi - 0; Plants - 103; Viruses - 0; Other Eukaryotes - 14 (source: NCBI BLink).
AT2G26440	7.58092	2.17505	-1.80132	5e-05	0.00031269	yes	Plant invertase/pectin methylesterase inhibitor superfamily
AT1G75580	9.56717	2.78253	-1.78169	5e-05	0.00031269	yes	SAUR-like auxin-responsive protein family
AT1G78450	10.3394	3.00786	-1.78134	5e-05	0.00031269	yes	SOUL heme-binding family protein
AT1G62280	1.71432	0.500084	-1.7774	0.0021	0.00877462	yes	SLAC1 homologue 1
AT4G01390	6.3968	1.86853	-1.77545	5e-05	0.00031269	yes	TRAF-like family protein
AT3G22540	9.67612	2.83374	-1.77172	0.0007	0.00337951	yes	Protein of unknown function (DUF1677)
AT5G22320	10.1423	2.99144	-1.76147	5e-05	0.00031269	yes	Leucine-rich repeat (LRR) family protein
AT2G44080	84.2986	24.8849	-1.76024	5e-05	0.00031269	yes	ARGOS-like
AT3G23930	2.96454	0.877009	-1.75714	0.00055	0.00273263	yes	unknown protein; FUNCTIONS IN: molecular_function unknown; INVOLVED IN: N-terminal protein myristoylation; LOCATED IN: cellular_component unknown; EXPRESSED IN: hypocotyl; BEST Arabidopsis thaliana protein match is: unknown protein (TAIR:AT4G13540.1); Has 10639 Blast hits to 7432 proteins in 646 species: Archae - 82; Bacteria - 826; Metazoa - 5047; Fungi - 759; Plants - 314; Viruses - 86; Other E…
AT2G35150	2.25764	0.679857	-1.73151	0.0024	0.00984426	yes	EXORDIUM like 1
AT2G14210	2.20676	0.664704	-1.73115	0.0013	0.00580113	yes	AGAMOUS-like 44
AT4G39675	69.7839	21.216	-1.71774	5e-05	0.00031269	yes	unknown protein; Has 30201 Blast hits to 17322 proteins in 780 species: Archae - 12; Bacteria - 1396; Metazoa - 17338; Fungi - 3422; Plants - 5037; Viruses - 0; Other Eukaryotes - 2996 (source: NCBI BLink).
AT4G33560	91.0829	27.7525	-1.71456	5e-05	0.00031269	yes	Wound-responsive family protein
AT4G34750	28.4093	8.6627	-1.71348	5e-05	0.00031269	yes	SAUR-like auxin-responsive protein family
AT4G32280	1.2584	0.384	-1.71242	0.01445	0.0447102	yes	indole-3-acetic acid inducible 29
AT5G43180	25.4327	7.76182	-1.71222	5e-05	0.00031269	yes	Protein of unknown function, DUF599
AT5G39890	12.4823	3.85485	-1.69514	5e-05	0.00031269	yes	Protein of unknown function (DUF1637)
AT5G23480	0.996758	0.307963	-1.69449	0.00355	0.0137721	yes	SWIB/MDM2 domain;Plus-3;GYF
AT3G19370	10.7576	3.33218	-1.69083	5e-05	0.00031269	yes	Plant protein of unknown function (DUF869)
AT1G80100	3.03565	0.943897	-1.6853	0.0121	0.0384878	yes	histidine phosphotransfer protein 6
AT1G69160	26.5174	8.2488	-1.68468	5e-05	0.00031269	yes	unknown protein; BEST Arabidopsis thaliana protein match is: unknown protein (TAIR:AT3G13980.1); Has 173 Blast hits to 172 proteins in 54 species: Archae - 0; Bacteria - 0; Metazoa - 25; Fungi - 33; Plants - 84; Viruses - 2; Other Eukaryotes - 29 (source: NCBI BLink).
AT1G26780	1.16584	0.364686	-1.67664	0.0154	0.0471138	yes	myb domain protein 117
AT5G02760	56.0511	17.5865	-1.67227	5e-05	0.00031269	yes	Protein phosphatase 2C family protein
AT2G19970	10.1822	3.20287	-1.6686	5e-05	0.00031269	yes	CAP (Cysteine-rich secretory proteins, Antigen 5, and Pathogenesis-related 1 protein) superfamily protein
AT1G76420	1.68858	0.533118	-1.66329	0.0045	0.016843	yes	NAC (No Apical Meristem) domain transcriptional regulator superfamily protein
AT5G08350	23.2969	7.36287	-1.6618	5e-05	0.00031269	yes	GRAM domain-containing protein / ABA-responsive protein-related
AT3G02885	5.96208	1.88952	-1.65779	0.0007	0.00337951	yes	GAST1 protein homolog 5
AT5G20250	466.55	147.994	-1.65649	5e-05	0.00031269	yes	Raffinose synthase family protein
AT3G20110	3.29477	1.04521	-1.65638	5e-05	0.00031269	yes	cytoChrome P450, family 705, subfamily A, polypeptide 20
AT3G19850	12.9638	4.12456	-1.65218	5e-05	0.00031269	yes	Phototropic-responsive NPH3 family protein
AT4G19380	6.62208	2.11699	-1.64527	5e-05	0.00031269	yes	Long-chain fatty alcohol dehydrogenase family protein
AT1G49200	16.0775	5.14019	-1.64515	5e-05	0.00031269	yes	RING/U-box superfamily protein
AT4G39190	3.68244	1.17881	-1.64334	5e-05	0.00031269	yes	unknown protein; BEST Arabidopsis thaliana protein match is: unknown protein (TAIR:AT2G21560.1); Has 5536 Blast hits to 3562 proteins in 401 species: Archae - 12; Bacteria - 497; Metazoa - 1363; Fungi - 374; Plants - 149; Viruses - 22; Other Eukaryotes - 3119 (source: NCBI BLink).
AT1G53250	4.86248	1.55984	-1.64029	5e-05	0.00031269	yes	unknown protein; BEST Arabidopsis thaliana protein match is: unknown protein (TAIR:AT1G53800.1); Has 11909 Blast hits to 7704 proteins in 757 species: Archae - 51; Bacteria - 1338; Metazoa - 4550; Fungi - 987; Plants - 464; Viruses - 24; Other Eukaryotes - 4495 (source: NCBI BLink).
AT1G31320	8.61987	2.76738	-1.63914	5e-05	0.00031269	yes	LOB domain-containing protein 4
AT4G11080	8.64338	2.78363	-1.63463	5e-05	0.00031269	yes	HMG (high mobility group) box protein
AT1G76890	27.3526	8.85364	-1.62733	5e-05	0.00031269	yes	Duplicated homeodomain-like superfamily protein
AT4G36040	120.217	38.9766	-1.62496	5e-05	0.00031269	yes	Chaperone DnaJ-domain superfamily protein
AT1G49230	7.49422	2.43438	-1.62222	5e-05	0.00031269	yes	RING/U-box superfamily protein
AT4G25420	1.65487	0.539116	-1.61805	0.00835	0.0283636	yes	2-oxoglutarate (2OG) and Fe(II)-dependent oxygenase superfamily protein
AT5G46500	4.01202	1.3097	-1.61509	5e-05	0.00031269	yes	BEST Arabidopsis thaliana protein match is: disease resistance protein (TIR-NBS-LRR class) family (TAIR:AT5G46260.1); Has 1807 Blast hits to 1807 proteins in 277 species: Archae - 0; Bacteria - 0; Metazoa - 736; Fungi - 347; Plants - 385; Viruses - 0; Other Eukaryotes - 339 (source: NCBI BLink).
AT4G04972	8.20173	2.67792	-1.61482	0.00855	0.0289307	yes	unknown protein.
AT1G60640	14.5292	4.74535	-1.61436	5e-05	0.00031269	yes	unknown protein; FUNCTIONS IN: molecular_function unknown; INVOLVED IN: biological_process unknown; LOCATED IN: cellular_component unknown.
AT4G15030	9.39044	3.07661	-1.60985	5e-05	0.00031269	yes	FUNCTIONS IN: molecular_function unknown; INVOLVED IN: biological_process unknown; LOCATED IN: cellular_component unknown; EXPRESSED IN: 23 plant structures; EXPRESSED DURING: 13 growth stages; CONTAINS InterPro DOMAIN/s: Folate-sensitive fragile site protein Fra10Ac1 (InterPro:IPR019129); Has 8498 Blast hits to 5699 proteins in 376 species: Archae - 6; Bacteria - 264; Metazoa - 3838; Fungi - 743…
AT4G13260	1.26933	0.416303	-1.60836	0.002	0.00841582	yes	Flavin-binding monooxygenase family protein
AT1G13260	90.352	29.776	-1.60141	5e-05	0.00031269	yes	related to ABI3/VP1 1
AT5G20860	1.00185	0.331181	-1.59698	0.0111	0.0359584	yes	Plant invertase/pectin methylesterase inhibitor superfamily
AT1G53940	2.71909	0.901764	-1.5923	0.00045	0.00229074	yes	GDSL-motif lipase 2
AT3G58070	2.68665	0.893816	-1.58776	0.00335	0.013106	yes	C2H2 and C2HC zinc fingers superfamily protein
AT5G53020	3.29676	1.10055	-1.58282	5e-05	0.00031269	yes	Ribonuclease P protein subunit P38-related
AT1G30080	3.32033	1.11027	-1.58041	5e-05	0.00031269	yes	Glycosyl hydrolase superfamily protein
AT4G27450	93.1044	31.1373	-1.5802	5e-05	0.00031269	yes	Aluminium induced protein with YGL and LRDR motifs
AT5G51440	10.4354	3.50791	-1.57281	5e-05	0.00031269	yes	HSP20-like chaperones superfamily protein
AT3G61198	4.23946	1.43031	-1.56755	0.00585	0.0210301	yes	other RNA
AT3G49570	50.0201	16.9367	-1.56235	5e-05	0.00031269	yes	response to low sulfur 3
AT2G44798	1.58451	0.537047	-1.56092	0.011	0.0355557	yes	Potential natural antisense gene, locus overlaps with AT2G44800
AT5G25160	6.23953	2.12249	-1.55568	5e-05	0.00031269	yes	zinc finger protein 3
AT3G27650	6.96045	2.3781	-1.54937	5e-05	0.00031269	yes	LOB domain-containing protein 25
AT3G05900	78.1909	26.7212	-1.54901	5e-05	0.00031269	yes	neurofilament protein-related
AT1G08930	235.644	80.5445	-1.54875	5e-05	0.00031269	yes	Major facilitator superfamily protein
AT4G11460	7.27258	2.49259	-1.54482	5e-05	0.00031269	yes	cysteine-rich RLK (RECEPTOR-like protein kinase) 30
AT2G45120	2.13293	0.731705	-1.5435	0.0015	0.00656557	yes	C2H2-like zinc finger protein
AT1G13670	64.2789	22.0597	-1.54293	5e-05	0.00031269	yes	unknown protein; Has 22 Blast hits to 22 proteins in 7 species: Archae - 0; Bacteria - 0; Metazoa - 0; Fungi - 0; Plants - 22; Viruses - 0; Other Eukaryotes - 0 (source: NCBI BLink).
AT4G38070	0.951634	0.326675	-1.54255	5e-05	0.00031269	yes	basic helix-loop-helix (bHLH) DNA-binding superfamily protein
AT2G01900	4.83102	1.65992	-1.54121	5e-05	0.00031269	yes	DNAse I-like superfamily protein
AT1G11080	3.94661	1.35933	-1.53771	5e-05	0.00031269	yes	serine carboxypeptidase-like 31
AT3G49160	4.54258	1.56491	-1.53743	5e-05	0.00031269	yes	pyruvate kinase family protein
AT5G56550	25.1378	8.66106	-1.53724	5e-05	0.00031269	yes	oxidative stress 3
AT5G44574	5.66194	1.95855	-1.53151	0.00725	0.0252036	yes	unknown protein; FUNCTIONS IN: molecular_function unknown; INVOLVED IN: biological_process unknown; LOCATED IN: endomembrane system; Has 6 Blast hits to 6 proteins in 2 species: Archae - 0; Bacteria - 0; Metazoa - 0; Fungi - 0; Plants - 6; Viruses - 0; Other Eukaryotes - 0 (source: NCBI BLink).
AT1G13245	197.259	68.3453	-1.52918	5e-05	0.00031269	yes	ROTUNDIFOLIA like 17
AT2G30600	108.328	37.5446	-1.52872	5e-05	0.00031269	yes	BTB/POZ domain-containing protein
AT1G79770	4.76378	1.65446	-1.52575	0.0049	0.018106	yes	Protein of unknown function (DUF1677)
AT3G24300	9.57854	3.33085	-1.52391	5e-05	0.00031269	yes	ammonium transporter 1;3
AT1G29090	22.0516	7.67886	-1.52192	5e-05	0.00031269	yes	Cysteine proteinases superfamily protein
AT4G17460	79.1915	27.6122	-1.52004	5e-05	0.00031269	yes	Homeobox-leucine zipper protein 4 (HB-4) / HD-ZIP protein
AT4G33880	1.93287	0.673985	-1.51996	0.00135	0.00599448	yes	ROOT HAIR DEFECTIVE 6-LIKE 2
AT1G73600	42.6187	14.8613	-1.51993	5e-05	0.00031269	yes	S-adenosyl-L-methionine-dependent methyltransferases superfamily protein
AT5G52640	14.1036	4.92262	-1.51856	5e-05	0.00031269	yes	heat shock protein 90.1
AT4G19540	14.8613	5.19846	-1.5154	5e-05	0.00031269	yes	IND1(iron-sulfur protein required for NADH dehydrogenase)-like
AT5G67190	35.0942	12.2809	-1.51481	5e-05	0.00031269	yes	DREB and EAR motif protein 2
AT5G48570	8.70862	3.04781	-1.51467	5e-05	0.00031269	yes	FKBP-type peptidyl-prolyl cis-trans isomerase family protein
AT5G44350	3.22812	1.13179	-1.51208	0.0001	0.000593148	yes	ethylene-responsive nuclear protein -related
AT3G03270	165.704	58.1931	-1.50969	5e-05	0.00031269	yes	Adenine nucleotide alpha hydrolases-like superfamily protein
AT3G62930	48.6541	17.1514	-1.50424	5e-05	0.00031269	yes	Thioredoxin superfamily protein
AT1G10550	16.9869	5.9899	-1.50382	5e-05	0.00031269	yes	xyloglucan:xyloglucosyl transferase 33
AT3G58850	79.3046	28.1417	-1.4947	5e-05	0.00031269	yes	phy rapidly regulated 2
AT4G34588	51.9936	18.4576	-1.49412	5e-05	0.00031269	yes	conserved peptide upstream open reading frame 2
AT1G12805	28.321	10.1336	-1.48273	5e-05	0.00031269	yes	nucleotide binding
AT4G34790	9.09659	3.25988	-1.48051	5e-05	0.00031269	yes	SAUR-like auxin-responsive protein family
AT3G46270	2.65622	0.951902	-1.48049	0.0002	0.00111146	yes	receptor protein kinase-related
AT1G32450	54.3927	19.5329	-1.47751	5e-05	0.00031269	yes	nitrate transporter 1.5
AT1G60740	5.76844	2.0716	-1.47744	0.00095	0.00441617	yes	Thioredoxin superfamily protein
AT5G64570	68.6834	24.7284	-1.47379	5e-05	0.00031269	yes	beta-D-xylosidase 4
AT5G10580	49.6786	17.918	-1.47121	5e-05	0.00031269	yes	Protein of unknown function, DUF599
AT2G18160	263.804	95.2884	-1.46909	5e-05	0.00031269	yes	basic leucine-zipper 2
AT5G10990	4.32174	1.56332	-1.467	0.0019	0.00805416	yes	SAUR-like auxin-responsive protein family
AT5G03700	25.547	9.25958	-1.46414	5e-05	0.00031269	yes	D-mannose binding lectin protein with Apple-like carbohydrate-binding domain
AT2G47880	5.01099	1.82307	-1.45873	0.00635	0.0225444	yes	Glutaredoxin family protein
AT3G29370	45.4036	16.5873	-1.45273	5e-05	0.00031269	yes	unknown protein; BEST Arabidopsis thaliana protein match is: unknown protein (TAIR:AT5G39240.1); Has 16 Blast hits to 16 proteins in 5 species: Archae - 0; Bacteria - 0; Metazoa - 0; Fungi - 0; Plants - 16; Viruses - 0; Other Eukaryotes - 0 (source: NCBI BLink).
AT4G29150	2.7893	1.02088	-1.45009	0.0011	0.00501805	yes	IQ-domain 25
AT1G51790	1.4805	0.543102	-1.44679	0.0002	0.00111146	yes	Leucine-rich repeat protein kinase family protein
AT2G18300	59.4217	21.8718	-1.44192	5e-05	0.00031269	yes	basic helix-loop-helix (bHLH) DNA-binding superfamily protein
AT1G16090	4.56469	1.68308	-1.43941	5e-05	0.00031269	yes	wall associated kinase-like 7
AT4G35030	4.43703	1.63792	-1.43772	5e-05	0.00031269	yes	Protein kinase superfamily protein
AT3G32040	1.36844	0.505593	-1.43648	0.01285	0.0405846	yes	Terpenoid synthases superfamily protein
AT2G02680	4.80419	1.77552	-1.43605	5e-05	0.00031269	yes	Cysteine/Histidine-rich C1 domain family protein
AT2G19800	195.671	72.3778	-1.43481	5e-05	0.00031269	yes	myo-inositol oxygenase 2
AT1G61740	161.416	59.7348	-1.43414	5e-05	0.00031269	yes	Sulfite exporter TauE/SafE family protein
AT1G27020	44.8718	16.6278	-1.43221	5e-05	0.00031269	yes	unknown protein; BEST Arabidopsis thaliana protein match is: unknown protein (TAIR:AT1G27030.1); Has 514 Blast hits to 514 proteins in 175 species: Archae - 0; Bacteria - 311; Metazoa - 0; Fungi - 0; Plants - 65; Viruses - 0; Other Eukaryotes - 138 (source: NCBI BLink).
AT3G18773	5.68237	2.10853	-1.43026	5e-05	0.00031269	yes	RING/U-box superfamily protein
AT1G29560	0.652408	0.242277	-1.42912	0.0084	0.0285051	yes	Zinc finger C-x8-C-x5-C-x3-H type family protein
AT5G49850	2.42327	0.901678	-1.42627	0.00015	0.000857223	yes	Mannose-binding lectin superfamily protein
AT5G25620	3.86816	1.44083	-1.42474	5e-05	0.00031269	yes	Flavin-binding monooxygenase family protein
AT3G57130	1.58965	0.592324	-1.42425	0.0141	0.0438155	yes	Ankyrin repeat family protein / BTB/POZ domain-containing protein
AT3G22800	2.97553	1.1115	-1.42064	0.00025	0.0013578	yes	Leucine-rich repeat (LRR) family protein
AT1G18290	7.13395	2.66766	-1.41913	5e-05	0.00031269	yes	unknown protein; FUNCTIONS IN: molecular_function unknown; INVOLVED IN: N-terminal protein myristoylation; LOCATED IN: chloroplast; EXPRESSED IN: root; Has 94 Blast hits to 94 proteins in 12 species: Archae - 0; Bacteria - 0; Metazoa - 0; Fungi - 0; Plants - 94; Viruses - 0; Other Eukaryotes - 0 (source: NCBI BLink).
AT1G13790	1.62919	0.609219	-1.41912	0.00015	0.000857223	yes	XH/XS domain-containing protein
AT5G41020	6.76698	2.53415	-1.41701	5e-05	0.00031269	yes	myb family transcription factor
AT1G75260	1.09062	0.408523	-1.41666	0.00575	0.0207279	yes	oxidoreductases, acting on NADH or NADPH
AT5G50760	30.3455	11.4147	-1.4106	5e-05	0.00031269	yes	SAUR-like auxin-responsive protein family
AT3G50010	0.704189	0.265019	-1.40987	0.0101	0.0332522	yes	Cysteine/Histidine-rich C1 domain family protein
AT1G71015	2.34338	0.882505	-1.40891	0.00965	0.0320122	yes	unknown protein; BEST Arabidopsis thaliana protein match is: unknown protein (TAIR:AT2G01340.1); Has 85 Blast hits to 85 proteins in 12 species: Archae - 0; Bacteria - 0; Metazoa - 0; Fungi - 0; Plants - 85; Viruses - 0; Other Eukaryotes - 0 (source: NCBI BLink).
AT1G61840	0.53859	0.203151	-1.40664	0.01115	0.0360915	yes	Cysteine/Histidine-rich C1 domain family protein
AT2G15680	16.9615	6.40577	-1.40482	0.0154	0.0471138	yes	Calcium-binding EF-hand family protein
AT1G02640	43.0647	16.2857	-1.4029	5e-05	0.00031269	yes	beta-xylosidase 2
AT1G60060	6.98676	2.64239	-1.40278	5e-05	0.00031269	yes	Serine/threonine-protein kinase WNK (With No Lysine)-related
AT5G53880	126.274	47.9491	-1.39698	5e-05	0.00031269	yes	unknown protein; FUNCTIONS IN: molecular_function unknown; INVOLVED IN: biological_process unknown; LOCATED IN: mitochondrion, plasma membrane; EXPRESSED IN: 23 plant structures; EXPRESSED DURING: 13 growth stages; Has 30201 Blast hits to 17322 proteins in 780 species: Archae - 12; Bacteria - 1396; Metazoa - 17338; Fungi - 3422; Plants - 5037; Viruses - 0; Other Eukaryotes - 2996 (source: NCBI BL…
AT1G15380	18.8834	7.17127	-1.39682	5e-05	0.00031269	yes	Lactoylglutathione lyase / glyoxalase I family protein
AT1G25560	164.026	62.3513	-1.39544	5e-05	0.00031269	yes	AP2/B3 transcription factor family protein
AT5G51310	1.9041	0.724009	-1.39503	0.01555	0.0474889	yes	2-oxoglutarate (2OG) and Fe(II)-dependent oxygenase superfamily protein
AT5G28630	14.0812	5.35605	-1.39453	5e-05	0.00031269	yes	glycine-rich protein
AT1G13220	3.88505	1.47981	-1.39252	5e-05	0.00031269	yes	nuclear matrix constituent protein-related
AT5G15120	14.6729	5.59706	-1.39041	5e-05	0.00031269	yes	Protein of unknown function (DUF1637)
AT1G58170	15.3448	5.8565	-1.38964	5e-05	0.00031269	yes	Disease resistance-responsive (dirigent-like protein) family protein
AT5G52830	4.07899	1.55796	-1.38855	0.0002	0.00111146	yes	WRKY DNA-binding protein 27
AT3G13610	23.1221	8.85168	-1.38525	5e-05	0.00031269	yes	2-oxoglutarate (2OG) and Fe(II)-dependent oxygenase superfamily protein
AT3G49860	4.85615	1.86106	-1.38369	0.00425	0.0160468	yes	ADP-ribosylation factor-like A1B
AT5G38720	12.4721	4.79028	-1.38052	5e-05	0.00031269	yes	unknown protein; Has 13419 Blast hits to 9093 proteins in 698 species: Archae - 38; Bacteria - 1038; Metazoa - 4949; Fungi - 1086; Plants - 485; Viruses - 44; Other Eukaryotes - 5779 (source: NCBI BLink).
AT5G14730	11.585	4.45644	-1.3783	5e-05	0.00031269	yes	unknown protein; CONTAINS InterPro DOMAIN/s: Protein of unknown function DUF1645 (InterPro:IPR012442); BEST Arabidopsis thaliana protein match is: unknown protein (TAIR:AT3G01513.1); Has 85 Blast hits to 83 proteins in 14 species: Archae - 0; Bacteria - 9; Metazoa - 0; Fungi - 0; Plants - 76; Viruses - 0; Other Eukaryotes - 0 (source: NCBI BLink).
AT5G46240	7.16881	2.75867	-1.37776	5e-05	0.00031269	yes	potassium channel in Arabidopsis thaliana 1
AT4G18340	16.0598	6.2052	-1.3719	5e-05	0.00031269	yes	Glycosyl hydrolase superfamily protein
AT4G23130	0.647461	0.25037	-1.37073	0.0122	0.0388834	yes	cysteine-rich RLK (RECEPTOR-like protein kinase) 5
AT5G50450	17.6536	6.82707	-1.37063	5e-05	0.00031269	yes	HCP-like superfamily protein with MYND-type zinc finger
AT4G37540	196.585	76.2194	-1.36693	5e-05	0.00031269	yes	LOB domain-containing protein 39
AT5G60880	3.43519	1.33263	-1.36612	0.0002	0.00111146	yes	breaking of asymmetry in the stomatal lineage
AT3G30180	14.7946	5.75258	-1.36279	5e-05	0.00031269	yes	brassinosteroid-6-oxidase 2
AT5G63530	28.4399	11.0701	-1.36125	5e-05	0.00031269	yes	farnesylated protein 3
AT3G02930	2.13135	0.8315	-1.35798	5e-05	0.00031269	yes	Plant protein of unknown function (DUF827)
AT1G78865	1.54439	0.604034	-1.35433	0.0002	0.00111146	yes
AT5G16730	33.3108	13.029	-1.35426	5e-05	0.00031269	yes	Plant protein of unknown function (DUF827)
AT2G40670	17.965	7.02783	-1.35404	5e-05	0.00031269	yes	response regulator 16
AT1G76990	90.2279	35.303	-1.35378	5e-05	0.00031269	yes	ACT domain repeat 3
AT1G29430	29.8768	11.6932	-1.35336	5e-05	0.00031269	yes	SAUR-like auxin-responsive protein family
AT5G14090	12.7944	5.01525	-1.35112	5e-05	0.00031269	yes	unknown protein; Has 56 Blast hits to 56 proteins in 18 species: Archae - 0; Bacteria - 0; Metazoa - 0; Fungi - 2; Plants - 46; Viruses - 0; Other Eukaryotes - 8 (source: NCBI BLink).
AT5G44130	358.754	140.639	-1.351	5e-05	0.00031269	yes	FASCICLIN-like arabinogalactan protein 13 precursor
AT1G66480	7.51508	2.96545	-1.34154	5e-05	0.00031269	yes	plastid movement impaired 2
AT2G42850	3.43361	1.35641	-1.33993	5e-05	0.00031269	yes	cytoChrome P450, family 718
AT3G63440	7.54371	2.98089	-1.33953	5e-05	0.00031269	yes	cytokinin oxidase/dehydrogenase 6
AT1G78090	15.675	6.19842	-1.33849	5e-05	0.00031269	yes	trehalose-6-phosphate phosphatase
AT1G64330	14.894	5.89209	-1.33788	5e-05	0.00031269	yes	myosin heavy chain-related
AT5G08070	3.41514	1.35172	-1.33716	0.00805	0.0275115	yes	TCP domain protein 17
AT1G13110	46.7806	18.5249	-1.33644	5e-05	0.00031269	yes	cytoChrome P450, family 71 subfamily B, polypeptide 7
AT4G03210	432.671	171.874	-1.33192	5e-05	0.00031269	yes	xyloglucan endotransglucosylase/hydrolase 9
AT5G09970	1.91703	0.763084	-1.32896	0.0005	0.00251373	yes	cytoChrome P450, family 78, subfamily A, polypeptide 7
AT2G25470	0.717144	0.28563	-1.32811	0.00695	0.0243282	yes	receptor like protein 21
AT4G15550	93.8918	37.4385	-1.32648	0.0003	0.00159808	yes	indole-3-acetate beta-D-glucosyltransferase
AT1G67030	31.278	12.5024	-1.32294	5e-05	0.00031269	yes	zinc finger protein 6
AT5G21482	25.3878	10.1568	-1.32169	5e-05	0.00031269	yes	cytokinin oxidase 7
AT3G07000	2.24176	0.903109	-1.31166	0.00025	0.0013578	yes	Cysteine/Histidine-rich C1 domain family protein
AT5G46960	9.17564	3.7014	-1.30974	0.00055	0.00273263	yes	Plant invertase/pectin methylesterase inhibitor superfamily protein
AT5G03360	8.84392	3.57541	-1.30657	5e-05	0.00031269	yes	DC1 domain-containing protein
AT5G24660	130.526	52.8023	-1.30567	5e-05	0.00031269	yes	response to low sulfur 2
AT4G17000	2.41424	0.977439	-1.30449	5e-05	0.00031269	yes	unknown protein; Has 2862 Blast hits to 2331 proteins in 349 species: Archae - 6; Bacteria - 408; Metazoa - 833; Fungi - 223; Plants - 134; Viruses - 7; Other Eukaryotes - 1251 (source: NCBI BLink).
AT5G26290	8.07776	3.28192	-1.29941	5e-05	0.00031269	yes	TRAF-like family protein
AT1G09240	1.53343	0.623471	-1.29837	0.01325	0.0416234	yes	nicotianamine synthase 3
AT5G24630	3.6226	1.47623	-1.29511	0.0095	0.0315967	yes	double-stranded DNA binding
AT3G54920	116.24	47.4578	-1.29239	5e-05	0.00031269	yes	Pectin lyase-like superfamily protein
AT5G28300	7.42793	3.03361	-1.29193	5e-05	0.00031269	yes	Duplicated homeodomain-like superfamily protein
AT2G41940	40.7331	16.6363	-1.29187	5e-05	0.00031269	yes	zinc finger protein 8
AT2G16660	21.753	8.91067	-1.28761	5e-05	0.00031269	yes	Major facilitator superfamily protein
AT3G62150	10.9376	4.48905	-1.28482	5e-05	0.00031269	yes	P-glycoprotein 21
AT5G38100	1.47477	0.605743	-1.28371	0.005	0.018418	yes	S-adenosyl-L-methionine-dependent methyltransferases superfamily protein
AT3G16000	57.1746	23.5122	-1.28196	5e-05	0.00031269	yes	MAR binding filament-like protein 1
AT4G34560	17.2771	7.13936	-1.275	5e-05	0.00031269	yes	unknown protein; BEST Arabidopsis thaliana protein match is: unknown protein (TAIR:AT5G66440.1); Has 67 Blast hits to 66 proteins in 11 species: Archae - 0; Bacteria - 0; Metazoa - 0; Fungi - 0; Plants - 67; Viruses - 0; Other Eukaryotes - 0 (source: NCBI BLink).
AT1G33790	20.784	8.59142	-1.27451	5e-05	0.00031269	yes	jacalin lectin family protein
AT4G04745	32.9836	13.6348	-1.27446	5e-05	0.00031269	yes	unknown protein; BEST Arabidopsis thaliana protein match is: unknown protein (TAIR:AT4G21902.1); Has 32 Blast hits to 32 proteins in 9 species: Archae - 0; Bacteria - 0; Metazoa - 0; Fungi - 0; Plants - 32; Viruses - 0; Other Eukaryotes - 0 (source: NCBI BLink).
AT3G13730	4.30338	1.77899	-1.27441	5e-05	0.00031269	yes	cytoChrome P450, family 90, subfamily D, polypeptide 1
AT3G07195	6.0148	2.48747	-1.27384	0.00025	0.0013578	yes	RPM1-interacting protein 4 (RIN4) family protein
AT1G15670	32.7162	13.5327	-1.27355	5e-05	0.00031269	yes	Galactose oxidase/kelch repeat superfamily protein
AT2G33570	61.0162	25.2624	-1.2722	5e-05	0.00031269	yes	Domain of unknown function (DUF23)
AT2G39980	28.1756	11.6736	-1.2712	5e-05	0.00031269	yes	HXXXD-type acyl-transferase family protein
AT1G09090	3.55376	1.4761	-1.26755	0.00895	0.030055	yes	respiratory burst oxidase homolog B
AT1G76680	309.466	128.697	-1.2658	5e-05	0.00031269	yes	12-oxophytodienoate reductase 1
AT1G75310	7.93812	3.30719	-1.26319	5e-05	0.00031269	yes	auxin-like 1 protein
AT2G04050	1.79282	0.747824	-1.26146	0.0088	0.0296334	yes	MATE efflux family protein
AT5G16720	4.16234	1.73912	-1.25903	5e-05	0.00031269	yes	Protein of unknown function, DUF593
AT5G04190	5.18766	2.16822	-1.25857	5e-05	0.00031269	yes	phytoChrome kinase substrate 4
AT1G29160	10.9757	4.58925	-1.25799	0.00095	0.00441617	yes	Dof-type zinc finger DNA-binding family protein
AT2G28200	35.4743	14.8445	-1.25684	5e-05	0.00031269	yes	C2H2-type zinc finger family protein
AT4G29720	39.9835	16.7328	-1.25673	5e-05	0.00031269	yes	polyamine oxidase 5
AT1G14430	9.04578	3.78566	-1.2567	5e-05	0.00031269	yes	glyoxal oxidase-related protein
AT1G63300	2.79401	1.17621	-1.24819	5e-05	0.00031269	yes	Myosin heavy chain-related protein
AT5G47370	36.3722	15.3396	-1.24557	5e-05	0.00031269	yes	Homeobox-leucine zipper protein 4 (HB-4) / HD-ZIP protein
AT2G42200	2.12873	0.897851	-1.24544	0.0021	0.00877462	yes	squamosa promoter binding protein-like 9
AT1G33720	2.03108	0.858131	-1.24298	0.00155	0.00675494	yes	cytoChrome P450, family 76, subfamily C, polypeptide 6
AT5G56320	10.953	4.63496	-1.2407	5e-05	0.00031269	yes	expansin A14
AT1G28400	72.7742	30.8002	-1.24049	5e-05	0.00031269	yes	unknown protein; FUNCTIONS IN: molecular_function unknown; INVOLVED IN: biological_process unknown; LOCATED IN: endomembrane system; EXPRESSED IN: 22 plant structures; EXPRESSED DURING: 13 growth stages; BEST Arabidopsis thaliana protein match is: unknown protein (TAIR:AT2G33850.1); Has 45374 Blast hits to 18870 proteins in 668 species: Archae - 72; Bacteria - 1460; Metazoa - 1191; Fungi - 1038; …
AT3G20395	8.91047	3.7738	-1.23948	5e-05	0.00031269	yes	RING/U-box superfamily protein
AT1G73410	1.80039	0.763532	-1.23755	0.00835	0.0283636	yes	myb domain protein 54
AT4G08770	12.0767	5.12584	-1.23637	5e-05	0.00031269	yes	Peroxidase superfamily protein
AT4G08310	16.712	7.09596	-1.23581	5e-05	0.00031269	yes	FUNCTIONS IN: molecular_function unknown; INVOLVED IN: biological_process unknown; LOCATED IN: cellular_component unknown; EXPRESSED IN: 25 plant structures; EXPRESSED DURING: 13 growth stages; CONTAINS InterPro DOMAIN/s: Histone chaperone domain CHZ (InterPro:IPR019098); BEST Arabidopsis thaliana protein match is: unknown protein (TAIR:AT1G44780.2); Has 53711 Blast hits to 33687 proteins in 1618…
AT1G65010	17.5361	7.45861	-1.23335	5e-05	0.00031269	yes	Plant protein of unknown function (DUF827)
AT5G39240	24.1531	10.2817	-1.23213	0.01355	0.042403	yes	unknown protein; BEST Arabidopsis thaliana protein match is: unknown protein (TAIR:AT3G29370.1); Has 15 Blast hits to 15 proteins in 4 species: Archae - 0; Bacteria - 0; Metazoa - 0; Fungi - 0; Plants - 15; Viruses - 0; Other Eukaryotes - 0 (source: NCBI BLink).
AT5G43890	8.09496	3.45119	-1.22993	5e-05	0.00031269	yes	Flavin-binding monooxygenase family protein
AT1G71880	91.3308	38.9424	-1.22976	5e-05	0.00031269	yes	sucrose-proton symporter 1
AT5G42680	11.8658	5.09427	-1.21986	5e-05	0.00031269	yes	Protein of unknown function, DUF617
AT5G28770	61.8709	26.5693	-1.2195	5e-05	0.00031269	yes	bZIP transcription factor family protein
AT3G23730	170.037	73.1306	-1.2173	5e-05	0.00031269	yes	xyloglucan endotransglucosylase/hydrolase 16
AT5G18930	2.84567	1.2246	-1.21646	0.0006	0.00295128	yes	Adenosylmethionine decarboxylase family protein
AT3G30350	4.20935	1.81424	-1.21424	0.0123	0.0391461	yes	Encodes a root meristem growth factor (RGF). Belongs to a family of functionally redundant homologous peptides that are secreted, tyrosine-sulfated, and expressed mainly in the stem cell area and the innermost layer of central columella cells. RGFs are required for maintenance of the root stem cell niche and transit amplifying cell proliferation. Members of this family include: At5g60810 (RGF1), …
AT1G15940	6.21695	2.68403	-1.21181	5e-05	0.00031269	yes	Tudor/PWWP/MBT superfamily protein
AT2G22795	14.6355	6.32384	-1.21059	5e-05	0.00031269	yes	unknown protein; BEST Arabidopsis thaliana protein match is: unknown protein (TAIR:AT4G37820.1); Has 799854 Blast hits to 188815 proteins in 4452 species: Archae - 4529; Bacteria - 144236; Metazoa - 287749; Fungi - 87083; Plants - 43826; Viruses - 3662; Other Eukaryotes - 228769 (source: NCBI BLink).
AT3G58810	7.00325	3.02666	-1.2103	5e-05	0.00031269	yes	metal tolerance protein A2
AT5G17170	210.66	91.1081	-1.20926	5e-05	0.00031269	yes	rubredoxin family protein
AT3G29035	9.6617	4.18132	-1.20832	5e-05	0.00031269	yes	NAC domain containing protein 3
AT4G25990	8.08319	3.50341	-1.20616	5e-05	0.00031269	yes	CCT motif family protein
AT2G38390	45.5073	19.7502	-1.20423	5e-05	0.00031269	yes	Peroxidase superfamily protein
AT4G10270	24.4721	10.6294	-1.20308	0.00565	0.0204222	yes	Wound-responsive family protein
AT5G04230	22.765	9.89736	-1.2017	5e-05	0.00031269	yes	phenyl alanine ammonia-lyase 3
AT5G51580	2.92458	1.27256	-1.20049	0.0059	0.0211833	yes	unknown protein; Has 8 Blast hits to 6 proteins in 4 species: Archae - 0; Bacteria - 0; Metazoa - 2; Fungi - 0; Plants - 5; Viruses - 0; Other Eukaryotes - 1 (source: NCBI BLink).
AT3G27510	1.62008	0.706424	-1.19746	0.00115	0.00521536	yes	Cysteine/Histidine-rich C1 domain family protein
AT1G49870	2.52153	1.10007	-1.19671	5e-05	0.00031269	yes	unknown protein; EXPRESSED IN: 10 plant structures; EXPRESSED DURING: F mature embryo stage, petal differentiation and expansion stage, E expanded cotyledon stage, D bilateral stage; Has 30201 Blast hits to 17322 proteins in 780 species: Archae - 12; Bacteria - 1396; Metazoa - 17338; Fungi - 3422; Plants - 5037; Viruses - 0; Other Eukaryotes - 2996 (source: NCBI BLink).
AT3G23880	9.83662	4.29941	-1.19402	5e-05	0.00031269	yes	F-box and associated interaction domains-containing protein
AT5G57120	32.3465	14.15	-1.19281	5e-05	0.00031269	yes	FUNCTIONS IN: molecular_function unknown; INVOLVED IN: biological_process unknown; LOCATED IN: nucleolus; EXPRESSED IN: 21 plant structures; EXPRESSED DURING: 13 growth stages; CONTAINS InterPro DOMAIN/s: LisH dimerisation motif (InterPro:IPR006594), SRP40, C-terminal (InterPro:IPR007718); Has 101969 Blast hits to 55488 proteins in 2506 species: Archae - 424; Bacteria - 13843; Metazoa - 37674; Fu…
AT5G52860	2.052	0.898597	-1.19128	0.00315	0.0124325	yes	ABC-2 type transporter family protein
AT5G02780	13.5133	5.91935	-1.19087	5e-05	0.00031269	yes	glutathione transferase lambda 1
AT5G41790	13.1699	5.7698	-1.19065	5e-05	0.00031269	yes	COP1-interactive protein 1
AT4G17870	123.613	54.1788	-1.19004	5e-05	0.00031269	yes	Polyketide cyclase/dehydrase and lipid transport superfamily protein
AT4G22790	2.07571	0.91218	-1.18621	0.00165	0.0071294	yes	MATE efflux family protein
AT5G48600	3.74457	1.64934	-1.18292	5e-05	0.00031269	yes	structural maintenance of Chromosome 3
AT1G32928	24.6502	10.8583	-1.1828	5e-05	0.00031269	yes	unknown protein; BEST Arabidopsis thaliana protein match is: unknown protein (TAIR:AT1G32920.1); Has 35333 Blast hits to 34131 proteins in 2444 species: Archae - 798; Bacteria - 22429; Metazoa - 974; Fungi - 991; Plants - 531; Viruses - 0; Other Eukaryotes - 9610 (source: NCBI BLink).
AT3G44050	2.45454	1.08176	-1.18207	5e-05	0.00031269	yes	P-loop containing nucleoside triphosphate hydrolases superfamily protein
AT4G21410	12.8062	5.64628	-1.18147	5e-05	0.00031269	yes	cysteine-rich RLK (RECEPTOR-like protein kinase) 29
AT2G28960	0.686324	0.303122	-1.17899	0.008	0.0273683	yes	Leucine-rich repeat protein kinase family protein
AT2G44200	7.06507	3.12665	-1.17609	5e-05	0.00031269	yes	CBF1-interacting co-repressor CIR, N-terminal;Pre-mRNA splicing factor
AT3G13960	4.49106	1.98839	-1.17546	5e-05	0.00031269	yes	growth-regulating factor 5
AT5G66440	27.5126	12.1961	-1.17367	5e-05	0.00031269	yes	unknown protein; BEST Arabidopsis thaliana protein match is: unknown protein (TAIR:AT4G34560.1); Has 1807 Blast hits to 1807 proteins in 277 species: Archae - 0; Bacteria - 0; Metazoa - 736; Fungi - 347; Plants - 385; Viruses - 0; Other Eukaryotes - 339 (source: NCBI BLink).
AT1G07050	25.592	11.3455	-1.17358	5e-05	0.00031269	yes	CCT motif family protein
AT1G33260	4.10331	1.8203	-1.17261	5e-05	0.00031269	yes	Protein kinase superfamily protein
AT2G42610	9.6965	4.30493	-1.17147	5e-05	0.00031269	yes	Protein of unknown function (DUF640)
AT4G08555	150.972	67.0599	-1.17076	5e-05	0.00031269	yes	unknown protein; FUNCTIONS IN: molecular_function unknown; INVOLVED IN: biological_process unknown; LOCATED IN: cellular_component unknown; EXPRESSED IN: cultured cell; Has 4 Blast hits to 4 proteins in 2 species: Archae - 0; Bacteria - 0; Metazoa - 0; Fungi - 0; Plants - 4; Viruses - 0; Other Eukaryotes - 0 (source: NCBI BLink).
AT3G50350	14.9752	6.65419	-1.17024	0.00015	0.000857223	yes	Protein of unknown function (DUF1685)
AT1G26208	7.90905	3.51631	-1.16944	0.0082	0.027939	yes	other RNA
AT1G16410	25.7594	11.4709	-1.16713	5e-05	0.00031269	yes	cytoChrome p450 79f1
AT1G75960	4.23882	1.88772	-1.16702	5e-05	0.00031269	yes	AMP-dependent synthetase and ligase family protein
AT2G34140	4.54888	2.03079	-1.16347	0.0023	0.00949056	yes	Dof-type zinc finger DNA-binding family protein
AT5G65170	3.8577	1.72288	-1.16292	0.00155	0.00675494	yes	VQ motif-containing protein
AT1G76740	0.64799	0.289498	-1.16242	0.0009	0.00421181	yes	unknown protein; BEST Arabidopsis thaliana protein match is: unknown protein (TAIR:AT1G76840.1); Has 3683 Blast hits to 2942 proteins in 407 species: Archae - 9; Bacteria - 440; Metazoa - 1472; Fungi - 269; Plants - 192; Viruses - 8; Other Eukaryotes - 1293 (source: NCBI BLink).
AT1G67230	20.0803	8.97441	-1.16189	5e-05	0.00031269	yes	little nuclei1
AT1G07090	9.27558	4.1563	-1.15814	5e-05	0.00031269	yes	Protein of unknown function (DUF640)
AT3G20015	13.9414	6.24782	-1.15795	5e-05	0.00031269	yes	Eukaryotic aspartyl protease family protein
AT3G55150	1.80092	0.807112	-1.15789	0.00105	0.00481871	yes	exocyst subunit exo70 family protein H1
AT5G46840	32.3564	14.506	-1.15741	5e-05	0.00031269	yes	RNA-binding (RRM/RBD/RNP motifs) family protein
AT5G05210	18.2623	8.21493	-1.15255	5e-05	0.00031269	yes	Surfeit locus protein 6
AT1G21810	1.73247	0.780088	-1.15112	0.00075	0.00358996	yes	Plant protein of unknown function (DUF869)
AT1G03820	10.0049	4.50555	-1.15094	0.0001	0.000593148	yes	unknown protein; FUNCTIONS IN: molecular_function unknown; INVOLVED IN: biological_process unknown; LOCATED IN: endomembrane system; EXPRESSED IN: 21 plant structures; EXPRESSED DURING: 13 growth stages; Has 1345 Blast hits to 1122 proteins in 102 species: Archae - 2; Bacteria - 28; Metazoa - 28; Fungi - 30; Plants - 109; Viruses - 0; Other Eukaryotes - 1148 (source: NCBI BLink).
AT5G13180	103.217	46.5162	-1.14988	5e-05	0.00031269	yes	NAC domain containing protein 83
AT4G26630	31.7778	14.3238	-1.1496	5e-05	0.00031269	yes	DEK domain-containing Chromatin associated protein
AT1G68790	7.61957	3.43786	-1.1482	5e-05	0.00031269	yes	little nuclei3
AT5G06330	6.91763	3.12217	-1.14773	0.001	0.00461803	yes	Late embryogenesis abundant (LEA) hydroxyproline-rich glycoprotein family
AT5G55660	15.8159	7.14086	-1.1472	5e-05	0.00031269	yes	DEK domain-containing Chromatin associated protein
AT1G71400	2.93232	1.32405	-1.14709	5e-05	0.00031269	yes	receptor like protein 12
AT5G23210	100.314	45.2969	-1.14705	5e-05	0.00031269	yes	serine carboxypeptidase-like 34
AT2G45210	9.71715	4.38795	-1.14698	5e-05	0.00031269	yes	SAUR-like auxin-responsive protein family
AT5G03380	56.103	25.3346	-1.14697	5e-05	0.00031269	yes	Heavy metal transport/detoxification superfamily protein
AT1G24147	13.9773	6.31976	-1.14514	5e-05	0.00031269	yes	unknown protein; FUNCTIONS IN: molecular_function unknown; INVOLVED IN: biological_process unknown; LOCATED IN: endomembrane system; BEST Arabidopsis thaliana protein match is: unknown protein (TAIR:AT1G24148.1); Has 4 Blast hits to 4 proteins in 2 species: Archae - 0; Bacteria - 0; Metazoa - 0; Fungi - 0; Plants - 4; Viruses - 0; Other Eukaryotes - 0 (source: NCBI BLink).
AT1G07400	7.79378	3.52667	-1.14402	0.0002	0.00111146	yes	HSP20-like chaperones superfamily protein
AT1G15100	39.209	17.7432	-1.14392	5e-05	0.00031269	yes	RING-H2 finger A2A
AT1G65390	21.7705	9.85485	-1.14347	5e-05	0.00031269	yes	phloem protein 2 A5
AT4G37820	8.87215	4.02145	-1.14157	5e-05	0.00031269	yes	unknown protein; BEST Arabidopsis thaliana protein match is: unknown protein (TAIR:AT2G22795.1); Has 433572 Blast hits to 177005 proteins in 4263 species: Archae - 2016; Bacteria - 67591; Metazoa - 157995; Fungi - 49745; Plants - 22011; Viruses - 2192; Other Eukaryotes - 132022 (source: NCBI BLink).
AT3G06145	45.4125	20.5915	-1.14104	5e-05	0.00031269	yes	unknown protein; Has 15 Blast hits to 15 proteins in 7 species: Archae - 0; Bacteria - 0; Metazoa - 0; Fungi - 0; Plants - 15; Viruses - 0; Other Eukaryotes - 0 (source: NCBI BLink).
AT5G57630	26.9677	12.2377	-1.1399	5e-05	0.00031269	yes	CBL-interacting protein kinase 21
AT3G12020	15.3744	6.97947	-1.13935	5e-05	0.00031269	yes	P-loop containing nucleoside triphosphate hydrolases superfamily protein
AT4G26190	6.84198	3.1096	-1.13768	5e-05	0.00031269	yes	Haloacid dehalogenase-like hydrolase (HAD) superfamily protein
AT4G18010	101.714	46.2578	-1.13675	5e-05	0.00031269	yes	myo-inositol polyphosphate 5-phosphatase 2
AT1G17360	27.7862	12.6392	-1.13646	5e-05	0.00031269	yes	BEST Arabidopsis thaliana protein match is: COP1-interacting protein-related (TAIR:AT1G72410.1); Has 9949 Blast hits to 7480 proteins in 576 species: Archae - 12; Bacteria - 1007; Metazoa - 3636; Fungi - 982; Plants - 444; Viruses - 50; Other Eukaryotes - 3818 (source: NCBI BLink).
AT5G43700	95.3826	43.4207	-1.13534	5e-05	0.00031269	yes	AUX/IAA transcriptional regulator family protein
AT1G31770	21.9819	10.0167	-1.1339	5e-05	0.00031269	yes	ATP-binding cassette 14
AT3G25190	54.9637	25.0465	-1.13387	5e-05	0.00031269	yes	Vacuolar iron transporter (VIT) family protein
AT1G22220	3.72397	1.69771	-1.13325	0.0018	0.0076859	yes	F-box family protein
AT5G04320	8.95113	4.08411	-1.13205	5e-05	0.00031269	yes	Shugoshin C terminus
AT2G34510	204.392	93.2841	-1.13163	5e-05	0.00031269	yes	Protein of unknown function, DUF642
AT4G21400	2.98006	1.36106	-1.13061	0.00015	0.000857223	yes	cysteine-rich RLK (RECEPTOR-like protein kinase) 28
AT2G02950	26.3699	12.0619	-1.12844	5e-05	0.00031269	yes	phytoChrome kinase substrate 1
AT4G00930	1.92917	0.88254	-1.12825	5e-05	0.00031269	yes	COP1-interacting protein 4.1
AT1G67035	4.87363	2.22995	-1.12798	0.00195	0.00823501	yes	unknown protein; FUNCTIONS IN: molecular_function unknown; INVOLVED IN: biological_process unknown; LOCATED IN: cellular_component unknown; BEST Arabidopsis thaliana protein match is: unknown protein (TAIR:AT5G38300.1).
AT5G39080	19.1625	8.76946	-1.12772	5e-05	0.00031269	yes	HXXXD-type acyl-transferase family protein
AT3G22760	6.49451	2.97414	-1.12675	5e-05	0.00031269	yes	Tesmin/TSO1-like CXC domain-containing protein
AT3G19710	52.5162	24.0556	-1.12639	5e-05	0.00031269	yes	branched-chain aminotransferase4
AT2G32560	87.4164	40.1005	-1.12428	5e-05	0.00031269	yes	F-box family protein
AT5G20790	18.3462	8.4175	-1.12402	0.0003	0.00159808	yes	unknown protein; FUNCTIONS IN: molecular_function unknown; INVOLVED IN: biological_process unknown; LOCATED IN: endomembrane system; EXPRESSED IN: 11 plant structures; EXPRESSED DURING: LP.04 four leaves visible, 4 anthesis, petal differentiation and expansion stage; BEST Arabidopsis thaliana protein match is: unknown protein (TAIR:AT3G43110.1).
AT5G14070	13.435	6.18337	-1.11953	0.0001	0.000593148	yes	Thioredoxin superfamily protein
AT3G49940	204.294	94.1552	-1.11753	5e-05	0.00031269	yes	LOB domain-containing protein 38
AT4G16447	10.6086	4.88951	-1.11747	0.0012	0.00541205	yes	unknown protein; Has 30201 Blast hits to 17322 proteins in 780 species: Archae - 12; Bacteria - 1396; Metazoa - 17338; Fungi - 3422; Plants - 5037; Viruses - 0; Other Eukaryotes - 2996 (source: NCBI BLink).
AT5G19120	95.8377	44.1878	-1.11695	5e-05	0.00031269	yes	Eukaryotic aspartyl protease family protein
AT5G54710	15.3139	7.06683	-1.11571	5e-05	0.00031269	yes	Ankyrin repeat family protein
AT4G24015	11.1258	5.13661	-1.11502	0.0001	0.000593148	yes	RING/U-box superfamily protein
AT2G42870	44.8903	20.7398	-1.114	5e-05	0.00031269	yes	phy rapidly regulated 1
AT1G66190	13.4569	6.21906	-1.11358	5e-05	0.00031269	yes	unknown protein; BEST Arabidopsis thaliana protein match is: unknown protein (TAIR:AT5G37550.1); Has 30 Blast hits to 30 proteins in 10 species: Archae - 0; Bacteria - 0; Metazoa - 0; Fungi - 7; Plants - 19; Viruses - 0; Other Eukaryotes - 4 (source: NCBI BLink).
AT1G75240	25.7961	11.9221	-1.11351	5e-05	0.00031269	yes	homeobox protein 33
AT3G42800	2.17305	1.0045	-1.11324	0.00165	0.0071294	yes	unknown protein; BEST Arabidopsis thaliana protein match is: unknown protein (TAIR:AT1G54200.1); Has 853 Blast hits to 340 proteins in 98 species: Archae - 0; Bacteria - 94; Metazoa - 145; Fungi - 62; Plants - 95; Viruses - 0; Other Eukaryotes - 457 (source: NCBI BLink).
AT1G51800	7.00776	3.24047	-1.11275	5e-05	0.00031269	yes	Leucine-rich repeat protein kinase family protein
AT4G18290	3.18698	1.4745	-1.11196	5e-05	0.00031269	yes	potassium channel in Arabidopsis thaliana 2
AT2G42280	9.70778	4.49829	-1.10976	0.0012	0.00541205	yes	basic helix-loop-helix (bHLH) DNA-binding superfamily protein
AT4G03440	1.6396	0.759845	-1.10957	0.0017	0.00731491	yes	Ankyrin repeat family protein
AT1G51405	3.54723	1.64506	-1.10855	0.00015	0.000857223	yes	myosin-related
AT4G39720	4.12912	1.91554	-1.10808	0.0024	0.00984426	yes	VQ motif-containing protein
AT4G23560	3.43904	1.59976	-1.10415	0.00015	0.000857223	yes	glycosyl hydrolase 9B15
AT5G65510	1.46606	0.68233	-1.1034	0.0121	0.0386217	yes	AINTEGUMENTA-like 7
AT1G13430	3.3707	1.56898	-1.10322	0.0021	0.00877462	yes	sulfotransferase 4C
AT5G41140	7.27307	3.38861	-1.10187	5e-05	0.00031269	yes	Myosin heavy chain-related protein
AT1G11380	34.4552	16.0568	-1.10153	5e-05	0.00031269	yes	PLAC8 family protein
AT1G22360	72.7173	33.9558	-1.09864	5e-05	0.00031269	yes	UDP-glucosyl transferase 85A2
AT5G02430	1.67539	0.783026	-1.09737	0.0004	0.00206436	yes	Transducin/WD40 repeat-like superfamily protein
AT2G23170	11.2988	5.28165	-1.09711	5e-05	0.00031269	yes	Auxin-responsive GH3 family protein
AT2G25480	14.0081	6.55145	-1.09638	5e-05	0.00031269	yes	TPX2 (targeting protein for Xklp2) protein family
AT2G36790	7.22244	3.37808	-1.09628	5e-05	0.00031269	yes	UDP-glucosyl transferase 73C6
AT3G48710	10.1689	4.75681	-1.0961	5e-05	0.00031269	yes	DEK domain-containing Chromatin associated protein
AT2G29330	9.22167	4.32125	-1.09358	0.0001	0.000593148	yes	tropinone reductase
AT3G50890	4.68697	2.19637	-1.09353	0.00115	0.00521536	yes	homeobox protein 28
AT2G32240	16.174	7.58457	-1.09254	5e-05	0.00031269	yes	FUNCTIONS IN: molecular_function unknown; INVOLVED IN: response to cadmium ion; LOCATED IN: plasma membrane; EXPRESSED IN: 25 plant structures; EXPRESSED DURING: 13 growth stages; CONTAINS InterPro DOMAIN/s: Prefoldin (InterPro:IPR009053); BEST Arabidopsis thaliana protein match is: unknown protein (TAIR:AT1G05320.3); Has 470429 Blast hits to 168274 proteins in 4282 species: Archae - 6896; Bacter…
AT3G62950	7.73438	3.62807	-1.09208	0.00205	0.0085955	yes	Thioredoxin superfamily protein
AT3G21530	8.7028	4.08537	-1.09102	5e-05	0.00031269	yes	DNAse I-like superfamily protein
AT5G08760	87.9726	41.2974	-1.091	5e-05	0.00031269	yes	unknown protein; FUNCTIONS IN: molecular_function unknown; INVOLVED IN: biological_process unknown; LOCATED IN: endomembrane system; Has 3 Blast hits to 3 proteins in 2 species: Archae - 0; Bacteria - 0; Metazoa - 0; Fungi - 0; Plants - 3; Viruses - 0; Other Eukaryotes - 0 (source: NCBI BLink).
AT5G04950	67.782	31.8279	-1.09061	5e-05	0.00031269	yes	nicotianamine synthase 1
AT1G24260	4.02009	1.89045	-1.0885	0.00235	0.00966773	yes	K-box region and MADS-box transcription factor family protein
AT3G55710	1.53578	0.722929	-1.08704	0.00975	0.0322854	yes	UDP-Glycosyltransferase superfamily protein
AT5G63600	62.7596	29.5578	-1.0863	5e-05	0.00031269	yes	flavonol synthase 5
AT2G36885	55.1074	25.9541	-1.08629	5e-05	0.00031269	yes	unknown protein; FUNCTIONS IN: molecular_function unknown; LOCATED IN: chloroplast; EXPRESSED IN: 22 plant structures; EXPRESSED DURING: 13 growth stages; Has 35333 Blast hits to 34131 proteins in 2444 species: Archae - 798; Bacteria - 22429; Metazoa - 974; Fungi - 991; Plants - 531; Viruses - 0; Other Eukaryotes - 9610 (source: NCBI BLink).
AT4G17670	16.4681	7.76177	-1.08522	5e-05	0.00031269	yes	Protein of unknown function (DUF581)
AT4G13540	3.32665	1.568	-1.08514	0.0148	0.0455976	yes	unknown protein; INVOLVED IN: N-terminal protein myristoylation; BEST Arabidopsis thaliana protein match is: unknown protein (TAIR:AT3G23930.1); Has 4658 Blast hits to 3455 proteins in 431 species: Archae - 39; Bacteria - 387; Metazoa - 1842; Fungi - 436; Plants - 133; Viruses - 38; Other Eukaryotes - 1783 (source: NCBI BLink).
AT5G52280	7.54618	3.55746	-1.0849	5e-05	0.00031269	yes	Myosin heavy chain-related protein
AT1G66840	6.68068	3.15272	-1.0834	5e-05	0.00031269	yes	Plant protein of unknown function (DUF827)
AT1G33060	7.73944	3.65403	-1.08274	5e-05	0.00031269	yes	NAC 014
AT1G53160	3.69232	1.74412	-1.08203	0.0082	0.027939	yes	squamosa promoter binding protein-like 4
AT5G16030	91.8445	43.4361	-1.0803	5e-05	0.00031269	yes	unknown protein; FUNCTIONS IN: molecular_function unknown; INVOLVED IN: biological_process unknown; LOCATED IN: cellular_component unknown; EXPRESSED IN: 20 plant structures; EXPRESSED DURING: 13 growth stages; BEST Arabidopsis thaliana protein match is: unknown protein (TAIR:AT3G02500.1); Has 30201 Blast hits to 17322 proteins in 780 species: Archae - 12; Bacteria - 1396; Metazoa - 17338; Fungi …
AT4G27970	3.032	1.43427	-1.07995	0.0022	0.00913261	yes	SLAC1 homologue 2
AT2G05440	307.54	145.604	-1.07872	5e-05	0.00031269	yes	GLYCINE RICH PROTEIN 9
AT1G29440	25.0997	11.9003	-1.07667	5e-05	0.00031269	yes	SAUR-like auxin-responsive protein family
AT1G07560	0.94785	0.449658	-1.07583	0.0061	0.0217904	yes	Leucine-rich repeat protein kinase family protein
AT5G44910	5.06093	2.40389	-1.07404	0.00535	0.0195018	yes	Toll-Interleukin-Resistance (TIR) domain family protein
AT4G24120	9.9712	4.74328	-1.07188	5e-05	0.00031269	yes	YELLOW STRIPE like 1
AT5G56850	18.237	8.70252	-1.06736	5e-05	0.00031269	yes	unknown protein; EXPRESSED IN: 21 plant structures; EXPRESSED DURING: 13 growth stages; Has 35333 Blast hits to 34131 proteins in 2444 species: Archae - 798; Bacteria - 22429; Metazoa - 974; Fungi - 991; Plants - 531; Viruses - 0; Other Eukaryotes - 9610 (source: NCBI BLink).
AT5G50820	4.90331	2.34	-1.06724	0.01065	0.0347505	yes	NAC domain containing protein 97
AT1G49310	23.9005	11.4188	-1.06563	0.00105	0.00481871	yes	unknown protein; FUNCTIONS IN: molecular_function unknown; INVOLVED IN: biological_process unknown; LOCATED IN: endomembrane system; EXPRESSED IN: 9 plant structures; EXPRESSED DURING: LP.04 four leaves visible, petal differentiation and expansion stage; Has 11 Blast hits to 11 proteins in 6 species: Archae - 0; Bacteria - 0; Metazoa - 0; Fungi - 0; Plants - 11; Viruses - 0; Other Eukaryotes - 0 …
AT2G34530	3.3474	1.60486	-1.06059	0.00255	0.0103728	yes	unknown protein; FUNCTIONS IN: molecular_function unknown; INVOLVED IN: biological_process unknown; LOCATED IN: endomembrane system; EXPRESSED IN: flower; EXPRESSED DURING: petal differentiation and expansion stage; Has 35333 Blast hits to 34131 proteins in 2444 species: Archae - 798; Bacteria - 22429; Metazoa - 974; Fungi - 991; Plants - 531; Viruses - 0; Other Eukaryotes - 9610 (source: NCBI BL…
AT4G26150	19.7333	9.48488	-1.05693	5e-05	0.00031269	yes	cytokinin-responsive gata factor 1
AT1G22570	16.6157	8.01195	-1.05232	5e-05	0.00031269	yes	Major facilitator superfamily protein
AT3G49601	17.1398	8.27896	-1.04983	5e-05	0.00031269	yes	FUNCTIONS IN: molecular_function unknown; INVOLVED IN: biological_process unknown; LOCATED IN: cellular_component unknown; CONTAINS InterPro DOMAIN/s: mRNA splicing factor, Cwf21 (InterPro:IPR013170); Has 30201 Blast hits to 17322 proteins in 780 species: Archae - 12; Bacteria - 1396; Metazoa - 17338; Fungi - 3422; Plants - 5037; Viruses - 0; Other Eukaryotes - 2996 (source: NCBI BLink).
AT1G20970	18.2231	8.80982	-1.04859	5e-05	0.00031269	yes	FUNCTIONS IN: molecular_function unknown; INVOLVED IN: biological_process unknown; LOCATED IN: plasma membrane, vacuole; EXPRESSED IN: guard cell, cultured cell; BEST Arabidopsis thaliana protein match is: proton pump interactor 1 (TAIR:AT4G27500.1); Has 30201 Blast hits to 17322 proteins in 780 species: Archae - 12; Bacteria - 1396; Metazoa - 17338; Fungi - 3422; Plants - 5037; Viruses - 0; Othe…
AT5G12110	27.8868	13.4896	-1.04774	5e-05	0.00031269	yes	Glutathione S-transferase, C-terminal-like;Translation elongation factor EF1B/ribosomal protein S6
AT4G26200	10.5635	5.11109	-1.04738	5e-05	0.00031269	yes	1-amino-cyclopropane-1-carboxylate synthase 7
AT5G65640	27.6003	13.3545	-1.04736	5e-05	0.00031269	yes	beta HLH protein 93
AT3G06020	4.7104	2.27937	-1.04722	0.00235	0.00966773	yes	Protein of unknown function (DUF3049)
AT5G18240	3.70978	1.79523	-1.04716	0.00095	0.00441617	yes	myb-related protein 1
AT5G16530	2.38135	1.15258	-1.04692	0.01075	0.0350188	yes	Auxin efflux carrier family protein
AT1G33440	2.88264	1.39552	-1.04658	0.00065	0.003167	yes	Major facilitator superfamily protein
AT4G32860	4.54181	2.20002	-1.04575	0.01235	0.0392785	yes	unknown protein; Has 46 Blast hits to 46 proteins in 10 species: Archae - 0; Bacteria - 0; Metazoa - 0; Fungi - 0; Plants - 46; Viruses - 0; Other Eukaryotes - 0 (source: NCBI BLink).
AT1G80440	78.5897	38.0696	-1.0457	5e-05	0.00031269	yes	Galactose oxidase/kelch repeat superfamily protein
AT2G02170	19.5096	9.45135	-1.04559	5e-05	0.00031269	yes	Remorin family protein
AT1G46480	6.28425	3.04473	-1.04543	0.0003	0.00159808	yes	WUSCHEL related homeobox 4
AT5G51790	5.10919	2.47641	-1.04485	0.0117	0.0375607	yes	basic helix-loop-helix (bHLH) DNA-binding superfamily protein
AT1G03840	2.64777	1.28655	-1.04127	0.00145	0.00637489	yes	C2H2 and C2HC zinc fingers superfamily protein
AT5G67160	3.56919	1.73438	-1.04118	0.0013	0.00580113	yes	HXXXD-type acyl-transferase family protein
AT3G56870	1.86349	0.905803	-1.04074	0.00055	0.00273263	yes	unknown protein; Has 204 Blast hits to 201 proteins in 58 species: Archae - 0; Bacteria - 10; Metazoa - 72; Fungi - 8; Plants - 41; Viruses - 0; Other Eukaryotes - 73 (source: NCBI BLink).
AT5G12300	2.59276	1.26067	-1.0403	0.0018	0.0076859	yes	Calcium-dependent lipid-binding (CaLB domain) family protein
AT3G19930	60.3137	29.3426	-1.03949	5e-05	0.00031269	yes	sugar transporter 4
AT3G44990	157.676	76.7215	-1.03926	5e-05	0.00031269	yes	xyloglucan endo-transglycosylase-related 8
AT1G12740	15.0365	7.31847	-1.03886	5e-05	0.00031269	yes	cytoChrome P450, family 87, subfamily A, polypeptide 2
AT2G34080	10.4431	5.08552	-1.03808	0.00195	0.00823501	yes	Cysteine proteinases superfamily protein
AT5G25970	1.8466	0.899531	-1.03762	0.01125	0.0363599	yes	Core-2/I-branching beta-1,6-N-acetylglucosaminyltransferase family protein
AT1G14185	3.75322	1.82831	-1.03761	0.00045	0.00229074	yes	Glucose-methanol-choline (GMC) oxidoreductase family protein
AT5G62360	28.3582	13.8324	-1.03572	5e-05	0.00031269	yes	Plant invertase/pectin methylesterase inhibitor superfamily protein
AT1G29270	9.27075	4.52596	-1.03446	0.00135	0.00599448	yes	unknown protein; BEST Arabidopsis thaliana protein match is: unknown protein (TAIR:AT2G40435.1); Has 98 Blast hits to 98 proteins in 15 species: Archae - 0; Bacteria - 0; Metazoa - 0; Fungi - 0; Plants - 98; Viruses - 0; Other Eukaryotes - 0 (source: NCBI BLink).
AT1G70690	6.98351	3.41022	-1.03409	0.0002	0.00111146	yes	Receptor-like protein kinase-related family protein
AT4G36120	1.51556	0.742336	-1.02971	0.0009	0.00421181	yes	Plant protein of unknown function (DUF869)
AT4G28190	32.0969	15.7287	-1.02903	5e-05	0.00031269	yes	Developmental regulator, ULTRAPETALA
AT5G03680	1.16103	0.569521	-1.02758	0.0068	0.0238843	yes	Duplicated homeodomain-like superfamily protein
AT4G19530	25.6003	12.575	-1.0256	5e-05	0.00031269	yes	disease resistance protein (TIR-NBS-LRR class) family
AT4G32350	11.6731	5.73895	-1.02434	5e-05	0.00031269	yes	Regulator of Vps4 activity in the MVB pathway protein
AT1G06180	26.3471	12.9535	-1.0243	5e-05	0.00031269	yes	myb domain protein 13
AT1G77270	1.34099	0.659429	-1.02401	0.0016	0.00694224	yes	unknown protein; BEST Arabidopsis thaliana protein match is: unknown protein (TAIR:AT3G07730.1); Has 428 Blast hits to 388 proteins in 92 species: Archae - 0; Bacteria - 31; Metazoa - 189; Fungi - 10; Plants - 97; Viruses - 0; Other Eukaryotes - 101 (source: NCBI BLink).
AT5G62280	43.4358	21.3816	-1.02252	5e-05	0.00031269	yes	Protein of unknown function (DUF1442)
AT2G23530	2.13555	1.05195	-1.02155	0.00295	0.0117556	yes	Zinc-finger domain of monoamine-oxidase A repressor R1
AT5G01015	44.7253	22.0338	-1.02137	5e-05	0.00031269	yes	unknown protein; FUNCTIONS IN: molecular_function unknown; INVOLVED IN: biological_process unknown; LOCATED IN: endomembrane system; EXPRESSED IN: 23 plant structures; EXPRESSED DURING: 13 growth stages.
AT4G17880	7.15801	3.52794	-1.02073	5e-05	0.00031269	yes	Basic helix-loop-helix (bHLH) DNA-binding family protein
AT4G02400	10.9056	5.378	-1.01993	5e-05	0.00031269	yes	U3 ribonucleoprotein (Utp) family protein
AT2G36800	63.385	31.2842	-1.01871	5e-05	0.00031269	yes	don-glucosyltransferase 1
AT3G26320	2.83975	1.40288	-1.01737	0.0019	0.00805416	yes	cytoChrome P450, family 71, subfamily B, polypeptide 36
AT5G10150	18.4932	9.14274	-1.01629	5e-05	0.00031269	yes	Domain of unknown function (DUF966)
AT4G39070	15.5218	7.68062	-1.015	5e-05	0.00031269	yes	B-box zinc finger family protein
AT2G01940	2.835	1.40295	-1.01488	0.00085	0.0040068	yes	C2H2-like zinc finger protein
AT2G27470	8.11522	4.0196	-1.01358	0.0144	0.044579	yes	nuclear factor Y, subunit B11
AT1G17345	12.8388	6.37003	-1.01114	0.0003	0.00159808	yes	SAUR-like auxin-responsive protein family
AT2G17430	1.71193	0.849386	-1.01113	0.00645	0.0228447	yes	Seven transmembrane MLO family protein
AT5G23870	13.1629	6.53397	-1.01044	5e-05	0.00031269	yes	Pectinacetylesterase family protein
AT2G18328	48.7514	24.2039	-1.0102	5e-05	0.00031269	yes	RAD-like 4
AT4G29310	44.2512	21.9756	-1.00981	5e-05	0.00031269	yes	Protein of unknown function (DUF1005)
AT5G61440	55.1	27.3736	-1.00927	5e-05	0.00031269	yes	atypical CYS HIS rich thioredoxin 5
AT5G63550	9.50803	4.72592	-1.00855	5e-05	0.00031269	yes	DEK domain-containing Chromatin associated protein
AT3G21351	12.1121	6.02088	-1.00841	0.0081	0.0276529	yes	unknown protein; LOCATED IN: endomembrane system; BEST Arabidopsis thaliana protein match is: unknown protein (TAIR:AT3G21352.1).
AT1G61820	17.39	8.65128	-1.00727	5e-05	0.00031269	yes	beta glucosidase 46
AT1G32690	19.3396	9.62168	-1.00719	5e-05	0.00031269	yes	unknown protein; FUNCTIONS IN: molecular_function unknown; INVOLVED IN: biological_process unknown; LOCATED IN: plasma membrane; EXPRESSED IN: 21 plant structures; EXPRESSED DURING: 11 growth stages; BEST Arabidopsis thaliana protein match is: unknown protein (TAIR:AT2G35200.1); Has 45 Blast hits to 45 proteins in 8 species: Archae - 0; Bacteria - 0; Metazoa - 0; Fungi - 0; Plants - 45; Viruses -…
AT1G56250	2.06054	1.02545	-1.00677	0.01555	0.0474889	yes	phloem protein 2-B14
AT5G35777	1.43692	0.715145	-1.00667	0.0003	0.00159808	yes	transposable element gene
AT2G31010	9.40342	4.6811	-1.00634	5e-05	0.00031269	yes	Protein kinase superfamily protein
AT5G54720	11.479	5.71929	-1.00509	0.0004	0.00206436	yes	Ankyrin repeat family protein
AT3G13470	107.989	53.8197	-1.00468	5e-05	0.00031269	yes	TCP-1/cpn60 chaperonin family protein
AT5G37190	4.37869	2.18379	-1.00367	5e-05	0.00031269	yes	COP1-interacting protein 4
AT4G34950	109.068	54.4739	-1.00159	5e-05	0.00031269	yes	Major facilitator superfamily protein
AT3G61570	3.57338	1.78481	-1.00152	0.00195	0.00823501	yes	GRIP-related ARF-binding domain-containing protein 1
AT4G23800	39.7896	19.8792	-1.00114	5e-05	0.00031269	yes	HMG (high mobility group) box protein
AT2G32190	9.92634	19.8652	1.00091	0.0007	0.00337951	yes	unknown protein; FUNCTIONS IN: molecular_function unknown; INVOLVED IN: biological_process unknown; BEST Arabidopsis thaliana protein match is: unknown protein (TAIR:AT2G32210.1); Has 74 Blast hits to 74 proteins in 7 species: Archae - 0; Bacteria - 0; Metazoa - 0; Fungi - 0; Plants - 74; Viruses - 0; Other Eukaryotes - 0 (source: NCBI BLink).
AT1G11960	6.88758	13.789	1.00145	5e-05	0.00031269	yes	ERD (early-responsive to dehydration stress) family protein
AT1G29025	4.75552	9.52058	1.00145	5e-05	0.00031269	yes	Calcium-binding EF-hand family protein
AT5G41315	0.967819	1.93793	1.00171	0.00345	0.0134399	yes	basic helix-loop-helix (bHLH) DNA-binding superfamily protein
AT2G04170	14.5939	29.2303	1.0021	5e-05	0.00031269	yes	TRAF-like family protein
AT1G69910	5.11914	10.26	1.00306	5e-05	0.00031269	yes	Protein kinase superfamily protein
AT3G29630	2.58418	5.18213	1.00384	0.00015	0.000857223	yes	UDP-Glycosyltransferase superfamily protein
AT5G03640	0.708162	1.42106	1.00482	0.0025	0.0101969	yes	Protein kinase superfamily protein
AT5G59320	19.8371	39.8161	1.00515	5e-05	0.00031269	yes	lipid transfer protein 3
AT5G01990	7.99831	16.0639	1.00606	5e-05	0.00031269	yes	Auxin efflux carrier family protein
AT2G30020	11.1219	22.3453	1.00657	5e-05	0.00031269	yes	Protein phosphatase 2C family protein
AT1G22150	0.786672	1.58089	1.0069	0.00735	0.0254973	yes	sulfate transporter 1;3
AT3G24927	11.9364	24.0055	1.008	5e-05	0.00031269	yes	pseudogene of unknown protein
AT4G01026	9.31259	18.7489	1.00955	5e-05	0.00031269	yes	PYR1-like 7
AT5G08130	20.4182	41.1352	1.01052	5e-05	0.00031269	yes	basic helix-loop-helix (bHLH) DNA-binding superfamily protein
AT1G16130	3.59416	7.24383	1.0111	5e-05	0.00031269	yes	wall associated kinase-like 2
AT2G47015	4.21867	8.50392	1.01134	0.00095	0.00441617	yes	MIR408; miRNA
AT5G06870	13.3125	26.8524	1.01227	5e-05	0.00031269	yes	polygalacturonase inhibiting protein 2
AT5G06530	16.7999	33.8889	1.01236	5e-05	0.00031269	yes	ABC-2 type transporter family protein
AT5G35190	8.76653	17.688	1.01269	5e-05	0.00031269	yes	proline-rich extensin-like family protein
AT3G05890	257.434	520.148	1.01472	5e-05	0.00031269	yes	Low temperature and salt responsive protein family
AT1G66760	17.8217	36.0101	1.01476	5e-05	0.00031269	yes	MATE efflux family protein
AT3G48340	26.3392	53.2366	1.0152	5e-05	0.00031269	yes	Cysteine proteinases superfamily protein
AT2G26530	8.41262	17.0162	1.01628	5e-05	0.00031269	yes	Protein of unknown function (DUF1645)
AT5G15960	144.881	293.666	1.0193	5e-05	0.00031269	yes	stress-responsive protein (KIN1) / stress-induced protein (KIN1)
AT5G46890	69.0949	140.407	1.02297	5e-05	0.00031269	yes	Bifunctional inhibitor/lipid-transfer protein/seed storage 2S albumin superfamily protein
AT2G46160	3.68522	7.49017	1.02325	0.0011	0.00501805	yes	RING/U-box superfamily protein
AT1G29290	3.71394	7.55829	1.02511	0.0052	0.0190386	yes	unknown protein; FUNCTIONS IN: molecular_function unknown; INVOLVED IN: biological_process unknown; LOCATED IN: endomembrane system; Has 18 Blast hits to 18 proteins in 5 species: Archae - 0; Bacteria - 0; Metazoa - 0; Fungi - 0; Plants - 18; Viruses - 0; Other Eukaryotes - 0 (source: NCBI BLink).
AT2G32030	7.31516	14.9314	1.02939	5e-05	0.00031269	yes	Acyl-CoA N-acyltransferases (NAT) superfamily protein
AT5G47980	3.20896	6.55514	1.03052	5e-05	0.00031269	yes	HXXXD-type acyl-transferase family protein
AT5G52020	2.03002	4.14691	1.03054	0.0039	0.0149156	yes	Integrase-type DNA-binding superfamily protein
AT3G22910	0.638371	1.30556	1.0322	0.00135	0.00599448	yes	ATPase E1-E2 type family protein / haloacid dehalogenase-like hydrolase family protein
AT5G54020	1.34306	2.75528	1.03667	0.001	0.00461803	yes	Cysteine/Histidine-rich C1 domain family protein
AT4G22666	24.3324	49.9181	1.03668	5e-05	0.00031269	yes	Bifunctional inhibitor/lipid-transfer protein/seed storage 2S albumin superfamily protein
AT5G58160	2.05324	4.21929	1.0391	5e-05	0.00031269	yes	actin binding
AT5G38000	1.54623	3.17835	1.03952	0.00455	0.0170035	yes	Zinc-binding dehydrogenase family protein
AT2G26310	0.871927	1.7925	1.0397	0.0085	0.0287907	yes	Chalcone-flavanone isomerase family protein
AT2G32930	3.64672	7.50321	1.04091	5e-05	0.00031269	yes	zinc finger nuclease 2
AT5G19060	0.634255	1.30518	1.04112	0.008	0.0273683	yes	CONTAINS InterPro DOMAIN/s: Immunoglobulin-like fold (InterPro:IPR013783); BEST Arabidopsis thaliana protein match is: unknown protein (TAIR:AT3G06150.1); Has 1807 Blast hits to 1807 proteins in 277 species: Archae - 0; Bacteria - 0; Metazoa - 736; Fungi - 347; Plants - 385; Viruses - 0; Other Eukaryotes - 339 (source: NCBI BLink).
AT4G02410	6.07308	12.5006	1.04149	5e-05	0.00031269	yes	Concanavalin A-like lectin protein kinase family protein
AT2G21490	2.73573	5.63726	1.04307	0.0027	0.0108952	yes	dehydrin LEA
AT3G56880	183.594	378.967	1.04555	5e-05	0.00031269	yes	VQ motif-containing protein
AT2G38750	35.4843	73.2565	1.04577	5e-05	0.00031269	yes	annexin 4
AT3G24420	5.65963	11.6946	1.04706	0.0001	0.000593148	yes	alpha/beta-Hydrolases superfamily protein
AT1G65250	1.03063	2.13116	1.04811	0.00395	0.0150785	yes	Protein kinase superfamily protein
AT1G56150	4.56164	9.44459	1.04994	0.0052	0.0190386	yes	SAUR-like auxin-responsive protein family
AT1G17830	2.72475	5.65328	1.05297	5e-05	0.00031269	yes	Protein of unknown function (DUF789)
AT5G59480	40.0625	83.1695	1.0538	5e-05	0.00031269	yes	Haloacid dehalogenase-like hydrolase (HAD) superfamily protein
AT5G05500	25.7413	53.5089	1.0557	5e-05	0.00031269	yes	Pollen Ole e 1 allergen and extensin family protein
AT5G10430	98.3969	204.687	1.05673	5e-05	0.00031269	yes	arabinogalactan protein 4
AT1G23760	2.01036	4.18241	1.05688	5e-05	0.00031269	yes	BURP domain-containing protein
AT5G42650	44.0361	91.6205	1.05698	5e-05	0.00031269	yes	allene oxide synthase
AT4G29610	5.2815	10.9911	1.05732	0.0003	0.00159808	yes	Cytidine/deoxycytidylate deaminase family protein
AT4G27520	315.438	657.465	1.05956	5e-05	0.00031269	yes	early nodulin-like protein 2
AT1G15800	9.595	20.0177	1.06092	5e-05	0.00031269	yes	unknown protein; BEST Arabidopsis thaliana protein match is: unknown protein (TAIR:AT1G80610.1); Has 56 Blast hits to 52 proteins in 9 species: Archae - 0; Bacteria - 0; Metazoa - 0; Fungi - 0; Plants - 56; Viruses - 0; Other Eukaryotes - 0 (source: NCBI BLink).
AT4G31875	4.81861	10.0678	1.06306	0.0028	0.0112413	yes	unknown protein; Has 30201 Blast hits to 17322 proteins in 780 species: Archae - 12; Bacteria - 1396; Metazoa - 17338; Fungi - 3422; Plants - 5037; Viruses - 0; Other Eukaryotes - 2996 (source: NCBI BLink).
AT5G52552	11.5617	24.159	1.06321	5e-05	0.00031269	yes	conserved peptide upstream open reading frame 14
AT3G47080	12.9568	27.0891	1.064	5e-05	0.00031269	yes	Tetratricopeptide repeat (TPR)-like superfamily protein
AT1G27140	9.36741	19.5865	1.06413	5e-05	0.00031269	yes	glutathione S-transferase tau 14
AT1G15300	0.471449	0.986046	1.06455	0.0048	0.0177927	yes	transposable element gene
AT1G80130	2.85296	5.96958	1.06517	0.00045	0.00229074	yes	Tetratricopeptide repeat (TPR)-like superfamily protein
AT2G38760	9.34166	19.5567	1.06591	5e-05	0.00031269	yes	annexin 3
AT4G34230	41.0616	86.0854	1.06798	5e-05	0.00031269	yes	cinnamyl alcohol dehydrogenase 5
AT5G05870	11.6912	24.5629	1.07105	5e-05	0.00031269	yes	UDP-glucosyl transferase 76C1
AT5G64430	14.7632	31.0286	1.0716	5e-05	0.00031269	yes	Octicosapeptide/Phox/Bem1p family protein
AT1G50630	12.4533	26.2102	1.07361	5e-05	0.00031269	yes	Protein of unknown function (DUF3537)
ATMG01390	18.661	39.3403	1.07598	5e-05	0.00031269	yes	Mitochondrial 18S ribosomal RNA, which is a component of the 30S small subunit of mitochondrial ribosome. The rRNA is degraded by a polynucleotide phosphorylase-like protein (AtmtPNPase).
AT5G07920	5.50329	11.6085	1.07681	5e-05	0.00031269	yes	diacylglycerol kinase1
AT1G14220	4.17196	8.80392	1.07742	0.0004	0.00206436	yes	Ribonuclease T2 family protein
AT1G52155	2.90531	6.13929	1.07938	0.00015	0.000857223	yes	unknown protein; Has 37 Blast hits to 37 proteins in 13 species: Archae - 0; Bacteria - 0; Metazoa - 0; Fungi - 0; Plants - 35; Viruses - 0; Other Eukaryotes - 2 (source: NCBI BLink).
AT3G14060	16.3563	34.5888	1.08045	5e-05	0.00031269	yes	unknown protein; BEST Arabidopsis thaliana protein match is: unknown protein (TAIR:AT1G54120.1); Has 30 Blast hits to 30 proteins in 8 species: Archae - 0; Bacteria - 0; Metazoa - 0; Fungi - 0; Plants - 30; Viruses - 0; Other Eukaryotes - 0 (source: NCBI BLink).
AT4G13890	1.44245	3.05219	1.08133	0.00105	0.00481871	yes	Pyridoxal phosphate (PLP)-dependent transferases superfamily protein
AT4G13290	2.74189	5.80424	1.08193	5e-05	0.00031269	yes	cytoChrome P450, family 71, subfamily A, polypeptide 19
AT3G06460	5.89198	12.5009	1.0852	5e-05	0.00031269	yes	GNS1/SUR4 membrane protein family
AT4G02280	6.30424	13.3776	1.08543	5e-05	0.00031269	yes	sucrose synthase 3
AT1G27770	38.545	81.8156	1.08583	5e-05	0.00031269	yes	autoinhibited Ca2+-ATPase 1
AT3G29000	9.36675	19.8921	1.08658	5e-05	0.00031269	yes	Calcium-binding EF-hand family protein
AT2G41475	60.1066	127.662	1.08673	5e-05	0.00031269	yes	Embryo-specific protein 3, (ATS3)
AT5G65630	57.8004	122.811	1.08729	5e-05	0.00031269	yes	global transcription factor group E7
AT5G27670	101.724	216.374	1.08886	5e-05	0.00031269	yes	histone H2A 7
AT4G34710	224.843	478.486	1.08956	5e-05	0.00031269	yes	arginine decarboxylase 2
AT1G04220	11.4546	24.3882	1.09025	0.0015	0.00656557	yes	3-ketoacyl-CoA synthase 2
AT1G30620	8.12196	17.3205	1.09258	5e-05	0.00031269	yes	NAD(P)-binding Rossmann-fold superfamily protein
AT4G18422	16.5325	35.2928	1.09407	5e-05	0.00031269	yes	unknown protein; FUNCTIONS IN: molecular_function unknown; INVOLVED IN: biological_process unknown; LOCATED IN: cellular_component unknown; Has 0 Blast hits to 0 proteins in 0 species (source: NCBI BLink).
AT3G14595	58.8358	125.728	1.09554	5e-05	0.00031269	yes	Ribosomal protein L18ae family
AT4G38410	3.56805	7.62591	1.09577	0.0014	0.00618517	yes	Dehydrin family protein
AT3G11420	20.987	44.9095	1.09752	5e-05	0.00031269	yes	Protein of unknown function (DUF604)
AT3G47500	11.9532	25.6009	1.09879	5e-05	0.00031269	yes	cycling DOF factor 3
AT5G45310	1.30979	2.80757	1.09999	0.0018	0.0076859	yes	unknown protein; LOCATED IN: endomembrane system; EXPRESSED IN: stem, inflorescence meristem, root, leaf; EXPRESSED DURING: LP.04 four leaves visible; Has 30201 Blast hits to 17322 proteins in 780 species: Archae - 12; Bacteria - 1396; Metazoa - 17338; Fungi - 3422; Plants - 5037; Viruses - 0; Other Eukaryotes - 2996 (source: NCBI BLink).
AT4G05020	11.9595	25.6409	1.10029	5e-05	0.00031269	yes	NAD(P)H dehydrogenase B2
ATCG00680	2.12135	4.54829	1.10034	0.00015	0.000857223	yes	photosystem II reaction center protein B
AT3G27210	12.986	27.8788	1.1022	5e-05	0.00031269	yes	unknown protein; FUNCTIONS IN: molecular_function unknown; INVOLVED IN: N-terminal protein myristoylation; LOCATED IN: plasma membrane; EXPRESSED IN: 22 plant structures; EXPRESSED DURING: 13 growth stages; BEST Arabidopsis thaliana protein match is: unknown protein (TAIR:AT5G40860.1); Has 133 Blast hits to 98 proteins in 25 species: Archae - 0; Bacteria - 6; Metazoa - 32; Fungi - 7; Plants - 70;…
AT5G42050	112.284	241.274	1.10352	5e-05	0.00031269	yes	DCD (Development and Cell Death) domain protein
AT1G73390	19.5386	41.9988	1.10402	5e-05	0.00031269	yes	Endosomal targeting BRO1-like domain-containing protein
AT1G56540	0.87724	1.88583	1.10415	5e-05	0.00031269	yes	Disease resistance protein (TIR-NBS-LRR class) family
AT4G23880	3.76378	8.09254	1.10441	0.00045	0.00229074	yes	unknown protein; Has 73 Blast hits to 69 proteins in 22 species: Archae - 0; Bacteria - 4; Metazoa - 9; Fungi - 2; Plants - 18; Viruses - 0; Other Eukaryotes - 40 (source: NCBI BLink).
AT1G15330	2.13197	4.59009	1.10633	0.00065	0.003167	yes	Cystathionine beta-synthase (CBS) protein
AT4G18140	8.25093	17.8037	1.10955	5e-05	0.00031269	yes	SCP1-like small phosphatase 4b
AT5G53450	66.3159	143.398	1.11259	5e-05	0.00031269	yes	OBP3-responsive gene 1
AT5G04760	21.1133	45.6826	1.11349	0.00045	0.00229074	yes	Duplicated homeodomain-like superfamily protein
AT5G50800	0.883086	1.91088	1.11361	0.0149	0.0458496	yes	Nodulin MtN3 family protein
AT3G08860	5.859	12.6864	1.11456	5e-05	0.00031269	yes	PYRIMIDINE 4
AT5G36260	0.913445	1.97851	1.11502	0.0012	0.00541205	yes	Eukaryotic aspartyl protease family protein
AT3G14067	59.3463	128.588	1.11553	5e-05	0.00031269	yes	Subtilase family protein
AT1G19970	8.45998	18.3456	1.1167	5e-05	0.00031269	yes	ER lumen protein retaining receptor family protein
AT1G01470	108.508	235.336	1.11692	5e-05	0.00031269	yes	Late embryogenesis abundant protein
AT3G13435	13.5629	29.422	1.11723	0.0013	0.00580113	yes	unknown protein; FUNCTIONS IN: molecular_function unknown; INVOLVED IN: biological_process unknown; LOCATED IN: endomembrane system; Has 4 Blast hits to 4 proteins in 2 species: Archae - 0; Bacteria - 0; Metazoa - 0; Fungi - 0; Plants - 4; Viruses - 0; Other Eukaryotes - 0 (source: NCBI BLink).
AT3G11430	7.15295	15.5319	1.11863	5e-05	0.00031269	yes	glycerol-3-phosphate acyltransferase 5
AT2G32300	12.9041	28.0414	1.11973	5e-05	0.00031269	yes	uclacyanin 1
AT5G01100	2.948	6.40619	1.11973	5e-05	0.00031269	yes	O-fucosyltransferase family protein
AT5G16600	4.297	9.34071	1.1202	5e-05	0.00031269	yes	myb domain protein 43
AT2G33700	12.8334	27.9243	1.12162	5e-05	0.00031269	yes	Protein phosphatase 2C family protein
AT1G18740	34.7834	75.7624	1.12308	5e-05	0.00031269	yes	Protein of unknown function (DUF793)
AT4G25250	5.86209	12.7865	1.12513	5e-05	0.00031269	yes	Plant invertase/pectin methylesterase inhibitor superfamily protein
AT5G26260	107.141	234.184	1.12813	5e-05	0.00031269	yes	TRAF-like family protein
AT4G17970	5.81357	12.7159	1.12914	5e-05	0.00031269	yes	aluminum-activated, malate transporter 12
AT4G33120	4.5324	9.92077	1.13018	5e-05	0.00031269	yes	S-adenosyl-L-methionine-dependent methyltransferases superfamily protein
AT3G19290	13.5028	29.5695	1.13085	5e-05	0.00031269	yes	ABRE binding factor 4
AT5G66580	17.9983	39.4562	1.13239	5e-05	0.00031269	yes	unknown protein; FUNCTIONS IN: molecular_function unknown; INVOLVED IN: N-terminal protein myristoylation; LOCATED IN: cellular_component unknown; BEST Arabidopsis thaliana protein match is: unknown protein (TAIR:AT3G50800.1); Has 1807 Blast hits to 1807 proteins in 277 species: Archae - 0; Bacteria - 0; Metazoa - 736; Fungi - 347; Plants - 385; Viruses - 0; Other Eukaryotes - 339 (source: NCBI B…
AT2G24430	1.45223	3.18664	1.13377	0.0043	0.0162063	yes	NAC domain containing protein 38
AT1G33800	28.4543	62.4551	1.13417	5e-05	0.00031269	yes	Protein of unknown function (DUF579)
AT3G50800	19.0102	41.7268	1.1342	5e-05	0.00031269	yes	unknown protein; FUNCTIONS IN: molecular_function unknown; INVOLVED IN: N-terminal protein myristoylation; LOCATED IN: cellular_component unknown; BEST Arabidopsis thaliana protein match is: unknown protein (TAIR:AT5G66580.1); Has 249 Blast hits to 249 proteins in 14 species: Archae - 0; Bacteria - 0; Metazoa - 0; Fungi - 0; Plants - 249; Viruses - 0; Other Eukaryotes - 0 (source: NCBI BLink).
AT5G13170	7.81834	17.1709	1.13504	5e-05	0.00031269	yes	senescence-associated gene 29
AT1G66890	21.5971	47.4625	1.13595	5e-05	0.00031269	yes	FUNCTIONS IN: molecular_function unknown; INVOLVED IN: biological_process unknown; LOCATED IN: chloroplast; EXPRESSED IN: 22 plant structures; EXPRESSED DURING: 13 growth stages; BEST Arabidopsis thaliana protein match is: 50S ribosomal protein-related (TAIR:AT5G16200.1); Has 36 Blast hits to 36 proteins in 7 species: Archae - 0; Bacteria - 0; Metazoa - 0; Fungi - 0; Plants - 36; Viruses - 0; Oth…
AT1G74830	0.493076	1.08433	1.13692	0.0108	0.0351544	yes	Protein of unknown function, DUF593
AT4G13390	7.89605	17.3663	1.13709	5e-05	0.00031269	yes	Proline-rich extensin-like family protein
AT5G60850	21.7011	47.7348	1.13728	5e-05	0.00031269	yes	OBF binding protein 4
AT3G56370	17.1501	37.7371	1.13777	5e-05	0.00031269	yes	Leucine-rich repeat protein kinase family protein
AT5G24590	23.9783	52.7748	1.13812	5e-05	0.00031269	yes	TCV-interacting protein
AT5G25240	36.4994	80.3889	1.13912	5e-05	0.00031269	yes	unknown protein; FUNCTIONS IN: molecular_function unknown; INVOLVED IN: biological_process unknown; LOCATED IN: cellular_component unknown; EXPRESSED IN: 23 plant structures; EXPRESSED DURING: 13 growth stages; Has 1807 Blast hits to 1807 proteins in 277 species: Archae - 0; Bacteria - 0; Metazoa - 736; Fungi - 347; Plants - 385; Viruses - 0; Other Eukaryotes - 339 (source: NCBI BLink).
AT1G14960	23.0577	50.7993	1.13956	5e-05	0.00031269	yes	Polyketide cyclase/dehydrase and lipid transport superfamily protein
AT3G15780	8.84039	19.5282	1.14338	0.0001	0.000593148	yes	unknown protein; BEST Arabidopsis thaliana protein match is: unknown protein (TAIR:AT1G52550.1); Has 20 Blast hits to 20 proteins in 5 species: Archae - 0; Bacteria - 0; Metazoa - 0; Fungi - 0; Plants - 20; Viruses - 0; Other Eukaryotes - 0 (source: NCBI BLink).
AT4G22745	21.145	46.7547	1.14479	5e-05	0.00031269	yes	methyl-CPG-binding domain 1
AT3G26460	18.5532	41.0475	1.14563	5e-05	0.00031269	yes	Polyketide cyclase/dehydrase and lipid transport superfamily protein
AT4G11521	1.966	4.35162	1.14629	0.00055	0.00273263	yes	Receptor-like protein kinase-related family protein
AT1G75030	5.15637	11.4179	1.14687	0.0002	0.00111146	yes	thaumatin-like protein 3
AT1G13609	6.30161	13.9712	1.14866	0.0095	0.0315967	yes	Defensin-like (DEFL) family protein
AT1G64390	28.1783	62.4784	1.14878	5e-05	0.00031269	yes	glycosyl hydrolase 9C2
AT3G20300	9.83065	21.898	1.15544	5e-05	0.00031269	yes	Protein of unknown function (DUF3537)
AT4G22780	5.30323	11.8349	1.1581	5e-05	0.00031269	yes	ACT domain repeat 7
AT1G29330	16.1835	36.1201	1.15828	5e-05	0.00031269	yes	ER lumen protein retaining receptor family protein
AT5G65280	3.83185	8.55819	1.15927	5e-05	0.00031269	yes	GCR2-like 1
AT1G51700	25.4772	56.9537	1.16058	5e-05	0.00031269	yes	DOF zinc finger protein 1
AT2G39350	4.97597	11.1237	1.16059	5e-05	0.00031269	yes	ABC-2 type transporter family protein
AT4G26890	1.78494	4.00171	1.16474	0.00035	0.00183314	yes	mitogen-activated protein kinase kinase kinase 16
AT5G42200	4.4784	10.042	1.16499	0.00015	0.000857223	yes	RING/U-box superfamily protein
AT4G34630	44.063	98.8385	1.16551	5e-05	0.00031269	yes	unknown protein; Has 30 Blast hits to 30 proteins in 10 species: Archae - 0; Bacteria - 2; Metazoa - 0; Fungi - 0; Plants - 24; Viruses - 0; Other Eukaryotes - 4 (source: NCBI BLink).
AT2G25160	6.90034	15.4974	1.16729	5e-05	0.00031269	yes	cytoChrome P450, family 82, subfamily F, polypeptide 1
AT1G55265	10.0714	22.6221	1.16748	0.01055	0.0344795	yes	Protein of unknown function, DUF538
AT5G03140	7.36986	16.5546	1.16752	5e-05	0.00031269	yes	Concanavalin A-like lectin protein kinase family protein
AT1G78080	62.8791	141.335	1.16847	5e-05	0.00031269	yes	related to AP2 4
AT4G23050	6.51112	14.6378	1.16872	5e-05	0.00031269	yes	PAS domain-containing protein tyrosine kinase family protein
AT2G18800	4.3306	9.74992	1.17082	5e-05	0.00031269	yes	xyloglucan endotransglucosylase/hydrolase 21
AT1G26360	0.706079	1.5897	1.17086	0.0123	0.0391461	yes	methyl esterase 13
AT2G46790	2.35513	5.30583	1.17177	5e-05	0.00031269	yes	pseudo-response regulator 9
AT4G22610	6.70944	15.1345	1.17358	0.0001	0.000593148	yes	Bifunctional inhibitor/lipid-transfer protein/seed storage 2S albumin superfamily protein
AT1G80960	1.02394	2.31244	1.17528	0.0009	0.00421181	yes	F-box and Leucine Rich Repeat domains containing protein
AT1G69430	0.996686	2.25296	1.17661	0.0015	0.00656557	yes	unknown protein; BEST Arabidopsis thaliana protein match is: unknown protein (TAIR:AT1G26650.1); Has 216 Blast hits to 215 proteins in 17 species: Archae - 0; Bacteria - 0; Metazoa - 0; Fungi - 0; Plants - 216; Viruses - 0; Other Eukaryotes - 0 (source: NCBI BLink).
AT1G67365	3.99465	9.03326	1.17718	0.00015	0.000857223	yes	other RNA
AT3G07360	47.2482	107	1.17927	5e-05	0.00031269	yes	plant U-box 9
AT3G56080	4.46944	10.1223	1.17937	5e-05	0.00031269	yes	S-adenosyl-L-methionine-dependent methyltransferases superfamily protein
AT3G51980	10.982	24.8762	1.17962	5e-05	0.00031269	yes	ARM repeat superfamily protein
AT1G72850	0.91134	2.06456	1.17977	0.0058	0.0208785	yes	Disease resistance protein (TIR-NBS class)
AT3G21340	0.437363	0.992869	1.18277	0.00175	0.00750015	yes	Leucine-rich repeat protein kinase family protein
AT3G08720	12.0657	27.4093	1.18376	5e-05	0.00031269	yes	serine/threonine protein kinase 2
AT4G19950	0.788441	1.79111	1.18378	0.0127	0.0401934	yes	unknown protein; BEST Arabidopsis thaliana protein match is: unknown protein (TAIR:AT5G44860.1); Has 338 Blast hits to 330 proteins in 72 species: Archae - 2; Bacteria - 94; Metazoa - 7; Fungi - 0; Plants - 232; Viruses - 0; Other Eukaryotes - 3 (source: NCBI BLink).
AT1G01240	11.8332	26.8818	1.18379	5e-05	0.00031269	yes	unknown protein; BEST Arabidopsis thaliana protein match is: unknown protein (TAIR:AT2G46550.1); Has 35333 Blast hits to 34131 proteins in 2444 species: Archae - 798; Bacteria - 22429; Metazoa - 974; Fungi - 991; Plants - 531; Viruses - 0; Other Eukaryotes - 9610 (source: NCBI BLink).
AT4G06536	2.7669	6.28865	1.18448	0.0161	0.0488636	yes	SPla/RYanodine receptor (SPRY) domain-containing protein
AT1G13145	3.31575	7.55107	1.18735	0.01455	0.0449652	yes	pseudogene of unknown protein
AT1G76590	3.2599	7.42762	1.18807	5e-05	0.00031269	yes	PLATZ transcription factor family protein
AT4G05010	9.00658	20.5368	1.18916	0.0003	0.00159808	yes	F-box family protein
AT1G12040	2.83223	6.47031	1.1919	5e-05	0.00031269	yes	leucine-rich repeat/extensin 1
AT5G66790	1.44282	3.29717	1.19234	5e-05	0.00031269	yes	Protein kinase superfamily protein
AT5G48010	15.8305	36.2081	1.1936	5e-05	0.00031269	yes	thalianol synthase 1
AT4G12550	27.1778	62.1687	1.19376	5e-05	0.00031269	yes	Auxin-Induced in Root cultures 1
AT4G24480	4.17909	9.56289	1.19426	5e-05	0.00031269	yes	Protein kinase superfamily protein
AT3G22142	1.63549	3.74432	1.19498	5e-05	0.00031269	yes	Bifunctional inhibitor/lipid-transfer protein/seed storage 2S albumin superfamily protein
AT2G46140	28.1101	64.3673	1.19524	5e-05	0.00031269	yes	Late embryogenesis abundant protein
AT3G29410	0.648359	1.48523	1.19582	0.00205	0.0085955	yes	Terpenoid cyclases/Protein prenyltransferases superfamily protein
AT5G60660	38.7077	88.6732	1.19588	5e-05	0.00031269	yes	plasma membrane intrinsic protein 2;4
AT2G19060	0.501024	1.14829	1.19654	0.0054	0.0196579	yes	SGNH hydrolase-type esterase superfamily protein
AT1G79270	16.4142	37.6412	1.19737	5e-05	0.00031269	yes	evolutionarily conserved C-terminal region 8
AT5G52750	2.39138	5.49141	1.19933	0.00315	0.0124325	yes	Heavy metal transport/detoxification superfamily protein
AT5G17850	3.19034	7.33491	1.20107	5e-05	0.00031269	yes	Sodium/calcium exchanger family protein
AT1G64660	14.3479	33.0136	1.20222	5e-05	0.00031269	yes	methionine gamma-lyase
AT5G06630	3.01267	6.93589	1.20304	5e-05	0.00031269	yes	proline-rich extensin-like family protein
AT5G23220	17.322	39.909	1.20411	5e-05	0.00031269	yes	nicotinamidase 3
AT1G15460	1.18384	2.72878	1.20478	5e-05	0.00031269	yes	HCO3- transporter family
AT3G07350	19.2091	44.3244	1.20631	5e-05	0.00031269	yes	Protein of unknown function (DUF506)
AT2G35585	3.89451	9.01495	1.21088	0.0001	0.000593148	yes	unknown protein; BEST Arabidopsis thaliana protein match is: unknown protein (TAIR:AT1G31940.1); Has 67 Blast hits to 67 proteins in 17 species: Archae - 0; Bacteria - 0; Metazoa - 0; Fungi - 0; Plants - 67; Viruses - 0; Other Eukaryotes - 0 (source: NCBI BLink).
AT1G79860	0.690304	1.59864	1.21154	0.0071	0.0247649	yes	RHO guanyl-nucleotide exchange factor 12
AT5G21080	0.259289	0.600996	1.21279	0.00565	0.0204222	yes	Uncharacterized protein
AT5G23460	6.92448	16.05	1.2128	5e-05	0.00031269	yes	unknown protein; Has 30201 Blast hits to 17322 proteins in 780 species: Archae - 12; Bacteria - 1396; Metazoa - 17338; Fungi - 3422; Plants - 5037; Viruses - 0; Other Eukaryotes - 2996 (source: NCBI BLink).
AT4G24380	34.3889	79.7199	1.213	5e-05	0.00031269	yes	CONTAINS InterPro DOMAIN/s: Serine hydrolase (InterPro:IPR005645); BEST Arabidopsis thaliana protein match is: alpha/beta-Hydrolases superfamily protein (TAIR:AT5G65400.1); Has 35333 Blast hits to 34131 proteins in 2444 species: Archae - 798; Bacteria - 22429; Metazoa - 974; Fungi - 991; Plants - 531; Viruses - 0; Other Eukaryotes - 9610 (source: NCBI BLink).
AT4G25790	4.51772	10.4791	1.21384	0.0001	0.000593148	yes	CAP (Cysteine-rich secretory proteins, Antigen 5, and Pathogenesis-related 1 protein) superfamily protein
AT1G53180	10.415	24.1702	1.21457	5e-05	0.00031269	yes	unknown protein; FUNCTIONS IN: molecular_function unknown; INVOLVED IN: biological_process unknown; LOCATED IN: cellular_component unknown; EXPRESSED IN: 13 plant structures; EXPRESSED DURING: 6 growth stages; BEST Arabidopsis thaliana protein match is: unknown protein (TAIR:AT3G15115.1); Has 58 Blast hits to 56 proteins in 22 species: Archae - 0; Bacteria - 0; Metazoa - 6; Fungi - 4; Plants - 29…
AT1G14730	11.3268	26.2961	1.21511	5e-05	0.00031269	yes	CytoChrome b561/ferric reductase transmembrane protein family
AT3G19430	6.84763	15.9082	1.21609	5e-05	0.00031269	yes	late embryogenesis abundant protein-related / LEA protein-related
AT3G13720	52.1109	121.248	1.21831	5e-05	0.00031269	yes	PRA1 (Prenylated rab acceptor) family protein
AT4G21570	61.7596	143.706	1.21839	5e-05	0.00031269	yes	Protein of unknown function (DUF300)
AT1G69600	6.985	16.2547	1.21852	5e-05	0.00031269	yes	zinc finger homeodomain 1
AT4G23870	15.1207	35.2703	1.22193	5e-05	0.00031269	yes	unknown protein; BEST Arabidopsis thaliana protein match is: unknown protein (TAIR:AT4G11020.1); Has 12 Blast hits to 12 proteins in 4 species: Archae - 0; Bacteria - 0; Metazoa - 0; Fungi - 0; Plants - 12; Viruses - 0; Other Eukaryotes - 0 (source: NCBI BLink).
AT1G02700	4.27259	9.97535	1.22326	5e-05	0.00031269	yes	unknown protein; FUNCTIONS IN: molecular_function unknown; INVOLVED IN: biological_process unknown; LOCATED IN: mitochondrion; BEST Arabidopsis thaliana protein match is: unknown protein (TAIR:AT4G02140.1); Has 49 Blast hits to 49 proteins in 21 species: Archae - 0; Bacteria - 0; Metazoa - 10; Fungi - 6; Plants - 29; Viruses - 0; Other Eukaryotes - 4 (source: NCBI BLink).
AT2G22790	3.11324	7.26935	1.22341	0.0006	0.00295128	yes	unknown protein; BEST Arabidopsis thaliana protein match is: unknown protein (TAIR:AT5G67020.1); Has 111 Blast hits to 111 proteins in 33 species: Archae - 0; Bacteria - 44; Metazoa - 0; Fungi - 0; Plants - 67; Viruses - 0; Other Eukaryotes - 0 (source: NCBI BLink).
AT1G21790	8.49328	19.8492	1.22469	5e-05	0.00031269	yes	TRAM, LAG1 and CLN8 (TLC) lipid-sensing domain containing protein
AT3G47640	8.34212	19.5033	1.22523	5e-05	0.00031269	yes	basic helix-loop-helix (bHLH) DNA-binding superfamily protein
AT5G48000	19.9252	46.6256	1.22653	5e-05	0.00031269	yes	cytoChrome P450, family 708, subfamily A, polypeptide 2
AT5G13580	11.663	27.3382	1.22898	5e-05	0.00031269	yes	ABC-2 type transporter family protein
AT5G44820	4.19663	9.83929	1.22932	5e-05	0.00031269	yes	Nucleotide-diphospho-sugar transferase family protein
AT5G53588	9.08874	21.3119	1.22951	5e-05	0.00031269	yes	conserved peptide upstream open reading frame 50
AT1G47400	43.5262	102.398	1.23423	5e-05	0.00031269	yes	unknown protein; BEST Arabidopsis thaliana protein match is: unknown protein (TAIR:AT1G47395.1); Has 11 Blast hits to 11 proteins in 2 species: Archae - 0; Bacteria - 0; Metazoa - 0; Fungi - 0; Plants - 11; Viruses - 0; Other Eukaryotes - 0 (source: NCBI BLink).
AT1G20440	337.723	795.836	1.23663	5e-05	0.00031269	yes	cold-regulated 47
AT5G46900	43.4339	102.357	1.23671	5e-05	0.00031269	yes	Bifunctional inhibitor/lipid-transfer protein/seed storage 2S albumin superfamily protein
AT1G69240	1.87933	4.429	1.23677	5e-05	0.00031269	yes	methyl esterase 15
AT5G53190	0.878856	2.07178	1.23717	0.0165	0.0498494	yes	Nodulin MtN3 family protein
AT5G05250	17.4151	41.0944	1.2386	5e-05	0.00031269	yes	unknown protein; BEST Arabidopsis thaliana protein match is: unknown protein (TAIR:AT3G56360.1); Has 30201 Blast hits to 17322 proteins in 780 species: Archae - 12; Bacteria - 1396; Metazoa - 17338; Fungi - 3422; Plants - 5037; Viruses - 0; Other Eukaryotes - 2996 (source: NCBI BLink).
AT4G12580	5.94628	14.0346	1.23893	0.0043	0.0162063	yes	unknown protein; FUNCTIONS IN: molecular_function unknown; INVOLVED IN: biological_process unknown; LOCATED IN: cellular_component unknown; EXPRESSED IN: 14 plant structures; EXPRESSED DURING: 4 anthesis, petal differentiation and expansion stage; Has 22 Blast hits to 20 proteins in 5 species: Archae - 0; Bacteria - 0; Metazoa - 2; Fungi - 0; Plants - 11; Viruses - 0; Other Eukaryotes - 9 (source…
AT4G28850	4.64628	10.9735	1.23988	5e-05	0.00031269	yes	xyloglucan endotransglucosylase/hydrolase 26
AT4G01360	1.49404	3.52862	1.23989	0.0006	0.00295128	yes	unknown protein; BEST Arabidopsis thaliana protein match is: Protein of unknown function (DUF793) (TAIR:AT1G01550.2); Has 99 Blast hits to 99 proteins in 25 species: Archae - 0; Bacteria - 10; Metazoa - 0; Fungi - 0; Plants - 89; Viruses - 0; Other Eukaryotes - 0 (source: NCBI BLink).
AT1G68620	5.9812	14.1418	1.24145	5e-05	0.00031269	yes	alpha/beta-Hydrolases superfamily protein
AT1G18460	18.9175	44.7518	1.24223	5e-05	0.00031269	yes	alpha/beta-Hydrolases superfamily protein
AT2G35640	2.36745	5.60053	1.24223	0.0071	0.0247649	yes	Homeodomain-like superfamily protein
AT3G22415	10.0339	23.7819	1.24499	0.0014	0.00618517	yes	unknown protein; Has 35333 Blast hits to 34131 proteins in 2444 species: Archae - 798; Bacteria - 22429; Metazoa - 974; Fungi - 991; Plants - 531; Viruses - 0; Other Eukaryotes - 9610 (source: NCBI BLink).
AT5G40860	1.9952	4.73185	1.24587	0.0012	0.00541205	yes	unknown protein; BEST Arabidopsis thaliana protein match is: unknown protein (TAIR:AT3G27210.1); Has 69 Blast hits to 69 proteins in 12 species: Archae - 0; Bacteria - 0; Metazoa - 0; Fungi - 0; Plants - 67; Viruses - 0; Other Eukaryotes - 2 (source: NCBI BLink).
AT1G20510	13.211	31.3567	1.24703	5e-05	0.00031269	yes	OPC-8:0 CoA ligase1
AT5G01760	0.377655	0.8974	1.24868	0.01215	0.0387531	yes	ENTH/VHS/GAT family protein
AT3G49690	0.966815	2.29869	1.2495	0.00225	0.00931202	yes	myb domain protein 84
AT2G44460	1.29418	3.0825	1.25206	5e-05	0.00031269	yes	beta glucosidase 28
AT1G66270	104.668	249.34	1.25229	5e-05	0.00031269	yes	Glycosyl hydrolase superfamily protein
AT1G73740	4.15691	9.91057	1.25346	5e-05	0.00031269	yes	UDP-Glycosyltransferase superfamily protein
AT5G62310	0.499774	1.19251	1.25466	0.00015	0.000857223	yes	AGC (cAMP-dependent, cGMP-dependent and protein kinase C) kinase family protein
AT2G36270	1.62987	3.90025	1.25881	5e-05	0.00031269	yes	Basic-leucine zipper (bZIP) transcription factor family protein
AT1G14240	4.80223	11.5047	1.26045	5e-05	0.00031269	yes	GDA1/CD39 nucleoside phosphatase family protein
AT3G25780	14.8638	35.6834	1.26345	5e-05	0.00031269	yes	allene oxide cyclase 3
AT3G59050	10.8488	26.0474	1.2636	5e-05	0.00031269	yes	polyamine oxidase 3
AT4G37400	3.02198	7.27802	1.26805	5e-05	0.00031269	yes	cytoChrome P450, family 81, subfamily F, polypeptide 3
AT1G07870	10.4507	25.2291	1.27149	5e-05	0.00031269	yes	Protein kinase superfamily protein
AT4G38060	24.3002	58.6886	1.27211	5e-05	0.00031269	yes	unknown protein; BEST Arabidopsis thaliana protein match is: unknown protein (TAIR:AT5G65480.1); Has 63 Blast hits to 63 proteins in 13 species: Archae - 0; Bacteria - 0; Metazoa - 0; Fungi - 0; Plants - 63; Viruses - 0; Other Eukaryotes - 0 (source: NCBI BLink).
AT4G11330	14.894	35.9932	1.273	5e-05	0.00031269	yes	MAP kinase 5
AT5G55090	2.81347	6.80268	1.27375	5e-05	0.00031269	yes	mitogen-activated protein kinase kinase kinase 15
AT4G11190	9.10678	22.0943	1.27866	5e-05	0.00031269	yes	Disease resistance-responsive (dirigent-like protein) family protein
AT3G20460	1.18114	2.86683	1.27928	0.001	0.00461803	yes	Major facilitator superfamily protein
AT4G23590	1.80345	4.38172	1.28074	5e-05	0.00031269	yes	Tyrosine transaminase family protein
AT3G27884	4.36589	10.6274	1.28345	5e-05	0.00031269	yes	other RNA
AT1G06930	1.53491	3.73923	1.28459	0.00175	0.00750015	yes	unknown protein; Has 4478 Blast hits to 355 proteins in 82 species: Archae - 0; Bacteria - 29; Metazoa - 379; Fungi - 125; Plants - 120; Viruses - 25; Other Eukaryotes - 3800 (source: NCBI BLink).
AT1G59620	1.77893	4.33526	1.28511	5e-05	0.00031269	yes	Disease resistance protein (CC-NBS-LRR class) family
AT2G34500	2.1371	5.21679	1.28751	5e-05	0.00031269	yes	cytoChrome P450, family 710, subfamily A, polypeptide 1
AT1G75060	1.89638	4.63174	1.2883	0.00015	0.000857223	yes	unknown protein; FUNCTIONS IN: molecular_function unknown; INVOLVED IN: biological_process unknown; LOCATED IN: cellular_component unknown; BEST Arabidopsis thaliana protein match is: unknown protein (TAIR:AT1G19330.2); Has 104 Blast hits to 104 proteins in 22 species: Archae - 0; Bacteria - 0; Metazoa - 0; Fungi - 0; Plants - 104; Viruses - 0; Other Eukaryotes - 0 (source: NCBI BLink).
AT1G67360	37.6517	92.0039	1.28898	5e-05	0.00031269	yes	Rubber elongation factor protein (REF)
AT1G73880	5.48142	13.4019	1.28982	5e-05	0.00031269	yes	UDP-glucosyl transferase 89B1
AT5G06320	146.36	359.114	1.29492	5e-05	0.00031269	yes	NDR1/HIN1-like 3
AT5G47450	36.1846	88.8979	1.29677	5e-05	0.00031269	yes	tonoplast intrinsic protein 2;3
AT2G34650	2.75729	6.77582	1.29714	5e-05	0.00031269	yes	Protein kinase superfamily protein
AT4G00700	1.9845	4.88337	1.2991	5e-05	0.00031269	yes	C2 calcium/lipid-binding plant phosphoribosyltransferase family protein
AT1G52000	2.68843	6.62889	1.302	5e-05	0.00031269	yes	Mannose-binding lectin superfamily protein
AT3G02800	3.18541	7.85973	1.303	5e-05	0.00031269	yes	Tyrosine phosphatase family protein
AT5G59570	9.21597	22.7434	1.30324	5e-05	0.00031269	yes	Homeodomain-like superfamily protein
AT3G55580	0.464406	1.14635	1.30359	0.00825	0.0280804	yes	Regulator of Chromosome condensation (RCC1) family protein
AT2G04500	0.478465	1.18129	1.30388	0.00275	0.0110687	yes	Cysteine/Histidine-rich C1 domain family protein
AT1G70420	9.47502	23.4363	1.30654	5e-05	0.00031269	yes	Protein of unknown function (DUF1645)
AT1G76180	379.624	943.009	1.3127	5e-05	0.00031269	yes	Dehydrin family protein
AT5G45580	2.23078	5.55703	1.31677	0.00045	0.00229074	yes	Homeodomain-like superfamily protein
AT4G25190	0.47714	1.18957	1.31795	0.01105	0.0358247	yes	Family of unknown function (DUF566)
AT3G17130	3.87675	9.66544	1.31799	0.00085	0.0040068	yes	Plant invertase/pectin methylesterase inhibitor superfamily protein
AT5G51520	2.58259	6.4418	1.31865	0.00145	0.00637489	yes	Plant invertase/pectin methylesterase inhibitor superfamily protein
AT1G62440	2.24715	5.60757	1.31928	5e-05	0.00031269	yes	leucine-rich repeat/extensin 2
ATCG00040	0.884491	2.2073	1.31936	0.0004	0.00206436	yes	maturase K
AT1G79520	11.9162	29.7421	1.31958	5e-05	0.00031269	yes	Cation efflux family protein
AT2G32200	17.4091	43.4521	1.31958	5e-05	0.00031269	yes	unknown protein; BEST Arabidopsis thaliana protein match is: unknown protein (TAIR:AT2G32210.1); Has 131 Blast hits to 131 proteins in 14 species: Archae - 0; Bacteria - 0; Metazoa - 0; Fungi - 1; Plants - 130; Viruses - 0; Other Eukaryotes - 0 (source: NCBI BLink).
AT5G06200	4.10125	10.2385	1.31987	0.0004	0.00206436	yes	Uncharacterised protein family (UPF0497)
AT4G27400	6.00859	15.0112	1.32094	5e-05	0.00031269	yes	Late embryogenesis abundant (LEA) protein-related
AT1G71960	15.8461	39.6384	1.32277	5e-05	0.00031269	yes	ATP-binding casette family G25
AT1G34330	1.01122	2.53108	1.32366	0.0046	0.017163	yes	pseudogene, putative peroxidase, similar to anionic peroxidase GI:559235 from (Petroselinum crispum); blastp match of 35% identity and 2.3e-53 P-value to GP|21426121|gb|AAM52318.1|AC105363_7|AC105363 Putative peroxidase {Oryza sativa (japonica cultivar-group)}
AT5G24770	5.13904	12.8727	1.32475	5e-05	0.00031269	yes	vegetative storage protein 2
AT1G08890	8.87753	22.2387	1.32484	5e-05	0.00031269	yes	Major facilitator superfamily protein
AT4G25670	48.509	121.584	1.32563	5e-05	0.00031269	yes	unknown protein; LOCATED IN: cellular_component unknown; EXPRESSED IN: male gametophyte, pollen tube; EXPRESSED DURING: M germinated pollen stage; BEST Arabidopsis thaliana protein match is: unknown protein (TAIR:AT4G25690.2).
AT1G63820	0.650462	1.63079	1.32604	0.00885	0.0297746	yes	CCT motif family protein
AT1G60590	5.68523	14.2572	1.3264	5e-05	0.00031269	yes	Pectin lyase-like superfamily protein
AT4G11280	20.6087	51.6888	1.32659	5e-05	0.00031269	yes	1-aminocyclopropane-1-carboxylic acid (acc) synthase 6
AT2G37700	0.637889	1.60154	1.32808	0.00275	0.0110687	yes	Fatty acid hydroxylase superfamily
AT4G12432	2.19128	5.5122	1.33086	5e-05	0.00031269	yes	conserved peptide upstream open reading frame 26
AT3G10985	179.559	451.762	1.33111	5e-05	0.00031269	yes	senescence associated gene 20
AT2G33790	45.5108	114.532	1.33148	5e-05	0.00031269	yes	arabinogalactan protein 30
AT2G22470	124.85	314.529	1.33299	5e-05	0.00031269	yes	arabinogalactan protein 2
AT5G42785	5.80876	14.6437	1.33397	5e-05	0.00031269	yes	unknown protein; FUNCTIONS IN: molecular_function unknown; INVOLVED IN: biological_process unknown; LOCATED IN: endomembrane system; Has 30201 Blast hits to 17322 proteins in 780 species: Archae - 12; Bacteria - 1396; Metazoa - 17338; Fungi - 3422; Plants - 5037; Viruses - 0; Other Eukaryotes - 2996 (source: NCBI BLink).
AT4G04990	0.947994	2.39028	1.33423	0.0155	0.0473643	yes	Protein of unknown function (DUF761)
AT3G50930	2.84656	7.18736	1.33624	5e-05	0.00031269	yes	cytoChrome BC1 synthesis
AT5G07680	7.24116	18.2973	1.33734	5e-05	0.00031269	yes	NAC domain containing protein 80
AT2G47140	10.0048	25.3465	1.3411	5e-05	0.00031269	yes	NAD(P)-binding Rossmann-fold superfamily protein
AT4G35985	3.933	9.97041	1.34202	5e-05	0.00031269	yes	Senescence/dehydration-associated protein-related
AT1G17550	11.7487	29.8335	1.34444	5e-05	0.00031269	yes	homology to ABI2
AT2G41800	18.445	46.8769	1.34565	5e-05	0.00031269	yes	Protein of unknown function, DUF642
AT3G44610	5.70286	14.5	1.34629	5e-05	0.00031269	yes	Protein kinase superfamily protein
ATCG00020	8.43751	21.4683	1.34732	5e-05	0.00031269	yes	photosystem II reaction center protein A
AT4G37260	64.9896	165.419	1.34785	5e-05	0.00031269	yes	myb domain protein 73
AT3G14070	1.12079	2.85623	1.34959	0.0001	0.000593148	yes	cation exchanger 9
AT4G33730	4.76825	12.1619	1.35083	0.00035	0.00183314	yes	CAP (Cysteine-rich secretory proteins, Antigen 5, and Pathogenesis-related 1 protein) superfamily protein
AT5G64900	6.51405	16.6256	1.35178	5e-05	0.00031269	yes	precursor of peptide 1
AT1G27200	11.5003	29.3606	1.35222	5e-05	0.00031269	yes	Domain of unknown function (DUF23)
AT4G36900	6.77054	17.3048	1.35383	5e-05	0.00031269	yes	related to AP2 10
AT3G62680	20.412	52.1875	1.35429	5e-05	0.00031269	yes	proline-rich protein 3
AT3G61830	3.77361	9.66422	1.35671	5e-05	0.00031269	yes	auxin response factor 18
AT1G13530	1.21712	3.11892	1.35757	0.00085	0.0040068	yes	Protein of unknown function (DUF1262)
AT1G64470	5.94358	15.2316	1.35767	5e-05	0.00031269	yes	Ubiquitin-like superfamily protein
AT2G22970	10.1045	25.9486	1.36066	5e-05	0.00031269	yes	serine carboxypeptidase-like 11
AT3G28550	8.91871	22.9335	1.36255	5e-05	0.00031269	yes	Proline-rich extensin-like family protein
AT1G50590	1.7169	4.41487	1.36256	0.00065	0.003167	yes	RmlC-like cupins superfamily protein
AT5G59550	21.5377	55.4196	1.36354	5e-05	0.00031269	yes	zinc finger (C3HC4-type RING finger) family protein
AT3G02480	188.721	486.284	1.36554	5e-05	0.00031269	yes	Late embryogenesis abundant protein (LEA) family protein
AT3G43270	3.60905	9.30196	1.36592	5e-05	0.00031269	yes	Plant invertase/pectin methylesterase inhibitor superfamily
AT2G33580	2.26483	5.84089	1.36678	5e-05	0.00031269	yes	Protein kinase superfamily protein
AT5G04000	2.98216	7.69448	1.36746	0.00055	0.00273263	yes	unknown protein; FUNCTIONS IN: molecular_function unknown; INVOLVED IN: biological_process unknown; LOCATED IN: cellular_component unknown; EXPRESSED IN: inflorescence meristem, hypocotyl.
AT2G14247	95.7521	247.085	1.36763	5e-05	0.00031269	yes	Expressed protein
AT5G43030	0.649677	1.68311	1.37334	0.0019	0.00805416	yes	Cysteine/Histidine-rich C1 domain family protein
AT2G46400	1.99356	5.16811	1.37429	5e-05	0.00031269	yes	WRKY DNA-binding protein 46
AT3G13620	5.70536	14.8009	1.3753	0.0027	0.0108952	yes	Amino acid permease family protein
AT1G68690	1.84544	4.79345	1.3771	5e-05	0.00031269	yes	Protein kinase superfamily protein
AT5G23830	23.0026	59.9718	1.38249	5e-05	0.00031269	yes	MD-2-related lipid recognition domain-containing protein
AT1G72100	1.41755	3.69721	1.38304	5e-05	0.00031269	yes	late embryogenesis abundant domain-containing protein / LEA domain-containing protein
AT4G08250	0.479151	1.25013	1.38353	0.0105	0.0343437	yes	GRAS family transcription factor
AT1G66830	0.324267	0.847297	1.38568	0.0067	0.0235881	yes	Leucine-rich repeat protein kinase family protein
AT5G57540	4.51277	11.7953	1.38613	5e-05	0.00031269	yes	xyloglucan endotransglucosylase/hydrolase 13
AT1G23120	3.44582	9.01802	1.38797	5e-05	0.00031269	yes	Polyketide cyclase/dehydrase and lipid transport superfamily protein
AT3G17860	11.5004	30.129	1.38947	5e-05	0.00031269	yes	jasmonate-zim-domain protein 3
AT1G80820	6.48807	17.0007	1.38974	5e-05	0.00031269	yes	cinnamoyl coa reductase
AT1G69252	51.828	136.056	1.39239	5e-05	0.00031269	yes
AT1G42990	73.6198	193.586	1.39481	5e-05	0.00031269	yes	basic region/leucine zipper motif 60
AT5G15180	9.90183	26.0429	1.39512	5e-05	0.00031269	yes	Peroxidase superfamily protein
AT1G23710	27.7354	72.9539	1.39526	5e-05	0.00031269	yes	Protein of unknown function (DUF1645)
AT4G28490	1.62926	4.29427	1.39819	5e-05	0.00031269	yes	Leucine-rich receptor-like protein kinase family protein
AT1G62300	14.1808	37.4157	1.3997	5e-05	0.00031269	yes	WRKY family transcription factor
AT1G60470	0.643036	1.69837	1.40118	0.0086	0.0290719	yes	galactinol synthase 4
AT5G22630	31.8215	84.1544	1.40304	5e-05	0.00031269	yes	arogenate dehydratase 5
AT2G17840	54.9997	145.489	1.40341	5e-05	0.00031269	yes	Senescence/dehydration-associated protein-related
AT4G13620	3.40566	9.01904	1.40504	5e-05	0.00031269	yes	Integrase-type DNA-binding superfamily protein
AT1G67760	1.75647	4.65194	1.40515	0.00305	0.0120946	yes	TCP-1/cpn60 chaperonin family protein
AT4G11050	1.05383	2.79978	1.40967	0.0001	0.000593148	yes	glycosyl hydrolase 9C3
AT3G55970	0.453428	1.20563	1.41084	0.0135	0.0422732	yes	jasmonate-regulated gene 21
AT4G01120	22.3476	59.4326	1.41113	5e-05	0.00031269	yes	G-box binding factor 2
AT5G03230	14.3543	38.2479	1.4139	5e-05	0.00031269	yes	Protein of unknown function, DUF584
AT2G21510	0.510284	1.36183	1.41617	0.0065	0.0229938	yes	DNAJ heat shock N-terminal domain-containing protein
AT3G54680	17.0828	45.6548	1.41822	5e-05	0.00031269	yes	proteophosphoglycan-related
AT1G06120	3.29738	8.82261	1.41988	5e-05	0.00031269	yes	Fatty acid desaturase family protein
AT1G17380	1.85664	4.97136	1.42095	5e-05	0.00031269	yes	jasmonate-zim-domain protein 5
AT4G17280	13.0179	34.8606	1.4211	5e-05	0.00031269	yes	Auxin-responsive family protein
AT4G39670	4.97729	13.362	1.4247	5e-05	0.00031269	yes	Glycolipid transfer protein (GLTP) family protein
AT5G41570	2.34561	6.30437	1.42639	0.0002	0.00111146	yes	WRKY DNA-binding protein 24
AT4G12410	1.96127	5.28079	1.42897	0.00445	0.0166845	yes	SAUR-like auxin-responsive protein family
AT1G49570	2.88624	7.77432	1.42952	5e-05	0.00031269	yes	Peroxidase superfamily protein
AT2G30550	9.8207	26.4656	1.43022	5e-05	0.00031269	yes	alpha/beta-Hydrolases superfamily protein
AT1G71380	1.10245	2.97365	1.43152	5e-05	0.00031269	yes	cellulase 3
AT3G05630	0.595436	1.60733	1.43265	5e-05	0.00031269	yes	phospholipase D P2
AT3G10815	1.406	3.79672	1.43316	0.0022	0.00913261	yes	RING/U-box superfamily protein
AT1G29395	13.8684	37.5004	1.43511	5e-05	0.00031269	yes	COLD REGULATED 314 INNER MEMBRANE 1
AT5G61430	1.38494	3.74684	1.43585	0.0001	0.000593148	yes	NAC domain containing protein 100
AT3G55500	5.89515	15.9753	1.43824	5e-05	0.00031269	yes	expansin A16
AT2G28500	2.67457	7.25846	1.44036	5e-05	0.00031269	yes	LOB domain-containing protein 11
AT2G05510	35.747	97.0584	1.44103	5e-05	0.00031269	yes	Glycine-rich protein family
AT3G55430	72.9161	198.067	1.44168	5e-05	0.00031269	yes	O-Glycosyl hydrolases family 17 protein
AT5G10300	4.27162	11.6128	1.44286	5e-05	0.00031269	yes	methyl esterase 5
AT1G13420	12.3964	33.7646	1.44559	5e-05	0.00031269	yes	sulfotransferase 4B
AT1G05870	39.5651	107.837	1.44656	5e-05	0.00031269	yes	Protein of unknown function (DUF1685)
AT2G47550	1.67055	4.55327	1.44658	0.0001	0.000593148	yes	Plant invertase/pectin methylesterase inhibitor superfamily
AT4G29930	8.82002	24.0438	1.44681	5e-05	0.00031269	yes	basic helix-loop-helix (bHLH) DNA-binding superfamily protein
AT5G45810	1.2634	3.44514	1.44725	5e-05	0.00031269	yes	CBL-interacting protein kinase 19
AT5G17490	1.58569	4.34419	1.45398	5e-05	0.00031269	yes	RGA-like protein 3
AT1G13740	11.7007	32.1083	1.45636	5e-05	0.00031269	yes	ABI five binding protein 2
AT5G57900	16.8036	46.3202	1.46287	5e-05	0.00031269	yes	SKP1 interacting partner 1
AT5G57610	4.5325	12.497	1.4632	5e-05	0.00031269	yes	Protein kinase superfamily protein with octicosapeptide/Phox/Bem1p domain
AT1G02340	3.18945	8.80183	1.4645	5e-05	0.00031269	yes	basic helix-loop-helix (bHLH) DNA-binding superfamily protein
AT1G02816	40.2884	111.189	1.46458	5e-05	0.00031269	yes	Protein of unknown function, DUF538
AT4G23180	16.834	46.6607	1.47083	5e-05	0.00031269	yes	cysteine-rich RLK (RECEPTOR-like protein kinase) 10
AT3G53040	1.2684	3.51655	1.47116	5e-05	0.00031269	yes	late embryogenesis abundant protein, putative / LEA protein, putative
AT1G76410	3.0757	8.53686	1.47279	0.00015	0.000857223	yes	RING/U-box superfamily protein
AT3G46450	10.6123	29.5738	1.47858	5e-05	0.00031269	yes	SEC14 cytosolic factor family protein / phosphoglyceride transfer family protein
AT5G01820	27.4835	76.6772	1.48023	5e-05	0.00031269	yes	serine/threonine protein kinase 1
AT5G37990	17.35	48.4133	1.48047	5e-05	0.00031269	yes	S-adenosyl-L-methionine-dependent methyltransferases superfamily protein
AT5G40420	6.56001	18.4019	1.48809	5e-05	0.00031269	yes	oleosin 2
AT1G58270	93.9969	263.94	1.48953	5e-05	0.00031269	yes	TRAF-like family protein
AT4G35480	4.71078	13.2324	1.49003	5e-05	0.00031269	yes	RING-H2 finger A3B
AT4G25220	1.9468	5.47506	1.49177	5e-05	0.00031269	yes	root hair specific 15
AT1G58520	5.96191	16.8149	1.49589	5e-05	0.00031269	yes	lipases;hydrolases, acting on ester bonds
AT1G01250	2.54148	7.18094	1.49851	0.0002	0.00111146	yes	Integrase-type DNA-binding superfamily protein
AT4G22080	2.23912	6.33128	1.49957	5e-05	0.00031269	yes	root hair specific 14
AT3G11020	1.53104	4.33177	1.50045	5e-05	0.00031269	yes	DRE/CRT-binding protein 2B
AT1G77680	4.78578	13.5418	1.50059	5e-05	0.00031269	yes	Ribonuclease II/R family protein
AT4G24340	2.45989	6.96058	1.50061	5e-05	0.00031269	yes	Phosphorylase superfamily protein
AT4G18550	1.49883	4.24189	1.50087	5e-05	0.00031269	yes	alpha/beta-Hydrolases superfamily protein
AT5G02950	0.767945	2.17352	1.50096	5e-05	0.00031269	yes	Tudor/PWWP/MBT superfamily protein
AT5G09980	7.39306	20.9648	1.50372	5e-05	0.00031269	yes	elicitor peptide 4 precursor
AT4G29690	7.95305	22.5579	1.50405	5e-05	0.00031269	yes	Alkaline-phosphatase-like family protein
AT3G16410	9.29197	26.3753	1.50513	5e-05	0.00031269	yes	nitrile specifier protein 4
AT3G48020	4.53032	12.8685	1.50616	0.00015	0.000857223	yes	unknown protein; FUNCTIONS IN: molecular_function unknown; INVOLVED IN: biological_process unknown; LOCATED IN: chloroplast; EXPRESSED IN: 11 plant structures; EXPRESSED DURING: LP.04 four leaves visible, 4 anthesis; BEST Arabidopsis thaliana protein match is: unknown protein (TAIR:AT5G62865.1); Has 82 Blast hits to 82 proteins in 12 species: Archae - 0; Bacteria - 0; Metazoa - 0; Fungi - 0; Plan…
AT5G62430	11.9044	33.8393	1.5072	5e-05	0.00031269	yes	cycling DOF factor 1
AT3G26910	5.45275	15.51	1.50815	5e-05	0.00031269	yes	hydroxyproline-rich glycoprotein family protein
AT5G62220	17.8768	50.9045	1.50971	5e-05	0.00031269	yes	glycosyltransferase 18
AT5G04340	23.8004	67.8516	1.5114	5e-05	0.00031269	yes	zinc finger of Arabidopsis thaliana 6
AT5G50260	0.810555	2.31264	1.51256	0.0001	0.000593148	yes	Cysteine proteinases superfamily protein
AT3G20940	3.01503	8.61968	1.51546	5e-05	0.00031269	yes	cytoChrome P450, family 705, subfamily A, polypeptide 30
AT1G04560	6.32477	18.1185	1.51838	5e-05	0.00031269	yes	AWPM-19-like family protein
AT5G65990	23.5685	67.5629	1.51937	5e-05	0.00031269	yes	Transmembrane amino acid transporter family protein
AT1G54530	4.79873	13.7647	1.52025	0.0037	0.0142651	yes	Calcium-binding EF hand family protein
AT5G62490	5.12063	14.6927	1.52071	5e-05	0.00031269	yes	HVA22 homologue B
AT1G66280	45.0364	129.233	1.52081	5e-05	0.00031269	yes	Glycosyl hydrolase superfamily protein
AT5G24130	0.712203	2.04553	1.52211	0.00315	0.0124325	yes	unknown protein; FUNCTIONS IN: molecular_function unknown; INVOLVED IN: biological_process unknown; LOCATED IN: mitochondrion; EXPRESSED IN: petal, leaf whorl, flower; EXPRESSED DURING: 4 anthesis, petal differentiation and expansion stage; Has 1807 Blast hits to 1807 proteins in 277 species: Archae - 0; Bacteria - 0; Metazoa - 736; Fungi - 347; Plants - 385; Viruses - 0; Other Eukaryotes - 339 (…
AT2G47270	21.1182	60.6618	1.5223	5e-05	0.00031269	yes	sequence-specific DNA binding transcription factors;transcription regulators
AT3G05155	0.624527	1.79682	1.52461	0.00315	0.0124325	yes	Major facilitator superfamily protein
AT5G53380	0.505584	1.45563	1.52562	0.00425	0.0160468	yes	O-acyltransferase (WSD1-like) family protein
AT3G49190	2.60248	7.49661	1.52635	0.0002	0.00111146	yes	O-acyltransferase (WSD1-like) family protein
ATCG00490	7.66669	22.1003	1.52739	5e-05	0.00031269	yes	ribulose-bisphosphate carboxylases
AT2G15370	1.67268	4.82576	1.52859	5e-05	0.00031269	yes	fucosyltransferase 5
AT1G76470	0.502205	1.44898	1.52869	0.00655	0.0231443	yes	NAD(P)-binding Rossmann-fold superfamily protein
AT5G41380	0.533204	1.54743	1.53712	0.00065	0.003167	yes	CCT motif family protein
AT5G22355	0.918409	2.67535	1.54252	5e-05	0.00031269	yes	Cysteine/Histidine-rich C1 domain family protein
AT2G38470	30.7222	89.5012	1.54263	5e-05	0.00031269	yes	WRKY DNA-binding protein 33
AT5G42510	9.29264	27.1043	1.54436	5e-05	0.00031269	yes	Disease resistance-responsive (dirigent-like protein) family protein
AT2G29460	3.50319	10.2227	1.54504	5e-05	0.00031269	yes	glutathione S-transferase tau 4
AT2G03830	0.981566	2.87032	1.54805	0.0074	0.0256439	yes	Encodes a root meristem growth factor (RGF). Belongs to a family of functionally redundant homologous peptides that are secreted, tyrosine-sulfated, and expressed mainly in the stem cell area and the innermost layer of central columella cells. RGFs are required for maintenance of the root stem cell niche and transit amplifying cell proliferation. Members of this family include: At5g60810 (RGF1), …
AT1G03070	1.57051	4.59746	1.5496	0.0003	0.00159808	yes	Bax inhibitor-1 family protein
AT5G22410	6.64305	19.5042	1.55387	5e-05	0.00031269	yes	root hair specific 18
AT5G57190	1.03966	3.0529	1.55407	5e-05	0.00031269	yes	phosphatidylserine decarboxylase 2
AT5G66780	6.04446	17.7502	1.55415	5e-05	0.00031269	yes	unknown protein; Has 1807 Blast hits to 1807 proteins in 277 species: Archae - 0; Bacteria - 0; Metazoa - 736; Fungi - 347; Plants - 385; Viruses - 0; Other Eukaryotes - 339 (source: NCBI BLink).
AT1G21000	16.1956	47.6216	1.55601	5e-05	0.00031269	yes	PLATZ transcription factor family protein
AT1G54970	9.83163	28.91	1.55607	5e-05	0.00031269	yes	proline-rich protein 1
ATCG01010	0.197559	0.58097	1.55618	0.0098	0.0324235	yes	NADH-Ubiquinone oxidoreductase (complex I), chain 5 protein
AT4G08410	0.554234	1.63236	1.5584	0.0006	0.00295128	yes	Proline-rich extensin-like family protein
AT2G32020	8.36832	24.6495	1.55855	5e-05	0.00031269	yes	Acyl-CoA N-acyltransferases (NAT) superfamily protein
AT5G03190	10.1763	30.0764	1.56341	5e-05	0.00031269	yes	conserved peptide upstream open reading frame 47
AT5G66400	26.9692	79.8426	1.56585	5e-05	0.00031269	yes	Dehydrin family protein
AT5G18910	0.267693	0.79396	1.56849	0.0142	0.0440699	yes	Protein kinase superfamily protein
AT5G44120	9.26557	27.5159	1.57031	5e-05	0.00031269	yes	RmlC-like cupins superfamily protein
AT1G25240	0.439337	1.30557	1.57128	0.0106	0.0346146	yes	ENTH/VHS/GAT family protein
AT5G12840	13.2106	39.312	1.57328	5e-05	0.00031269	yes	nuclear factor Y, subunit A1
AT1G80120	7.64243	22.7734	1.57524	5e-05	0.00031269	yes	Protein of unknown function (DUF567)
AT4G28520	2.9664	8.83992	1.57532	5e-05	0.00031269	yes	cruciferin 3
AT3G62760	1.87208	5.57984	1.57558	0.00395	0.0150785	yes	Glutathione S-transferase family protein
AT5G15290	4.45171	13.2943	1.57838	5e-05	0.00031269	yes	Uncharacterised protein family (UPF0497)
AT1G01720	96.0354	286.95	1.57916	5e-05	0.00031269	yes	NAC (No Apical Meristem) domain transcriptional regulator superfamily protein
AT1G20350	1.49721	4.48093	1.58152	0.00135	0.00599448	yes	translocase inner membrane subunit 17-1
AT1G20823	10.0666	30.1757	1.58382	5e-05	0.00031269	yes	RING/U-box superfamily protein
AT3G02990	2.47506	7.42276	1.58449	5e-05	0.00031269	yes	heat shock transcription factor A1E
AT4G12510	4.40278	13.2073	1.58485	0.0001	0.000593148	yes	Bifunctional inhibitor/lipid-transfer protein/seed storage 2S albumin superfamily protein
AT2G16005	17.578	52.7742	1.58606	5e-05	0.00031269	yes	MD-2-related lipid recognition domain-containing protein
AT5G22470	0.419743	1.26066	1.5866	0.0002	0.00111146	yes	NAD+ ADP-ribosyltransferases;NAD+ ADP-ribosyltransferases
AT5G46410	9.48107	28.5379	1.58976	5e-05	0.00031269	yes	SCP1-like small phosphatase 4
AT2G32210	11.8926	35.9348	1.59532	5e-05	0.00031269	yes	unknown protein; BEST Arabidopsis thaliana protein match is: unknown protein (TAIR:AT2G32190.1); Has 214 Blast hits to 214 proteins in 21 species: Archae - 0; Bacteria - 0; Metazoa - 1; Fungi - 10; Plants - 203; Viruses - 0; Other Eukaryotes - 0 (source: NCBI BLink).
AT4G24960	49.5139	149.845	1.59756	5e-05	0.00031269	yes	HVA22 homologue D
AT5G49525	2.73484	8.28888	1.59972	0.0044	0.016525	yes	unknown protein; Has 23 Blast hits to 23 proteins in 7 species: Archae - 0; Bacteria - 0; Metazoa - 0; Fungi - 0; Plants - 23; Viruses - 0; Other Eukaryotes - 0 (source: NCBI BLink).
AT1G66700	0.721649	2.19119	1.60235	0.0014	0.00618517	yes	S-adenosyl-L-methionine-dependent methyltransferases superfamily protein
AT1G12030	2.80155	8.52721	1.60585	5e-05	0.00031269	yes	Protein of unknown function (DUF506)
AT2G17660	4.59998	14.0991	1.6159	0.0023	0.00949056	yes	RPM1-interacting protein 4 (RIN4) family protein
ATCG00800	3.82241	11.7187	1.61625	5e-05	0.00031269	yes	structural constituent of ribosome
AT1G18710	2.93559	9.00417	1.61694	5e-05	0.00031269	yes	myb domain protein 47
AT1G16850	9.52293	29.2614	1.61952	5e-05	0.00031269	yes	unknown protein; FUNCTIONS IN: molecular_function unknown; INVOLVED IN: response to salt stress; LOCATED IN: endomembrane system; EXPRESSED IN: leaf apex, leaf whorl, male gametophyte, flower, leaf; EXPRESSED DURING: LP.06 six leaves visible, LP.04 four leaves visible, LP.10 ten leaves visible, petal differentiation and expansion stage, LP.08 eight leaves visible; BEST Arabidopsis thaliana protei…
AT2G31980	16.4574	50.6796	1.62267	5e-05	0.00031269	yes	PHYTOCYSTATIN 2
AT1G10280	2.29192	7.07366	1.6259	5e-05	0.00031269	yes	Core-2/I-branching beta-1,6-N-acetylglucosaminyltransferase family protein
AT1G73920	25.557	79.1268	1.63045	5e-05	0.00031269	yes	alpha/beta-Hydrolases superfamily protein
ATCG00780	6.85472	21.2311	1.63101	0.00115	0.00521536	yes	ribosomal protein L14
AT3G50060	54.9131	170.411	1.63379	5e-05	0.00031269	yes	myb domain protein 77
AT1G22640	15.3621	47.7304	1.63553	5e-05	0.00031269	yes	myb domain protein 3
AT3G01350	1.88909	5.88074	1.6383	0.00015	0.000857223	yes	Major facilitator superfamily protein
AT2G20520	3.02835	9.45876	1.64312	5e-05	0.00031269	yes	FASCICLIN-like arabinogalactan 6
AT4G14640	1.68694	5.28126	1.64647	0.00165	0.0071294	yes	calmodulin 8
AT5G54470	3.5682	11.1738	1.64685	5e-05	0.00031269	yes	B-box type zinc finger family protein
AT2G34930	6.45915	20.2561	1.64894	5e-05	0.00031269	yes	disease resistance family protein / LRR family protein
AT3G05640	3.09577	9.71349	1.64969	5e-05	0.00031269	yes	Protein phosphatase 2C family protein
AT4G27657	46.1272	145.15	1.65386	5e-05	0.00031269	yes	unknown protein; FUNCTIONS IN: molecular_function unknown; INVOLVED IN: biological_process unknown; LOCATED IN: endomembrane system; EXPRESSED IN: 15 plant structures; EXPRESSED DURING: 9 growth stages; BEST Arabidopsis thaliana protein match is: unknown protein (TAIR:AT5G54145.1); Has 30201 Blast hits to 17322 proteins in 780 species: Archae - 12; Bacteria - 1396; Metazoa - 17338; Fungi - 3422; …
AT1G77000	3.80031	11.966	1.65475	5e-05	0.00031269	yes	RNI-like superfamily protein
AT5G57550	0.93192	2.94324	1.65913	0.00135	0.00599448	yes	xyloglucan endotransglucosylase/hydrolase 25
AT4G29780	35.7081	112.796	1.65939	5e-05	0.00031269	yes	unknown protein; BEST Arabidopsis thaliana protein match is: unknown protein (TAIR:AT5G12010.1); Has 945 Blast hits to 944 proteins in 87 species: Archae - 0; Bacteria - 0; Metazoa - 519; Fungi - 43; Plants - 365; Viruses - 0; Other Eukaryotes - 18 (source: NCBI BLink).
AT5G39860	0.665069	2.10299	1.66087	0.0156	0.0476137	yes	basic helix-loop-helix (bHLH) DNA-binding family protein
AT3G23920	49.3874	156.325	1.66234	5e-05	0.00031269	yes	beta-amylase 1
AT1G46768	2.44254	7.78776	1.67283	5e-05	0.00031269	yes	related to AP2 1
AT1G78390	0.288096	0.919208	1.67384	0.00665	0.0234411	yes	nine-cis-epoxycarotenoid dioxygenase 9
AT3G47340	10.5036	33.5697	1.67627	5e-05	0.00031269	yes	glutamine-dependent asparagine synthase 1
AT4G01670	3.33618	10.7592	1.68931	0.01125	0.0363599	yes	unknown protein; BEST Arabidopsis thaliana protein match is: unknown protein (TAIR:AT3G62070.1); Has 141 Blast hits to 139 proteins in 15 species: Archae - 0; Bacteria - 0; Metazoa - 0; Fungi - 0; Plants - 138; Viruses - 0; Other Eukaryotes - 3 (source: NCBI BLink).
AT1G74450	12.3169	39.7321	1.68966	5e-05	0.00031269	yes	Protein of unknown function (DUF793)
AT3G16210	0.633681	2.04606	1.69102	0.00335	0.013106	yes	F-box family protein
AT5G12940	38.0269	123.08	1.69451	5e-05	0.00031269	yes	Leucine-rich repeat (LRR) family protein
AT2G15970	311.719	1011.39	1.69802	5e-05	0.00031269	yes	cold regulated 413 plasma membrane 1
AT1G08500	13.0483	42.5046	1.70375	5e-05	0.00031269	yes	early nodulin-like protein 18
AT3G15670	16.3985	53.4247	1.70394	5e-05	0.00031269	yes	Late embryogenesis abundant protein (LEA) family protein
AT5G26920	3.26962	10.6613	1.70519	5e-05	0.00031269	yes	Cam-binding protein 60-like G
AT4G27840	4.99588	16.3207	1.7079	5e-05	0.00031269	yes	SNARE-like superfamily protein
AT5G41900	5.05346	16.5227	1.70911	5e-05	0.00031269	yes	alpha/beta-Hydrolases superfamily protein
AT3G14590	3.28873	10.7821	1.71304	5e-05	0.00031269	yes	Calcium-dependent lipid-binding (CaLB domain) family protein
AT5G40390	11.13	36.5467	1.71529	5e-05	0.00031269	yes	Raffinose synthase family protein
AT5G01880	1.9051	6.26944	1.71847	0.00015	0.000857223	yes	RING/U-box superfamily protein
AT2G46510	4.82417	15.8876	1.71955	5e-05	0.00031269	yes	ABA-inducible BHLH-type transcription factor
AT1G80610	7.40952	24.4234	1.72081	5e-05	0.00031269	yes	unknown protein; BEST Arabidopsis thaliana protein match is: unknown protein (TAIR:AT1G15800.1); Has 73 Blast hits to 69 proteins in 15 species: Archae - 0; Bacteria - 0; Metazoa - 2; Fungi - 2; Plants - 55; Viruses - 0; Other Eukaryotes - 14 (source: NCBI BLink).
AT2G25625	6.95037	22.9459	1.72307	5e-05	0.00031269	yes	unknown protein; FUNCTIONS IN: molecular_function unknown; INVOLVED IN: biological_process unknown; LOCATED IN: chloroplast; EXPRESSED IN: 10 plant structures; EXPRESSED DURING: LP.06 six leaves visible, LP.04 four leaves visible, 4 anthesis, petal differentiation and expansion stage; Has 24 Blast hits to 24 proteins in 9 species: Archae - 0; Bacteria - 0; Metazoa - 0; Fungi - 0; Plants - 24; Vir…
AT4G30960	160.05	531.535	1.73164	5e-05	0.00031269	yes	SOS3-interacting protein 3
AT5G02640	3.28712	10.9324	1.73372	5e-05	0.00031269	yes	unknown protein; BEST Arabidopsis thaliana protein match is: unknown protein (TAIR:AT3G46300.1); Has 37 Blast hits to 37 proteins in 10 species: Archae - 0; Bacteria - 0; Metazoa - 0; Fungi - 0; Plants - 37; Viruses - 0; Other Eukaryotes - 0 (source: NCBI BLink).
AT3G20340	9.94644	33.097	1.73445	5e-05	0.00031269	yes	Expression of the gene is downregulated in the presence of paraquat, an inducer of photoxidative stress.
AT3G54590	4.3111	14.3482	1.73474	5e-05	0.00031269	yes	hydroxyproline-rich glycoprotein
AT5G62340	13.2846	44.2625	1.73633	5e-05	0.00031269	yes	Plant invertase/pectin methylesterase inhibitor superfamily protein
AT5G67300	131.556	439.161	1.73907	5e-05	0.00031269	yes	myb domain protein r1
AT1G02400	7.25398	24.2454	1.74087	5e-05	0.00031269	yes	gibberellin 2-oxidase 6
AT2G39050	11.2219	37.5196	1.74133	5e-05	0.00031269	yes	hydroxyproline-rich glycoprotein family protein
ATCG00770	4.16575	13.9298	1.74153	0.0011	0.00501805	yes	ribosomal protein S8
AT4G21830	13.5796	45.4519	1.7429	5e-05	0.00031269	yes	methionine sulfoxide reductase B7
AT2G37440	1.98925	6.6585	1.74297	5e-05	0.00031269	yes	DNAse I-like superfamily protein
AT1G47510	0.405694	1.35799	1.74301	0.0023	0.00949056	yes	inositol polyphosphate 5-phosphatase 11
AT2G22590	3.06364	10.2551	1.74302	5e-05	0.00031269	yes	UDP-Glycosyltransferase superfamily protein
AT3G16510	4.00757	13.4483	1.74663	5e-05	0.00031269	yes	Calcium-dependent lipid-binding (CaLB domain) family protein
AT1G18100	3.26512	10.9611	1.74719	0.0002	0.00111146	yes	PEBP (phosphatidylethanolamine-binding protein) family protein
AT2G24980	2.78801	9.36291	1.74772	5e-05	0.00031269	yes	Proline-rich extensin-like family protein
AT5G64310	206.8	695.393	1.74959	5e-05	0.00031269	yes	arabinogalactan protein 1
AT2G31990	1.09472	3.69448	1.75481	5e-05	0.00031269	yes	Exostosin family protein
AT4G15120	3.79184	12.8181	1.75721	5e-05	0.00031269	yes	VQ motif-containing protein
AT4G23450	1.49622	5.06245	1.75851	0.0071	0.0247649	yes	RING/U-box superfamily protein
AT3G11840	1.41011	4.77149	1.75863	5e-05	0.00031269	yes	plant U-box 24
AT2G30766	96.9613	328.609	1.76089	5e-05	0.00031269	yes	unknown protein; FUNCTIONS IN: molecular_function unknown; INVOLVED IN: biological_process unknown; LOCATED IN: cellular_component unknown.
AT2G41312	12.6777	42.9684	1.76098	5e-05	0.00031269	yes	other RNA
AT5G04370	1.59384	5.42637	1.76748	5e-05	0.00031269	yes	S-adenosyl-L-methionine-dependent methyltransferases superfamily protein
AT2G45600	2.08109	7.09759	1.76999	5e-05	0.00031269	yes	alpha/beta-Hydrolases superfamily protein
AT1G51140	11.2469	38.3884	1.77114	5e-05	0.00031269	yes	basic helix-loop-helix (bHLH) DNA-binding superfamily protein
AT2G35300	24.433	84.0715	1.78279	5e-05	0.00031269	yes	Late embryogenesis abundant protein, group 1 protein
AT4G17230	20.8335	71.8163	1.78541	5e-05	0.00031269	yes	SCARECROW-like 13
AT4G35190	0.972248	3.35454	1.78672	0.00045	0.00229074	yes	Putative lysine decarboxylase family protein
AT3G50970	62.0251	214.172	1.78784	5e-05	0.00031269	yes	dehydrin family protein
AT1G72770	18.0502	62.3846	1.78917	5e-05	0.00031269	yes	homology to ABI1
AT5G37540	11.2779	38.984	1.78938	5e-05	0.00031269	yes	Eukaryotic aspartyl protease family protein
AT5G44005	5.93146	20.5794	1.79474	5e-05	0.00031269	yes	unknown protein; FUNCTIONS IN: molecular_function unknown; INVOLVED IN: biological_process unknown; LOCATED IN: plasma membrane; Has 35333 Blast hits to 34131 proteins in 2444 species: Archae - 798; Bacteria - 22429; Metazoa - 974; Fungi - 991; Plants - 531; Viruses - 0; Other Eukaryotes - 9610 (source: NCBI BLink).
AT4G22592	10.4896	36.4511	1.797	5e-05	0.00031269	yes	conserved peptide upstream open reading frame 27
ATCG00150	0.976453	3.39616	1.79828	0.00285	0.0114129	yes	ATPase, F0 complex, subunit A protein
ATCG00790	5.81806	20.2466	1.79907	0.00025	0.0013578	yes	ribosomal protein L16
AT3G45080	0.815832	2.8457	1.80244	0.0014	0.00618517	yes	P-loop containing nucleoside triphosphate hydrolases superfamily protein
AT3G01900	0.456892	1.59975	1.80792	0.0024	0.00984426	yes	cytoChrome P450, family 94, subfamily B, polypeptide 2
AT1G34510	3.93609	13.8032	1.81016	5e-05	0.00031269	yes	Peroxidase superfamily protein
AT5G62150	7.92205	27.8152	1.81193	5e-05	0.00031269	yes	peptidoglycan-binding LysM domain-containing protein
AT1G53470	4.84561	17.0549	1.81543	5e-05	0.00031269	yes	mechanosensitive channel of small conductance-like 4
AT5G15970	415.855	1464.55	1.81631	5e-05	0.00031269	yes	stress-responsive protein (KIN2) / stress-induced protein (KIN2) / cold-responsive protein (COR6.6) / cold-regulated protein (COR6.6)
AT3G53402	10.2541	36.1466	1.81766	5e-05	0.00031269	yes	conserved peptide upstream open reading frame 46
AT5G60680	113.727	401.713	1.82059	5e-05	0.00031269	yes	Protein of unknown function, DUF584
AT1G73805	0.255706	0.90328	1.82069	0.0053	0.0193478	yes	Calmodulin binding protein-like
AT4G34000	24.4365	86.3302	1.82083	5e-05	0.00031269	yes	abscisic acid responsive elements-binding factor 3
AT3G54580	6.47151	22.9195	1.8244	5e-05	0.00031269	yes	Proline-rich extensin-like family protein
AT2G22430	81.8429	290.788	1.82904	5e-05	0.00031269	yes	homeobox protein 6
AT1G61890	33.6382	120.255	1.83792	5e-05	0.00031269	yes	MATE efflux family protein
AT5G64260	224.695	804.684	1.84045	5e-05	0.00031269	yes	EXORDIUM like 2
AT1G73010	3.31304	11.8791	1.84219	5e-05	0.00031269	yes	phosphate starvation-induced gene 2
AT4G12000	8.9751	32.1926	1.84273	5e-05	0.00031269	yes	SNARE associated Golgi protein family
AT1G29640	17.8648	64.1239	1.84374	5e-05	0.00031269	yes	Protein of unknown function, DUF584
AT2G44840	5.45884	19.6057	1.84461	5e-05	0.00031269	yes	ethylene-responsive element binding factor 13
AT5G49080	1.03007	3.70259	1.84578	5e-05	0.00031269	yes	transposable element gene
AT4G28703	4.43709	15.9813	1.8487	5e-05	0.00031269	yes	RmlC-like cupins superfamily protein
AT5G01200	1.94956	7.02646	1.84965	5e-05	0.00031269	yes	Duplicated homeodomain-like superfamily protein
AT2G23110	2.78681	10.0605	1.85201	0.0002	0.00111146	yes	Late embryogenesis abundant protein, group 6
AT3G55090	1.56915	5.66557	1.85224	5e-05	0.00031269	yes	ABC-2 type transporter family protein
AT3G05820	0.217925	0.786872	1.8523	0.00365	0.014101	yes	invertase H
AT1G17420	3.37087	12.2205	1.85811	5e-05	0.00031269	yes	lipoxygenase 3
AT5G62470	12.7816	46.475	1.86239	5e-05	0.00031269	yes	myb domain protein 96
AT5G26340	16.2161	58.9897	1.86303	5e-05	0.00031269	yes	Major facilitator superfamily protein
AT1G30850	1.5354	5.59131	1.86457	5e-05	0.00031269	yes	root hair specific 4
AT4G23700	2.9044	10.5902	1.86642	5e-05	0.00031269	yes	cation/H+ exchanger 17
AT2G37870	14.0084	51.1308	1.8679	5e-05	0.00031269	yes	Bifunctional inhibitor/lipid-transfer protein/seed storage 2S albumin superfamily protein
AT2G19900	2.4723	9.05231	1.87243	5e-05	0.00031269	yes	NADP-malic enzyme 1
AT5G56880	1.38762	5.08264	1.87296	0.0047	0.0174798	yes	unknown protein; Has 9 Blast hits to 9 proteins in 5 species: Archae - 0; Bacteria - 0; Metazoa - 0; Fungi - 0; Plants - 9; Viruses - 0; Other Eukaryotes - 0 (source: NCBI BLink).
AT5G65300	5.54078	20.3679	1.87813	5e-05	0.00031269	yes	unknown protein; Has 30201 Blast hits to 17322 proteins in 780 species: Archae - 12; Bacteria - 1396; Metazoa - 17338; Fungi - 3422; Plants - 5037; Viruses - 0; Other Eukaryotes - 2996 (source: NCBI BLink).
AT4G09600	0.986781	3.63063	1.87942	0.00395	0.0150785	yes	GAST1 protein homolog 3
ATCG00280	2.92719	10.78	1.88077	5e-05	0.00031269	yes	photosystem II reaction center protein C
AT3G52820	0.62733	2.31147	1.88152	0.00025	0.0013578	yes	purple acid phosphatase 22
AT5G27420	3.74008	13.8241	1.88604	5e-05	0.00031269	yes	carbon/nitrogen insensitive 1
AT2G18050	15.561	57.5527	1.88695	5e-05	0.00031269	yes	histone H1-3
AT4G11350	1.69197	6.26392	1.88836	5e-05	0.00031269	yes	Protein of unknown function (DUF604)
AT5G10930	7.83352	29.0051	1.88857	5e-05	0.00031269	yes	CBL-interacting protein kinase 5
AT3G09910	4.13476	15.3277	1.89027	5e-05	0.00031269	yes	RAB GTPase homolog C2B
AT1G60050	0.44851	1.6632	1.89075	0.00375	0.0144275	yes	Nodulin MtN21 /EamA-like transporter family protein
AT5G62130	5.01878	18.6116	1.89079	5e-05	0.00031269	yes	Per1-like family protein
AT4G10500	0.571863	2.12123	1.89116	0.00105	0.00481871	yes	2-oxoglutarate (2OG) and Fe(II)-dependent oxygenase superfamily protein
AT3G62590	1.49881	5.57628	1.89548	0.0052	0.0190386	yes	alpha/beta-Hydrolases superfamily protein
AT1G51260	0.285021	1.06041	1.89549	0.0086	0.0290719	yes	lysophosphatidyl acyltransferase 3
AT5G13200	6.00321	22.3935	1.89927	5e-05	0.00031269	yes	GRAM domain family protein
AT3G57010	30.4802	114.398	1.90811	5e-05	0.00031269	yes	Calcium-dependent phosphotriesterase superfamily protein
AT5G07450	1.87498	7.06035	1.91286	5e-05	0.00031269	yes	cyclin p4;3
AT1G70170	1.97675	7.44792	1.91371	5e-05	0.00031269	yes	matrix metalloproteinase
AT1G47395	119.697	451.761	1.91617	5e-05	0.00031269	yes	unknown protein; FUNCTIONS IN: molecular_function unknown; INVOLVED IN: biological_process unknown; LOCATED IN: endomembrane system; BEST Arabidopsis thaliana protein match is: unknown protein (TAIR:AT1G47400.1); Has 9 Blast hits to 9 proteins in 2 species: Archae - 0; Bacteria - 0; Metazoa - 0; Fungi - 0; Plants - 9; Viruses - 0; Other Eukaryotes - 0 (source: NCBI BLink).
AT5G35110	4.67615	17.6888	1.91944	0.00485	0.0179492	yes	unknown protein; BEST Arabidopsis thaliana protein match is: unknown protein (TAIR:AT2G46490.1); Has 1807 Blast hits to 1807 proteins in 277 species: Archae - 0; Bacteria - 0; Metazoa - 736; Fungi - 347; Plants - 385; Viruses - 0; Other Eukaryotes - 339 (source: NCBI BLink).
AT5G16360	9.27801	35.2476	1.92564	5e-05	0.00031269	yes	NC domain-containing protein-related
AT1G30260	8.74316	33.2271	1.92614	5e-05	0.00031269	yes	BEST Arabidopsis thaliana protein match is: Galactosyltransferase family protein (TAIR:AT4G21060.1); Has 30 Blast hits to 30 proteins in 8 species: Archae - 0; Bacteria - 0; Metazoa - 0; Fungi - 0; Plants - 30; Viruses - 0; Other Eukaryotes - 0 (source: NCBI BLink).
AT3G32030	0.853563	3.25444	1.93084	5e-05	0.00031269	yes	Terpenoid cyclases/Protein prenyltransferases superfamily protein
AT4G15440	0.497272	1.89803	1.9324	0.0005	0.00251373	yes	hydroperoxide lyase 1
AT1G11210	7.51612	28.6918	1.93258	5e-05	0.00031269	yes	Protein of unknown function (DUF761)
AT4G36600	2.14023	8.17163	1.93286	5e-05	0.00031269	yes	Late embryogenesis abundant (LEA) protein
AT4G17550	9.98946	38.2309	1.93626	5e-05	0.00031269	yes	Major facilitator superfamily protein
AT4G25010	0.787241	3.01657	1.93803	0.0001	0.000593148	yes	Nodulin MtN3 family protein
AT1G53080	0.741827	2.84601	1.93978	0.0023	0.00949056	yes	Legume lectin family protein
AT1G18870	4.70946	18.1726	1.94813	5e-05	0.00031269	yes	isochorismate synthase 2
AT1G48000	1.38958	5.36252	1.94826	0.00015	0.000857223	yes	myb domain protein 112
AT1G01453	1.16882	4.51167	1.94861	5e-05	0.00031269	yes	unknown protein; FUNCTIONS IN: molecular_function unknown; INVOLVED IN: biological_process unknown; LOCATED IN: cellular_component unknown; BEST Arabidopsis thaliana protein match is: unknown protein (TAIR:AT4G01110.1); Has 30201 Blast hits to 17322 proteins in 780 species: Archae - 12; Bacteria - 1396; Metazoa - 17338; Fungi - 3422; Plants - 5037; Viruses - 0; Other Eukaryotes - 2996 (source: NC…
AT5G66460	5.32119	20.5949	1.95246	5e-05	0.00031269	yes	Glycosyl hydrolase superfamily protein
AT1G05340	16.6579	64.7577	1.95885	5e-05	0.00031269	yes	unknown protein; FUNCTIONS IN: molecular_function unknown; INVOLVED IN: biological_process unknown; LOCATED IN: chloroplast; EXPRESSED IN: 14 plant structures; EXPRESSED DURING: 7 growth stages; BEST Arabidopsis thaliana protein match is: unknown protein (TAIR:AT2G32210.1); Has 189 Blast hits to 189 proteins in 27 species: Archae - 0; Bacteria - 0; Metazoa - 0; Fungi - 21; Plants - 168; Viruses -…
AT1G19180	27.8891	108.539	1.96044	5e-05	0.00031269	yes	jasmonate-zim-domain protein 1
ATCG00120	1.78407	6.99245	1.97063	5e-05	0.00031269	yes	ATP synthase subunit alpha
AT4G02360	2.49392	9.78814	1.97262	5e-05	0.00031269	yes	Protein of unknown function, DUF538
AT3G15210	67.9151	267.66	1.9786	5e-05	0.00031269	yes	ethylene responsive element binding factor 4
AT2G38820	5.30277	20.9049	1.97902	5e-05	0.00031269	yes	Protein of unknown function (DUF506)
AT3G15280	1.14318	4.51548	1.98182	0.0081	0.0276529	yes	unknown protein; FUNCTIONS IN: molecular_function unknown; LOCATED IN: mitochondrion; EXPRESSED IN: 8 plant structures; EXPRESSED DURING: L mature pollen stage, 4 anthesis, petal differentiation and expansion stage; Has 36 Blast hits to 36 proteins in 15 species: Archae - 0; Bacteria - 0; Metazoa - 1; Fungi - 2; Plants - 33; Viruses - 0; Other Eukaryotes - 0 (source: NCBI BLink).
AT5G01380	0.582643	2.30168	1.982	0.0004	0.00206436	yes	Homeodomain-like superfamily protein
AT3G55840	5.24002	20.7331	1.98429	0.00025	0.0013578	yes	Hs1pro-1 protein
AT5G07330	3.64302	14.487	1.99156	5e-05	0.00031269	yes	unknown protein; FUNCTIONS IN: molecular_function unknown; INVOLVED IN: biological_process unknown; LOCATED IN: mitochondrion; BEST Arabidopsis thaliana protein match is: unknown protein (TAIR:AT1G63060.1); Has 1807 Blast hits to 1807 proteins in 277 species: Archae - 0; Bacteria - 0; Metazoa - 736; Fungi - 347; Plants - 385; Viruses - 0; Other Eukaryotes - 339 (source: NCBI BLink).
ATCG00740	0.892374	3.56676	1.99889	0.00025	0.0013578	yes	RNA polymerase subunit alpha
ATCG00130	1.87256	7.54423	2.01036	0.001	0.00461803	yes	ATPase, F0 complex, subunit B/B', bacterial/chloroplast
AT4G27654	2.53778	10.2285	2.01095	0.00085	0.0040068	yes	unknown protein; FUNCTIONS IN: molecular_function unknown; INVOLVED IN: biological_process unknown; LOCATED IN: endomembrane system; EXPRESSED IN: 17 plant structures; EXPRESSED DURING: 9 growth stages; Has 30201 Blast hits to 17322 proteins in 780 species: Archae - 12; Bacteria - 1396; Metazoa - 17338; Fungi - 3422; Plants - 5037; Viruses - 0; Other Eukaryotes - 2996 (source: NCBI BLink).
AT3G18950	3.11359	12.6332	2.02057	5e-05	0.00031269	yes	Transducin/WD40 repeat-like superfamily protein
AT3G15250	1.63582	6.66435	2.02645	5e-05	0.00031269	yes	unknown protein; BEST Arabidopsis thaliana protein match is: unknown protein (TAIR:AT1G53163.1); Has 409 Blast hits to 218 proteins in 63 species: Archae - 0; Bacteria - 22; Metazoa - 178; Fungi - 77; Plants - 38; Viruses - 1; Other Eukaryotes - 93 (source: NCBI BLink).
AT4G09500	2.35995	9.62563	2.02813	5e-05	0.00031269	yes	UDP-Glycosyltransferase superfamily protein
AT3G17110	7.044	28.8016	2.03168	5e-05	0.00031269	yes	pseudogene, glycine-rich protein
ATCG00270	2.24304	9.1845	2.03375	5e-05	0.00031269	yes	photosystem II reaction center protein D
AT2G22500	39.5305	162.337	2.03796	5e-05	0.00031269	yes	uncoupling protein 5
AT1G45249	9.73167	39.9855	2.03872	5e-05	0.00031269	yes	abscisic acid responsive elements-binding factor 2
AT5G54230	5.88291	24.3734	2.05071	5e-05	0.00031269	yes	myb domain protein 49
AT3G21370	2.19571	9.11746	2.05394	5e-05	0.00031269	yes	beta glucosidase 19
AT2G34610	3.15141	13.1338	2.05921	5e-05	0.00031269	yes	unknown protein; BEST Arabidopsis thaliana protein match is: unknown protein (TAIR:AT1G30190.1); Has 342 Blast hits to 279 proteins in 74 species: Archae - 0; Bacteria - 7; Metazoa - 76; Fungi - 18; Plants - 51; Viruses - 0; Other Eukaryotes - 190 (source: NCBI BLink).
AT5G15950	39.3231	164.142	2.06149	5e-05	0.00031269	yes	Adenosylmethionine decarboxylase family protein
AT1G55290	0.582354	2.44105	2.06754	0.0012	0.00541205	yes	2-oxoglutarate (2OG) and Fe(II)-dependent oxygenase superfamily protein
AT1G64380	4.24667	17.8242	2.06943	5e-05	0.00031269	yes	Integrase-type DNA-binding superfamily protein
AT1G69270	6.9706	29.3913	2.07604	5e-05	0.00031269	yes	receptor-like protein kinase 1
AT2G30360	10.0299	42.4129	2.0802	5e-05	0.00031269	yes	SOS3-interacting protein 4
AT2G46940	2.53773	10.896	2.10219	5e-05	0.00031269	yes	unknown protein; BEST Arabidopsis thaliana protein match is: unknown protein (TAIR:AT3G62070.1); Has 143 Blast hits to 141 proteins in 14 species: Archae - 0; Bacteria - 0; Metazoa - 4; Fungi - 0; Plants - 139; Viruses - 0; Other Eukaryotes - 0 (source: NCBI BLink).
AT1G20450	76.0832	327.531	2.10598	5e-05	0.00031269	yes	Dehydrin family protein
AT3G21380	0.648664	2.8008	2.1103	5e-05	0.00031269	yes	Mannose-binding lectin superfamily protein
AT5G66650	11.8108	51.2034	2.11613	5e-05	0.00031269	yes	Protein of unknown function (DUF607)
AT1G22600	0.387947	1.68478	2.11863	0.0027	0.0108952	yes	Late embryogenesis abundant protein (LEA) family protein
AT4G25580	0.400438	1.74138	2.12058	5e-05	0.00031269	yes	CAP160 protein
AT5G19110	1.48468	6.4649	2.12248	5e-05	0.00031269	yes	Eukaryotic aspartyl protease family protein
AT5G19875	14.0594	61.2444	2.12304	5e-05	0.00031269	yes	unknown protein; FUNCTIONS IN: molecular_function unknown; INVOLVED IN: response to oxidative stress; LOCATED IN: endomembrane system; EXPRESSED IN: 21 plant structures; EXPRESSED DURING: 13 growth stages; BEST Arabidopsis thaliana protein match is: unknown protein (TAIR:AT2G31940.1); Has 30201 Blast hits to 17322 proteins in 780 species: Archae - 12; Bacteria - 1396; Metazoa - 17338; Fungi - 342…
ATCG00720	1.09093	4.78041	2.13158	0.0016	0.00694224	yes	photosynthetic electron transfer B
AT5G22290	6.11379	26.8392	2.1342	5e-05	0.00031269	yes	NAC domain containing protein 89
AT1G09950	9.37907	41.2582	2.13716	5e-05	0.00031269	yes	RESPONSE TO ABA AND SALT 1
AT5G42590	4.46793	19.7132	2.14149	5e-05	0.00031269	yes	cytoChrome P450, family 71, subfamily A, polypeptide 16
AT5G24140	3.34834	14.7808	2.1422	5e-05	0.00031269	yes	squalene monooxygenase 2
AT4G37690	0.247358	1.0986	2.151	0.00265	0.0107211	yes	Galactosyl transferase GMA12/MNN10 family protein
AT1G74080	0.204148	0.907233	2.15186	0.00925	0.0308975	yes	myb domain protein 122
AT4G10960	2.70638	12.0471	2.15425	5e-05	0.00031269	yes	UDP-D-glucose/UDP-D-galactose 4-epimerase 5
ATCG00750	1.4926	6.65249	2.15606	0.00935	0.0311782	yes	ribosomal protein S11
AT1G12420	7.11668	31.741	2.15707	5e-05	0.00031269	yes	ACT domain repeat 8
ATCG00340	2.02107	9.03501	2.16041	5e-05	0.00031269	yes	Photosystem I, PsaA/PsaB protein
ATCG01130	0.21192	0.948361	2.16192	5e-05	0.00031269	yes	Ycf1 protein
AT5G66800	8.32708	37.6155	2.17545	5e-05	0.00031269	yes	unknown protein; BEST Arabidopsis thaliana protein match is: unknown protein (TAIR:AT3G50640.1); Has 1807 Blast hits to 1807 proteins in 277 species: Archae - 0; Bacteria - 0; Metazoa - 736; Fungi - 347; Plants - 385; Viruses - 0; Other Eukaryotes - 339 (source: NCBI BLink).
AT3G50980	4.07822	18.4439	2.17713	5e-05	0.00031269	yes	dehydrin xero 1
AT1G09180	0.538038	2.43348	2.17724	0.00875	0.029493	yes	secretion-associated RAS super family 1
AT3G03280	1.67189	7.60379	2.18524	5e-05	0.00031269	yes	unknown protein; FUNCTIONS IN: molecular_function unknown; INVOLVED IN: N-terminal protein myristoylation; LOCATED IN: cellular_component unknown; BEST Arabidopsis thaliana protein match is: unknown protein (TAIR:AT5G17350.1); Has 137 Blast hits to 137 proteins in 11 species: Archae - 0; Bacteria - 0; Metazoa - 0; Fungi - 0; Plants - 137; Viruses - 0; Other Eukaryotes - 0 (source: NCBI BLink).
AT1G19490	1.92389	8.75101	2.18542	5e-05	0.00031269	yes	Basic-leucine zipper (bZIP) transcription factor family protein
AT1G64065	1.98455	9.05131	2.18931	5e-05	0.00031269	yes	Late embryogenesis abundant (LEA) hydroxyproline-rich glycoprotein family
AT2G34600	1.56216	7.15533	2.19548	0.0003	0.00159808	yes	jasmonate-zim-domain protein 7
AT1G27990	0.672357	3.09371	2.20204	0.00405	0.0154008	yes	unknown protein; BEST Arabidopsis thaliana protein match is: unknown protein (TAIR:AT5G52420.1); Has 86 Blast hits to 86 proteins in 15 species: Archae - 0; Bacteria - 0; Metazoa - 0; Fungi - 0; Plants - 84; Viruses - 0; Other Eukaryotes - 2 (source: NCBI BLink).
AT1G48130	3.2396	14.9328	2.2046	5e-05	0.00031269	yes	1-cysteine peroxiredoxin 1
AT4G36740	1.3465	6.2128	2.20602	5e-05	0.00031269	yes	homeobox protein 40
AT5G06090	2.09737	9.68516	2.20719	5e-05	0.00031269	yes	glycerol-3-phosphate acyltransferase 7
ATCG00350	1.87509	8.77017	2.22565	5e-05	0.00031269	yes	Photosystem I, PsaA/PsaB protein
AT1G63720	1.47226	6.90594	2.22981	5e-05	0.00031269	yes	BEST Arabidopsis thaliana protein match is: hydroxyproline-rich glycoprotein family protein (TAIR:AT5G52430.1); Has 490 Blast hits to 394 proteins in 96 species: Archae - 0; Bacteria - 2; Metazoa - 132; Fungi - 88; Plants - 175; Viruses - 14; Other Eukaryotes - 79 (source: NCBI BLink).
AT4G37220	6.0046	28.1948	2.23129	5e-05	0.00031269	yes	Cold acclimation protein WCOR413 family
AT1G71740	3.2904	15.4659	2.23275	0.0008	0.00379952	yes	unknown protein; Has 82 Blast hits to 82 proteins in 12 species: Archae - 0; Bacteria - 0; Metazoa - 0; Fungi - 0; Plants - 82; Viruses - 0; Other Eukaryotes - 0 (source: NCBI BLink).
AT1G69480	0.899505	4.23924	2.2366	5e-05	0.00031269	yes	EXS (ERD1/XPR1/SYG1) family protein
AT3G11415	0.265007	1.25534	2.24397	0.0091	0.0304752	yes
AT2G34350	0.453352	2.1484	2.24456	0.0002	0.00111146	yes	Nodulin-like / Major Facilitator Superfamily protein
AT1G25422	0.262386	1.24547	2.24693	0.01255	0.0398022	yes	unknown protein; FUNCTIONS IN: molecular_function unknown; INVOLVED IN: biological_process unknown; LOCATED IN: cellular_component unknown; BEST Arabidopsis thaliana protein match is: unknown protein (TAIR:AT1G68500.1); Has 16 Blast hits to 16 proteins in 6 species: Archae - 0; Bacteria - 0; Metazoa - 0; Fungi - 0; Plants - 16; Viruses - 0; Other Eukaryotes - 0 (source: NCBI BLink).
AT1G34540	0.332118	1.58942	2.25873	0.0014	0.00618517	yes	cytoChrome P450, family 94, subfamily D, polypeptide 1
AT5G62480	7.88741	37.8836	2.26395	5e-05	0.00031269	yes	glutathione S-transferase tau 9
AT2G42530	9.42892	45.3162	2.26486	5e-05	0.00031269	yes	cold regulated 15b
AT4G15248	13.5508	65.1963	2.26642	5e-05	0.00031269	yes	B-box type zinc finger family protein
ATCG01110	0.258402	1.24956	2.27373	0.00715	0.0249109	yes	NAD(P)H dehydrogenase subunit H
AT3G21890	14.982	72.8998	2.28268	5e-05	0.00031269	yes	B-box type zinc finger family protein
AT3G49930	1.83996	8.98775	2.28828	5e-05	0.00031269	yes	C2H2 and C2HC zinc fingers superfamily protein
AT1G16120	0.290567	1.42086	2.28982	0.00035	0.00183314	yes	wall associated kinase-like 1
AT4G11210	8.19589	40.2205	2.29496	5e-05	0.00031269	yes	Disease resistance-responsive (dirigent-like protein) family protein
AT4G36820	0.29822	1.46425	2.29571	0.00715	0.0249109	yes	Protein of unknown function (DUF607)
AT5G36140	0.976773	4.83436	2.30723	0.00015	0.000857223	yes	cytoChrome P450, family 716, subfamily A, polypeptide 2
AT3G59710	0.877609	4.34649	2.3082	5e-05	0.00031269	yes	NAD(P)-binding Rossmann-fold superfamily protein
AT4G29190	12.7747	63.3699	2.31051	5e-05	0.00031269	yes	Zinc finger C-x8-C-x5-C-x3-H type family protein
AT1G32560	3.64602	18.2927	2.32688	5e-05	0.00031269	yes	Late embryogenesis abundant protein, group 1 protein
AT1G71910	0.37662	1.89461	2.33072	0.00575	0.0207279	yes	unknown protein; Has 28 Blast hits to 28 proteins in 10 species: Archae - 0; Bacteria - 0; Metazoa - 0; Fungi - 0; Plants - 28; Viruses - 0; Other Eukaryotes - 0 (source: NCBI BLink).
AT5G62330	1.37261	6.91644	2.33311	0.0014	0.00618517	yes	BEST Arabidopsis thaliana protein match is: Plant invertase/pectin methylesterase inhibitor superfamily protein (TAIR:AT5G62340.1); Has 9 Blast hits to 9 proteins in 2 species: Archae - 0; Bacteria - 0; Metazoa - 0; Fungi - 0; Plants - 9; Viruses - 0; Other Eukaryotes - 0 (source: NCBI BLink).
AT1G47980	0.600154	3.02729	2.33462	0.00025	0.0013578	yes	unknown protein; FUNCTIONS IN: molecular_function unknown; INVOLVED IN: biological_process unknown; LOCATED IN: endomembrane system; EXPRESSED IN: 6 plant structures; EXPRESSED DURING: 4 anthesis, F mature embryo stage, petal differentiation and expansion stage, E expanded cotyledon stage; BEST Arabidopsis thaliana protein match is: unknown protein (TAIR:AT3G62730.1); Has 169 Blast hits to 169 pr…
AT1G62420	1.61626	8.27598	2.35627	5e-05	0.00031269	yes	Protein of unknown function (DUF506)
AT1G28370	5.65294	29.0275	2.36035	5e-05	0.00031269	yes	ERF domain protein 11
AT1G73190	0.918812	4.72138	2.36137	5e-05	0.00031269	yes	Aquaporin-like superfamily protein
AT2G36640	1.08197	5.56142	2.36179	5e-05	0.00031269	yes	embryonic cell protein 63
AT1G30757	0.581888	3.01878	2.37515	0.0105	0.0343437	yes	unknown protein; FUNCTIONS IN: molecular_function unknown; INVOLVED IN: biological_process unknown; LOCATED IN: endomembrane system; Has 2 Blast hits to 2 proteins in 1 species: Archae - 0; Bacteria - 0; Metazoa - 0; Fungi - 0; Plants - 2; Viruses - 0; Other Eukaryotes - 0 (source: NCBI BLink).
AT1G72520	3.17384	16.4877	2.37709	5e-05	0.00031269	yes	PLAT/LH2 domain-containing lipoxygenase family protein
AT1G48100	3.18043	16.6167	2.38534	5e-05	0.00031269	yes	Pectin lyase-like superfamily protein
AT3G24520	11.6372	61.0309	2.3908	5e-05	0.00031269	yes	heat shock transcription factor C1
AT2G47780	11.91	62.9143	2.40121	5e-05	0.00031269	yes	Rubber elongation factor protein (REF)
AT1G24130	1.01969	5.40259	2.40552	5e-05	0.00031269	yes	Transducin/WD40 repeat-like superfamily protein
AT2G25890	3.65535	19.4606	2.41248	5e-05	0.00031269	yes	Oleosin family protein
AT5G47530	1.96822	10.6069	2.43005	0.0033	0.012937	yes	Auxin-responsive family protein
AT2G25460	1.01658	5.55044	2.44887	5e-05	0.00031269	yes	CONTAINS InterPro DOMAIN/s: C2 calcium-dependent membrane targeting (InterPro:IPR000008); BEST Arabidopsis thaliana protein match is: unknown protein (TAIR:AT5G04860.1); Has 108 Blast hits to 69 proteins in 11 species: Archae - 0; Bacteria - 0; Metazoa - 0; Fungi - 0; Plants - 108; Viruses - 0; Other Eukaryotes - 0 (source: NCBI BLink).
AT1G43160	10.0006	54.7152	2.45186	5e-05	0.00031269	yes	related to AP2 6
AT5G42380	1.5003	8.2155	2.45309	5e-05	0.00031269	yes	calmodulin like 37
AT1G31750	3.20359	17.5545	2.45408	5e-05	0.00031269	yes	proline-rich family protein
AT1G56170	7.47033	41.1347	2.46111	5e-05	0.00031269	yes	nuclear factor Y, subunit C2
AT1G24140	1.27851	7.04724	2.4626	5e-05	0.00031269	yes	Matrixin family protein
AT3G29575	20.8637	115.099	2.4638	5e-05	0.00031269	yes	ABI five binding protein 3
AT5G52320	0.580795	3.22318	2.47239	5e-05	0.00031269	yes	cytoChrome P450, family 96, subfamily A, polypeptide 4
AT1G32640	23.8039	133.572	2.48835	5e-05	0.00031269	yes	Basic helix-loop-helix (bHLH) DNA-binding family protein
AT1G23200	0.778959	4.37515	2.48971	5e-05	0.00031269	yes	Plant invertase/pectin methylesterase inhibitor superfamily
AT5G51160	0.716943	4.08194	2.50933	0.0006	0.00295128	yes	Ankyrin repeat family protein
AT5G05410	8.33828	47.7626	2.51806	5e-05	0.00031269	yes	DRE-binding protein 2A
AT1G15010	3.11525	18.0128	2.5316	5e-05	0.00031269	yes	unknown protein; BEST Arabidopsis thaliana protein match is: unknown protein (TAIR:AT2G01300.1); Has 71 Blast hits to 71 proteins in 13 species: Archae - 0; Bacteria - 2; Metazoa - 0; Fungi - 0; Plants - 69; Viruses - 0; Other Eukaryotes - 0 (source: NCBI BLink).
AT2G41870	6.24685	36.6983	2.55451	5e-05	0.00031269	yes	Remorin family protein
AT3G15500	3.63602	21.6467	2.57371	5e-05	0.00031269	yes	NAC domain containing protein 3
AT2G40170	7.3106	43.6108	2.57662	5e-05	0.00031269	yes	Stress induced protein
AT5G42580	3.09917	18.6379	2.58828	5e-05	0.00031269	yes	cytoChrome P450, family 705, subfamily A, polypeptide 12
AT5G63130	2.40885	14.5099	2.59062	5e-05	0.00031269	yes	Octicosapeptide/Phox/Bem1p family protein
AT1G03790	3.28481	20.0842	2.61218	5e-05	0.00031269	yes	Zinc finger C-x8-C-x5-C-x3-H type family protein
AT1G20070	3.80083	23.282	2.61483	5e-05	0.00031269	yes	unknown protein; FUNCTIONS IN: molecular_function unknown; INVOLVED IN: biological_process unknown; LOCATED IN: chloroplast; EXPRESSED IN: 20 plant structures; EXPRESSED DURING: 11 growth stages; Has 26 Blast hits to 26 proteins in 9 species: Archae - 0; Bacteria - 0; Metazoa - 0; Fungi - 2; Plants - 24; Viruses - 0; Other Eukaryotes - 0 (source: NCBI BLink).
AT4G19230	9.35211	57.3533	2.61651	5e-05	0.00031269	yes	cytoChrome P450, family 707, subfamily A, polypeptide 1
AT1G52855	0.714372	4.40683	2.62499	0.00655	0.0231443	yes	unknown protein; BEST Arabidopsis thaliana protein match is: unknown protein (TAIR:AT3G15534.1); Has 35333 Blast hits to 34131 proteins in 2444 species: Archae - 798; Bacteria - 22429; Metazoa - 974; Fungi - 991; Plants - 531; Viruses - 0; Other Eukaryotes - 9610 (source: NCBI BLink).
AT5G45690	0.398259	2.47246	2.63417	0.0032	0.0126008	yes	Protein of unknown function (DUF1264)
AT3G20140	0.125113	0.78408	2.64776	0.0151	0.0463527	yes	cytoChrome P450, family 705, subfamily A, polypeptide 23
AT1G20310	0.390099	2.48872	2.67349	0.00195	0.00823501	yes	unknown protein; FUNCTIONS IN: molecular_function unknown; INVOLVED IN: biological_process unknown; LOCATED IN: chloroplast; EXPRESSED IN: 16 plant structures; EXPRESSED DURING: 9 growth stages; BEST Arabidopsis thaliana protein match is: unknown protein (TAIR:AT1G76070.1); Has 46 Blast hits to 46 proteins in 12 species: Archae - 0; Bacteria - 0; Metazoa - 0; Fungi - 0; Plants - 46; Viruses - 0; …
AT5G47640	80.045	515.092	2.68595	5e-05	0.00031269	yes	nuclear factor Y, subunit B2
AT4G26080	30.9835	203.394	2.71471	5e-05	0.00031269	yes	Protein phosphatase 2C family protein
AT2G38790	1.87942	12.4624	2.72923	0.0011	0.00501805	yes	unknown protein; Has 21 Blast hits to 21 proteins in 5 species: Archae - 0; Bacteria - 0; Metazoa - 0; Fungi - 0; Plants - 19; Viruses - 0; Other Eukaryotes - 2 (source: NCBI BLink).
AT1G02390	1.2521	8.36895	2.7407	5e-05	0.00031269	yes	glycerol-3-phosphate acyltransferase 2
AT3G43110	3.28171	22.1713	2.75618	5e-05	0.00031269	yes	unknown protein; FUNCTIONS IN: molecular_function unknown; INVOLVED IN: biological_process unknown; LOCATED IN: endomembrane system; EXPRESSED IN: petal, flower; EXPRESSED DURING: 4 anthesis, petal differentiation and expansion stage; BEST Arabidopsis thaliana protein match is: unknown protein (TAIR:AT5G20790.1); Has 30 Blast hits to 30 proteins in 10 species: Archae - 0; Bacteria - 0; Metazoa - …
AT5G01520	3.71048	25.2289	2.7654	5e-05	0.00031269	yes	RING/U-box superfamily protein
AT2G39800	24.6636	168.333	2.77086	5e-05	0.00031269	yes	delta1-pyrroline-5-carboxylate synthase 1
AT2G19810	8.21367	56.9663	2.79401	5e-05	0.00031269	yes	CCCH-type zinc finger family protein
AT5G01300	2.9163	20.3328	2.8016	0.00055	0.00273263	yes	PEBP (phosphatidylethanolamine-binding protein) family protein
AT3G17520	6.58757	46.0603	2.80571	5e-05	0.00031269	yes	Late embryogenesis abundant protein (LEA) family protein
AT2G28400	6.19222	43.4912	2.8122	5e-05	0.00031269	yes	Protein of unknown function, DUF584
AT3G62260	4.88848	34.5723	2.82216	5e-05	0.00031269	yes	Protein phosphatase 2C family protein
AT1G77450	51.3524	363.629	2.82397	5e-05	0.00031269	yes	NAC domain containing protein 32
AT5G42600	4.41367	31.5018	2.83538	5e-05	0.00031269	yes	marneral synthase
AT1G61340	10.7188	76.7649	2.84031	5e-05	0.00031269	yes	F-box family protein
AT1G14930	0.4321	3.13637	2.85966	0.00755	0.0260785	yes	Polyketide cyclase/dehydrase and lipid transport superfamily protein
AT2G24850	0.164313	1.2253	2.89862	0.0042	0.0158852	yes	tyrosine aminotransferase 3
AT1G78070	10.3256	77.2994	2.90423	5e-05	0.00031269	yes	Transducin/WD40 repeat-like superfamily protein
AT2G41190	4.28398	32.4833	2.92267	5e-05	0.00031269	yes	Transmembrane amino acid transporter family protein
AT1G44090	0.206594	1.56872	2.92472	0.01345	0.0421435	yes	gibberellin 20-oxidase 5
AT5G57050	5.51638	42.2242	2.93628	5e-05	0.00031269	yes	Protein phosphatase 2C family protein
AT5G11110	4.87483	37.5877	2.94684	5e-05	0.00031269	yes	sucrose phosphate synthase 2F
AT2G46270	9.56468	75.5121	2.98092	5e-05	0.00031269	yes	G-box binding factor 3
AT3G11410	46.1598	367.18	2.99178	5e-05	0.00031269	yes	protein phosphatase 2CA
AT2G22200	0.537133	4.34756	3.01685	5e-05	0.00031269	yes	Integrase-type DNA-binding superfamily protein
AT5G36150	0.0958889	0.779202	3.02256	0.0041	0.015562	yes	putative pentacyclic triterpene synthase 3
AT3G17790	5.43651	44.312	3.02695	0.0002	0.00111146	yes	purple acid phosphatase 17
AT2G42540	5.79	47.4712	3.03542	5e-05	0.00031269	yes	cold-regulated 15a
AT4G31830	0.683632	5.76485	3.07599	0.0041	0.015562	yes	unknown protein; Has 42 Blast hits to 42 proteins in 10 species: Archae - 0; Bacteria - 0; Metazoa - 0; Fungi - 0; Plants - 42; Viruses - 0; Other Eukaryotes - 0 (source: NCBI BLink).
ATCG01100	0.271285	2.31108	3.09069	0.00195	0.00823501	yes	NADH dehydrogenase family protein
AT1G69490	0.510842	4.35881	3.09298	0.0001	0.000593148	yes	NAC-like, activated by AP3/PI
AT5G42930	0.61786	5.50932	3.15652	5e-05	0.00031269	yes	alpha/beta-Hydrolases superfamily protein
AT4G16750	2.91551	26.1863	3.16699	5e-05	0.00031269	yes	Integrase-type DNA-binding superfamily protein
AT5G28520	0.395855	3.55557	3.16704	5e-05	0.00031269	yes	Mannose-binding lectin superfamily protein
AT1G53170	12.6194	113.614	3.17043	5e-05	0.00031269	yes	ethylene response factor 8
AT4G39360	0.351896	3.18275	3.17705	0.0059	0.0211833	yes	unknown protein; BEST Arabidopsis thaliana protein match is: unknown protein (TAIR:AT2G21780.1); Has 13 Blast hits to 13 proteins in 2 species: Archae - 0; Bacteria - 0; Metazoa - 0; Fungi - 0; Plants - 13; Viruses - 0; Other Eukaryotes - 0 (source: NCBI BLink).
AT1G52690	19.0342	174.045	3.19279	5e-05	0.00031269	yes	Late embryogenesis abundant protein (LEA) family protein
AT1G01520	3.09592	28.3621	3.19552	5e-05	0.00031269	yes	Homeodomain-like superfamily protein
AT1G27461	0.509098	4.71423	3.21101	5e-05	0.00031269	yes	unknown protein; Has 30201 Blast hits to 17322 proteins in 780 species: Archae - 12; Bacteria - 1396; Metazoa - 17338; Fungi - 3422; Plants - 5037; Viruses - 0; Other Eukaryotes - 2996 (source: NCBI BLink).
AT4G27410	20.0946	187.105	3.21898	5e-05	0.00031269	yes	NAC (No Apical Meristem) domain transcriptional regulator superfamily protein
AT2G34850	0.327657	3.06703	3.22658	0.00045	0.00229074	yes	NAD(P)-binding Rossmann-fold superfamily protein
AT5G02020	6.57224	62.2793	3.24429	5e-05	0.00031269	yes	Encodes a protein involved in salt tolerance, names SIS (Salt Induced Serine rich).
AT3G03170	4.5909	43.8687	3.25634	5e-05	0.00031269	yes	unknown protein; BEST Arabidopsis thaliana protein match is: unknown protein (TAIR:AT5G24890.1); Has 184 Blast hits to 184 proteins in 18 species: Archae - 0; Bacteria - 0; Metazoa - 0; Fungi - 0; Plants - 184; Viruses - 0; Other Eukaryotes - 0 (source: NCBI BLink).
AT1G10560	1.01899	9.7518	3.25852	5e-05	0.00031269	yes	plant U-box 18
AT3G03341	8.09257	77.756	3.26428	5e-05	0.00031269	yes	unknown protein; Has 30201 Blast hits to 17322 proteins in 780 species: Archae - 12; Bacteria - 1396; Metazoa - 17338; Fungi - 3422; Plants - 5037; Viruses - 0; Other Eukaryotes - 2996 (source: NCBI BLink).
AT3G44290	0.300995	2.89348	3.26499	0.00035	0.00183314	yes	NAC domain containing protein 60
AT5G51760	0.189395	1.85391	3.2911	0.0016	0.00694224	yes	Protein phosphatase 2C family protein
AT5G55410	0.542721	5.36302	3.30477	0.00115	0.00521536	yes	Bifunctional inhibitor/lipid-transfer protein/seed storage 2S albumin superfamily protein
AT5G04120	4.94698	49.8451	3.33283	5e-05	0.00031269	yes	Phosphoglycerate mutase family protein
AT2G25150	0.697645	7.03682	3.33436	5e-05	0.00031269	yes	HXXXD-type acyl-transferase family protein
AT4G33905	0.840076	8.54736	3.34689	5e-05	0.00031269	yes	Peroxisomal membrane 22 kDa (Mpv17/PMP22) family protein
AT2G46680	13.023	133.728	3.36016	5e-05	0.00031269	yes	homeobox 7
AT5G17460	6.65588	68.8435	3.37062	5e-05	0.00031269	yes	unknown protein; FUNCTIONS IN: molecular_function unknown; INVOLVED IN: response to salt stress.
AT2G21820	6.62676	69.8743	3.39839	5e-05	0.00031269	yes	unknown protein; Has 45 Blast hits to 45 proteins in 13 species: Archae - 0; Bacteria - 0; Metazoa - 0; Fungi - 0; Plants - 45; Viruses - 0; Other Eukaryotes - 0 (source: NCBI BLink).
AT5G53990	1.54075	16.6247	3.43163	5e-05	0.00031269	yes	UDP-Glycosyltransferase superfamily protein
AT4G28110	2.11137	22.8199	3.43404	5e-05	0.00031269	yes	myb domain protein 41
AT1G62570	20.7359	229.119	3.4659	5e-05	0.00031269	yes	flavin-monooxygenase glucosinolate S-oxygenase 4
AT4G18650	0.457412	5.077	3.47241	0.00075	0.00358996	yes	transcription factor-related
AT4G22214	1.12226	12.5462	3.48278	5e-05	0.00031269	yes	Defensin-like (DEFL) family protein
AT1G73480	6.59349	74.0439	3.48927	5e-05	0.00031269	yes	alpha/beta-Hydrolases superfamily protein
AT2G22930	1.72051	19.4027	3.49535	5e-05	0.00031269	yes	UDP-Glycosyltransferase superfamily protein
AT3G24310	0.465789	5.46781	3.55321	0.0001	0.000593148	yes	myb domain protein 305
AT1G24580	3.72312	44.1115	3.56657	5e-05	0.00031269	yes	RING/U-box superfamily protein
AT2G32510	4.56314	54.9696	3.59053	5e-05	0.00031269	yes	mitogen-activated protein kinase kinase kinase 17
AT5G52310	12.821	155.215	3.59769	5e-05	0.00031269	yes	low-temperature-responsive protein 78 (LTI78) / desiccation-responsive protein 29A (RD29A)
AT3G61890	7.05945	85.8611	3.60438	5e-05	0.00031269	yes	homeobox 12
AT5G42290	0.592044	7.44941	3.65335	0.0059	0.0211833	yes	transcription activator-related
AT1G07985	6.22546	79.1588	3.6685	5e-05	0.00031269	yes	Expressed protein
AT3G57540	3.83984	50.1336	3.70666	5e-05	0.00031269	yes	Remorin family protein
AT4G25470	12.2874	163.759	3.73632	5e-05	0.00031269	yes	C-repeat/DRE binding factor 2
AT1G80110	3.78553	50.8459	3.74756	5e-05	0.00031269	yes	phloem protein 2-B11
AT3G48240	0.730082	10.5436	3.85216	5e-05	0.00031269	yes	Octicosapeptide/Phox/Bem1p family protein
AT1G74930	0.567431	8.24877	3.86166	0.00035	0.00183314	yes	Integrase-type DNA-binding superfamily protein
AT5G28510	0.128988	1.92162	3.89702	0.0018	0.0076859	yes	beta glucosidase 24
AT3G19580	4.27474	63.8141	3.89997	5e-05	0.00031269	yes	zinc-finger protein 2
AT1G67856	1.78548	26.9625	3.91657	5e-05	0.00031269	yes	RING/U-box superfamily protein
AT2G33380	3.34458	52.5296	3.97323	5e-05	0.00031269	yes	Caleosin-related family protein
AT5G52300	3.98365	65.6521	4.04268	5e-05	0.00031269	yes	CAP160 protein
AT5G24080	0.444493	7.45961	4.06887	5e-05	0.00031269	yes	Protein kinase superfamily protein
AT4G05100	4.3883	77.9009	4.14991	5e-05	0.00031269	yes	myb domain protein 74
AT3G48520	1.37299	28.6212	4.3817	5e-05	0.00031269	yes	cytoChrome P450, family 94, subfamily B, polypeptide 3
AT3G56275	2.68991	58.0784	4.43237	5e-05	0.00031269	yes	pseudogene of unknown protein
AT1G69260	4.2159	91.6376	4.44203	5e-05	0.00031269	yes	ABI five binding protein
AT2G47770	4.87881	108.291	4.47224	5e-05	0.00031269	yes	TSPO(outer membrane tryptophan-rich sensory protein)-related
AT5G06760	18.4386	409.269	4.47225	5e-05	0.00031269	yes	Late Embryogenesis Abundant 4-5
AT5G15190	4.8538	110.612	4.51025	5e-05	0.00031269	yes	unknown protein; FUNCTIONS IN: molecular_function unknown; INVOLVED IN: biological_process unknown; LOCATED IN: chloroplast; EXPRESSED IN: 17 plant structures; EXPRESSED DURING: LP.04 four leaves visible, 4 anthesis, petal differentiation and expansion stage, E expanded cotyledon stage, D bilateral stage; Has 7 Blast hits to 7 proteins in 3 species: Archae - 0; Bacteria - 0; Metazoa - 0; Fungi - …
AT5G45630	5.62497	128.595	4.51484	5e-05	0.00031269	yes	Protein of unknown function, DUF584
AT5G54740	0.432602	10.1367	4.5504	0.0002	0.00111146	yes	seed storage albumin 5
AT5G15500	0.215288	5.16381	4.5841	5e-05	0.00031269	yes	Ankyrin repeat family protein
AT3G14440	0.950952	23.7208	4.64063	5e-05	0.00031269	yes	nine-cis-epoxycarotenoid dioxygenase 3
AT4G33467	2.20462	55.5948	4.65635	5e-05	0.00031269	yes	unknown protein; Has 25 Blast hits to 25 proteins in 9 species: Archae - 0; Bacteria - 0; Metazoa - 0; Fungi - 0; Plants - 25; Viruses - 0; Other Eukaryotes - 0 (source: NCBI BLink).
AT1G49450	3.11622	78.7133	4.65874	5e-05	0.00031269	yes	Transducin/WD40 repeat-like superfamily protein
AT5G05220	0.616563	15.6812	4.66864	0.0001	0.000593148	yes	unknown protein; Has 30201 Blast hits to 17322 proteins in 780 species: Archae - 12; Bacteria - 1396; Metazoa - 17338; Fungi - 3422; Plants - 5037; Viruses - 0; Other Eukaryotes - 2996 (source: NCBI BLink).
AT5G63350	0.953505	24.2996	4.67155	5e-05	0.00031269	yes	unknown protein; BEST Arabidopsis thaliana protein match is: unknown protein (TAIR:AT3G48510.1); Has 103 Blast hits to 102 proteins in 13 species: Archae - 0; Bacteria - 0; Metazoa - 2; Fungi - 0; Plants - 101; Viruses - 0; Other Eukaryotes - 0 (source: NCBI BLink).
AT5G40800	0.250239	6.55228	4.71062	0.0095	0.0315967	yes	unknown protein; BEST Arabidopsis thaliana protein match is: unknown protein (TAIR:AT3G27250.1); Has 1807 Blast hits to 1807 proteins in 277 species: Archae - 0; Bacteria - 0; Metazoa - 736; Fungi - 347; Plants - 385; Viruses - 0; Other Eukaryotes - 339 (source: NCBI BLink).
AT4G25490	2.55895	72.4975	4.82431	5e-05	0.00031269	yes	C-repeat/DRE binding factor 1
AT3G62990	0.702625	22.3948	4.99426	0.0007	0.00337951	yes	unknown protein; FUNCTIONS IN: molecular_function unknown; INVOLVED IN: biological_process unknown; LOCATED IN: endomembrane system; BEST Arabidopsis thaliana protein match is: unknown protein (TAIR:AT2G47950.1); Has 22 Blast hits to 22 proteins in 5 species: Archae - 0; Bacteria - 0; Metazoa - 0; Fungi - 0; Plants - 22; Viruses - 0; Other Eukaryotes - 0 (source: NCBI BLink).
AT3G48510	0.639998	21.3467	5.05981	5e-05	0.00031269	yes	unknown protein; BEST Arabidopsis thaliana protein match is: unknown protein (TAIR:AT5G63350.1); Has 98 Blast hits to 98 proteins in 11 species: Archae - 0; Bacteria - 0; Metazoa - 0; Fungi - 0; Plants - 98; Viruses - 0; Other Eukaryotes - 0 (source: NCBI BLink).
AT3G27250	1.18873	39.9087	5.06921	5e-05	0.00031269	yes	unknown protein; BEST Arabidopsis thaliana protein match is: unknown protein (TAIR:AT5G40800.1); Has 104 Blast hits to 104 proteins in 13 species: Archae - 0; Bacteria - 0; Metazoa - 0; Fungi - 0; Plants - 104; Viruses - 0; Other Eukaryotes - 0 (source: NCBI BLink).
AT5G59310	0.423059	15.0263	5.15049	0.00345	0.0134399	yes	lipid transfer protein 4
AT1G56600	1.20884	47.1214	5.28469	5e-05	0.00031269	yes	galactinol synthase 2
AT1G47610	0.208414	9.4105	5.49674	0.0041	0.015562	yes	Transducin/WD40 repeat-like superfamily protein
AT1G05100	0.893836	41.5911	5.54012	5e-05	0.00031269	yes	mitogen-activated protein kinase kinase kinase 18
AT4G25480	0.839755	41.2003	5.61654	5e-05	0.00031269	yes	dehydration response element B1A
AT1G52890	0.185468	9.52281	5.68214	0.00135	0.00599448	yes	NAC domain containing protein 19
AT4G21440	0.484337	25.4493	5.71547	5e-05	0.00031269	yes	MYB-like 102
AT3G22830	1.47587	83.2847	5.81842	5e-05	0.00031269	yes	heat shock transcription factor A6B
AT5G43840	0.235552	19.2631	6.35365	0.0042	0.0158852	yes	heat shock transcription factor A6A
AT5G03210	0.978122	91.9559	6.55478	0.0002	0.00111146	yes	unknown protein; FUNCTIONS IN: molecular_function unknown; INVOLVED IN: biological_process unknown; LOCATED IN: endomembrane system; EXPRESSED IN: 11 plant structures; EXPRESSED DURING: 7 growth stages; Has 6 Blast hits to 6 proteins in 2 species: Archae - 0; Bacteria - 0; Metazoa - 0; Fungi - 0; Plants - 6; Viruses - 0; Other Eukaryotes - 0 (source: NCBI BLink).
AT5G50360	0.276194	27.1955	6.62154	0.0003	0.00159808	yes	unknown protein; BEST Arabidopsis thaliana protein match is: unknown protein (TAIR:AT3G48510.1); Has 1807 Blast hits to 1807 proteins in 277 species: Archae - 0; Bacteria - 0; Metazoa - 736; Fungi - 347; Plants - 385; Viruses - 0; Other Eukaryotes - 339 (source: NCBI BLink).
AT3G63060	0.456451	48.952	6.74477	5e-05	0.00031269	yes	EID1-like 3
AT2G29380	0.134653	16.6453	6.94973	0.0131	0.0412321	yes	highly ABA-induced PP2C gene 3
AT5G59220	0.929603	125.52	7.07708	5e-05	0.00031269	yes	highly ABA-induced PP2C gene 1
AT1G07430	0.0918044	18.0353	7.61804	0.0084	0.0285051	yes	highly ABA-induced PP2C gene 2
AT1G60190	0.556102	109.696	7.62395	5e-05	0.00031269	yes	ARM repeat superfamily protein
AT1G16230	0	0.613883	inf	0.0007	0.00337951	yes	Target SNARE coiled-coil domain protein
AT1G19210	0	0.479437	inf	0.00075	0.00358996	yes	Integrase-type DNA-binding superfamily protein
AT1G30250	0	0.826002	inf	0.00065	0.003167	yes	unknown protein; Has 5 Blast hits to 5 proteins in 2 species: Archae - 0; Bacteria - 0; Metazoa - 0; Fungi - 0; Plants - 5; Viruses - 0; Other Eukaryotes - 0 (source: NCBI BLink).
AT1G50390	0	0.797161	inf	0.0042	0.0158852	yes	pfkB-like carbohydrate kinase family protein
AT1G50650	0	0.533966	inf	0.0018	0.0076859	yes	Stigma-specific Stig1 family protein
AT2G29470	0	0.501732	inf	5e-05	0.00031269	yes	glutathione S-transferase tau 3
AT2G33690	0	0.91689	inf	0.01225	0.0390143	yes	Late embryogenesis abundant protein, group 6
AT2G36985	0	1.04997	inf	0.0018	0.0076859	yes	DVL family protein
AT2G42050	0	0.951218	inf	0.00575	0.0207279	yes	transposable element gene
AT4G01735	0	0.503859	inf	0.0021	0.00877462	yes	unknown protein; Has 30201 Blast hits to 17322 proteins in 780 species: Archae - 12; Bacteria - 1396; Metazoa - 17338; Fungi - 3422; Plants - 5037; Viruses - 0; Other Eukaryotes - 2996 (source: NCBI BLink).
AT5G10000	0	1.78097	inf	5e-05	0.00031269	yes	ferredoxin 4
AT5G22545	0	0.71328	inf	0.0006	0.00295128	yes	unknown protein; BEST Arabidopsis thaliana protein match is: unknown protein (TAIR:AT5G22530.1); Has 30201 Blast hits to 17322 proteins in 780 species: Archae - 12; Bacteria - 1396; Metazoa - 17338; Fungi - 3422; Plants - 5037; Viruses - 0; Other Eukaryotes - 2996 (source: NCBI BLink).
AT5G35738	0	3.66911	inf	0.0004	0.00206436	yes	pseudogene, similar to transcription factor NtWRKY4, blastp match of 60% identity and 4.4e-08 P-value to GP|6174838|dbj|BAA86031.1||AB026890 transcription factor NtWRKY4 {Nicotiana tabacum}
AT5G40790	0	2.02214	inf	5e-05	0.00031269	yes	unknown protein; BEST Arabidopsis thaliana protein match is: unknown protein (TAIR:AT3G27250.1); Has 1807 Blast hits to 1807 proteins in 277 species: Archae - 0; Bacteria - 0; Metazoa - 736; Fungi - 347; Plants - 385; Viruses - 0; Other Eukaryotes - 339 (source: NCBI BLink).
AT5G51990	0	11.1919	inf	5e-05	0.00031269	yes	C-repeat-binding factor 4
AT5G65158	0	0.554375	inf	0.0003	0.00159808	yes	Lipase/lipooxygenase, PLAT/LH2 family protein
AT1G09157	1.04484	0	#NAME?	5e-05	0.00031269	yes	Protein of unknown function (DUF679)
AT1G69920	0.625404	0	#NAME?	5e-05	0.00031269	yes	glutathione S-transferase TAU 12
AT2G15128	19.8095	0	#NAME?	0.00165	0.0071294	yes	other RNA
AT2G19980	1.10548	0	#NAME?	0.00025	0.0013578	yes	CAP (Cysteine-rich secretory proteins, Antigen 5, and Pathogenesis-related 1 protein) superfamily protein
AT2G32790	0.651059	0	#NAME?	5e-05	0.00031269	yes	Ubiquitin-conjugating enzyme family protein
AT2G33130	2.83459	0	#NAME?	0.00145	0.00637489	yes	ralf-like 18
AT3G10590	0.788002	0	#NAME?	5e-05	0.00031269	yes	Duplicated homeodomain-like superfamily protein
AT3G21860	1.10444	0	#NAME?	0.00095	0.00441617	yes	SKP1-like 10
AT3G29970	2.77684	0	#NAME?	5e-05	0.00031269	yes	B12D protein
AT3G56380	0.9683	0	#NAME?	0.00065	0.003167	yes	response regulator 17
AT4G08874	1.34092	0	#NAME?	0.0002	0.00111146	yes	BEST Arabidopsis thaliana protein match is: Beta-galactosidase related protein (TAIR:AT3G43580.1); Has 30201 Blast hits to 17322 proteins in 780 species: Archae - 12; Bacteria - 1396; Metazoa - 17338; Fungi - 3422; Plants - 5037; Viruses - 0; Other Eukaryotes - 2996 (source: NCBI BLink).
AT4G23215	0.781786	0	#NAME?	0.0005	0.00251373	yes	pseudogene of cysteine-rich receptor-like protein kinase family protein
AT4G37140	0.521382	0	#NAME?	0.0049	0.018106	yes	alpha/beta-Hydrolases superfamily protein
AT5G03310	3.17375	0	#NAME?	5e-05	0.00031269	yes	SAUR-like auxin-responsive protein family
AT5G08141	0.761691	0	#NAME?	0.00925	0.0308975	yes	basic leucine-zipper 75
AT5G42965	1.04726	0	#NAME?	0.00475	0.0176363	yes	Polynucleotidyl transferase, ribonuclease H-like superfamily protein
AT1G56240	6.01187	3.6572	-0.717074	0.00585	0.0210301	yes	phloem protein 2-B13
AT1G15125	7.92554	4.57852	-0.791628	0.00195	0.00823501	yes	S-adenosyl-L-methionine-dependent methyltransferases superfamily protein
AT4G37610	87.3748	47.2665	-0.886398	5e-05	0.00031269	yes	BTB and TAZ domain protein 5
AT1G72910	4.85575	8.06596	0.73215	0.0007	0.00337951	yes	Toll-Interleukin-Resistance (TIR) domain-containing protein
AT1G68840	155.977	96.4467	-0.693531	5e-05	0.00031269	yes	related to ABI3/VP1 2
AT4G18205	31.9674	16.8051	-0.927702	5e-05	0.00031269	yes	Nucleotide-sugar transporter family protein
AT2G15880	5.23112	3.53933	-0.563644	0.00985	0.0325601	yes	Leucine-rich repeat (LRR) family protein
AT5G22920	205.833	106.107	-0.955961	5e-05	0.00031269	yes	CHY-type/CTCHY-type/RING-type Zinc finger protein
AT1G69530	146.348	90.015	-0.701163	5e-05	0.00031269	yes	expansin A1
AT1G77885	15.4503	8.37854	-0.882865	5e-05	0.00031269	yes	unknown protein; BEST Arabidopsis thaliana protein match is: unknown protein (TAIR:AT1G22065.1); Has 35333 Blast hits to 34131 proteins in 2444 species: Archae - 798; Bacteria - 22429; Metazoa - 974; Fungi - 991; Plants - 531; Viruses - 0; Other Eukaryotes - 9610 (source: NCBI BLink).
AT2G25735	23.8383	13.497	-0.82064	0.0005	0.00251373	yes	unknown protein; Has 31 Blast hits to 31 proteins in 9 species: Archae - 0; Bacteria - 0; Metazoa - 0; Fungi - 0; Plants - 31; Viruses - 0; Other Eukaryotes - 0 (source: NCBI BLink).
AT3G44260	143.288	90.4949	-0.663011	5e-05	0.00031269	yes	Polynucleotidyl transferase, ribonuclease H-like superfamily protein
AT1G72920	10.2868	14.2995	0.475173	0.016	0.0486157	yes	Toll-Interleukin-Resistance (TIR) domain family protein
AT1G11340	1.48915	0.783679	-0.926157	0.00295	0.0117556	yes	S-locus lectin protein kinase family protein
AT3G15450	666.017	492.575	-0.435216	0.00535	0.0195018	yes	Aluminium induced protein with YGL and LRDR motifs
AT2G37460	20.3365	10.5095	-0.95238	5e-05	0.00031269	yes	nodulin MtN21 /EamA-like transporter family protein
AT4G31910	22.7682	12.7949	-0.831453	5e-05	0.00031269	yes	HXXXD-type acyl-transferase family protein
AT5G14120	138.448	95.1078	-0.541714	0.00035	0.00183314	yes	Major facilitator superfamily protein
AT1G68520	70.5085	43.4279	-0.699173	5e-05	0.00031269	yes	B-box type zinc finger protein with CCT domain
AT2G36690	12.7241	7.46518	-0.769312	0.00045	0.00229074	yes	2-oxoglutarate (2OG) and Fe(II)-dependent oxygenase superfamily protein
AT2G02020	5.7319	3.93232	-0.543633	0.0155	0.0473643	yes	Major facilitator superfamily protein
AT1G21140	5.27571	2.71927	-0.956145	0.00495	0.0182633	yes	Vacuolar iron transporter (VIT) family protein
AT1G59590	9.00063	6.01619	-0.581174	0.0103	0.0337992	yes	ZCF37
AT1G66940	22.3377	11.5225	-0.955021	5e-05	0.00031269	yes	protein kinase-related
AT5G15130	2.34369	1.29303	-0.858021	0.006	0.0214862	yes	WRKY DNA-binding protein 72
AT5G10250	2.15191	1.26525	-0.766192	0.00975	0.0322854	yes	Phototropic-responsive NPH3 family protein
AT1G18300	21.7161	14.7499	-0.558062	0.0025	0.0101969	yes	nudix hydrolase homolog 4
AT4G20780	44.2207	23.0487	-0.940036	5e-05	0.00031269	yes	calmodulin like 42
AT1G59730	8.15283	4.40115	-0.889422	0.0091	0.0304752	yes	thioredoxin H-type 7
AT4G36670	20.8707	12.1296	-0.782953	5e-05	0.00031269	yes	Major facilitator superfamily protein
AT1G64170	3.00405	1.83704	-0.709523	0.0044	0.016525	yes	cation/H+ exchanger 16
AT2G30010	45.1134	31.0953	-0.53686	0.0008	0.00379952	yes	TRICHOME BIREFRINGENCE-LIKE 45
AT1G28660	41.9652	21.39	-0.972255	5e-05	0.00031269	yes	GDSL-like Lipase/Acylhydrolase superfamily protein
AT1G18330	23.4774	11.8729	-0.983603	5e-05	0.00031269	yes	Homeodomain-like superfamily protein
AT3G45650	12.3695	6.71691	-0.880917	5e-05	0.00031269	yes	nitrate excretion transporter1
AT5G66690	29.3501	19.1354	-0.617125	0.00035	0.00183314	yes	UDP-Glycosyltransferase superfamily protein
AT1G21830	28.4888	16.0898	-0.824244	5e-05	0.00031269	yes	unknown protein; CONTAINS InterPro DOMAIN/s: Protein of unknown function DUF740 (InterPro:IPR008004); BEST Arabidopsis thaliana protein match is: unknown protein (TAIR:AT1G44608.1); Has 49 Blast hits to 49 proteins in 12 species: Archae - 0; Bacteria - 0; Metazoa - 0; Fungi - 0; Plants - 49; Viruses - 0; Other Eukaryotes - 0 (source: NCBI BLink).
AT1G21910	134.813	101.618	-0.4078	0.00955	0.031735	yes	Integrase-type DNA-binding superfamily protein
AT3G26830	3.24437	1.67594	-0.952971	0.00145	0.00637489	yes	CytoChrome P450 superfamily protein
AT2G22122	76.9804	49.5314	-0.636148	0.0008	0.00379952	yes	unknown protein; Has 35333 Blast hits to 34131 proteins in 2444 species: Archae - 798; Bacteria - 22429; Metazoa - 974; Fungi - 991; Plants - 531; Viruses - 0; Other Eukaryotes - 9610 (source: NCBI BLink).
AT3G51910	25.3318	16.878	-0.585807	0.0022	0.00913261	yes	heat shock transcription factor A7A
AT5G61420	22.561	16.1818	-0.479455	0.0059	0.0211833	yes	myb domain protein 28
AT5G46780	11.1921	6.36594	-0.814036	0.00085	0.0040068	yes	VQ motif-containing protein
AT1G50750	0.863585	1.39708	0.694002	0.0159	0.0483683	yes	Plant mobile domain protein family
AT2G28630	3.15811	1.79876	-0.812058	0.0014	0.00618517	yes	3-ketoacyl-CoA synthase 12
AT3G26330	6.33714	3.5962	-0.817357	0.00015	0.000857223	yes	cytoChrome P450, family 71, subfamily B, polypeptide 37
AT1G07135	99.6581	149.267	0.582835	0.0006	0.00295128	yes	glycine-rich protein
AT3G50740	47.6195	31.1909	-0.610426	0.0002	0.00111146	yes	UDP-glucosyl transferase 72E1
AT2G01300	19.7936	12.7908	-0.629927	0.0065	0.0229938	yes	unknown protein; BEST Arabidopsis thaliana protein match is: unknown protein (TAIR:AT1G15010.1); Has 73 Blast hits to 73 proteins in 12 species: Archae - 0; Bacteria - 0; Metazoa - 0; Fungi - 0; Plants - 73; Viruses - 0; Other Eukaryotes - 0 (source: NCBI BLink).
AT4G03510	11.5795	6.32212	-0.873091	5e-05	0.00031269	yes	RING membrane-anchor 1
AT1G10657	10.6392	5.94375	-0.839939	0.0011	0.00501805	yes	Plant protein 1589 of unknown function
AT3G46090	20.9345	10.9292	-0.937699	0.0002	0.00111146	yes	C2H2 and C2HC zinc fingers superfamily protein
AT1G66140	14.6389	7.37261	-0.989557	5e-05	0.00031269	yes	zinc finger protein 4
AT4G36540	33.1682	18.4521	-0.846015	5e-05	0.00031269	yes	BR enhanced expression 2
AT5G49360	294.882	157.972	-0.900465	5e-05	0.00031269	yes	beta-xylosidase 1
AT2G24580	30.4036	17.6001	-0.788657	5e-05	0.00031269	yes	FAD-dependent oxidoreductase family protein
AT4G14680	26.6287	14.2804	-0.898947	5e-05	0.00031269	yes	Pseudouridine synthase/archaeosine transglycosylase-like family protein
AT3G16530	29.3083	19.9523	-0.554751	0.00215	0.00895327	yes	Legume lectin family protein
AT3G46530	22.4995	12.1544	-0.888416	5e-05	0.00031269	yes	NB-ARC domain-containing disease resistance protein
AT4G36410	19.3633	12.9648	-0.578729	0.0117	0.0375607	yes	ubiquitin-conjugating enzyme 17
AT4G14560	20.2773	12.1607	-0.737643	0.0004	0.00206436	yes	indole-3-acetic acid inducible
AT4G15393	3.27931	1.99187	-0.719267	0.0068	0.0238843	yes	cytoChrome P450, family 702, subfamily A, polypeptide 5
AT1G15550	5.62087	2.98263	-0.914209	0.00145	0.00637489	yes	gibberellin 3-oxidase 1
AT2G38380	104.555	52.5398	-0.99278	5e-05	0.00031269	yes	Peroxidase superfamily protein
AT1G71970	27.9527	16.3886	-0.770293	5e-05	0.00031269	yes	unknown protein; FUNCTIONS IN: molecular_function unknown; INVOLVED IN: biological_process unknown; LOCATED IN: chloroplast; EXPRESSED IN: 22 plant structures; EXPRESSED DURING: 13 growth stages; BEST Arabidopsis thaliana protein match is: unknown protein (TAIR:AT1G22680.1); Has 58 Blast hits to 58 proteins in 13 species: Archae - 0; Bacteria - 0; Metazoa - 4; Fungi - 0; Plants - 49; Viruses - 0;…
AT1G21050	52.0623	28.008	-0.894399	5e-05	0.00031269	yes	Protein of unknown function, DUF617
AT1G66180	171.411	118.407	-0.533709	0.0005	0.00251373	yes	Eukaryotic aspartyl protease family protein
AT1G01070	11.7605	7.74794	-0.602064	0.003	0.0119253	yes	nodulin MtN21 /EamA-like transporter family protein
AT3G23150	5.8682	2.97534	-0.979864	5e-05	0.00031269	yes	Signal transduction histidine kinase, hybrid-type, ethylene sensor
AT1G74770	6.90239	4.25567	-0.697709	0.0001	0.000593148	yes	zinc ion binding
AT5G46450	12.9405	6.53802	-0.984965	5e-05	0.00031269	yes	Disease resistance protein (TIR-NBS-LRR class) family
AT1G31350	22.0835	14.7427	-0.582969	0.00125	0.00560768	yes	KAR-UP F-box 1
AT4G04955	13.9712	8.74771	-0.675476	0.0001	0.000593148	yes	allantoinase
AT1G29450	18.7102	10.3773	-0.850398	0.0012	0.00541205	yes	SAUR-like auxin-responsive protein family
AT1G30840	9.46016	5.28924	-0.838804	0.0003	0.00159808	yes	purine permease 4
AT1G23390	82.2509	43.4217	-0.921616	5e-05	0.00031269	yes	Kelch repeat-containing F-box family protein
AT1G57560	3.41463	1.72302	-0.98679	0.00745	0.0257882	yes	myb domain protein 50
AT2G29300	12.6443	7.13997	-0.824495	0.00015	0.000857223	yes	NAD(P)-binding Rossmann-fold superfamily protein
AT3G49780	183.422	119.306	-0.620496	0.0003	0.00159808	yes	phytosulfokine 4 precursor
AT2G39570	85.465	58.0978	-0.55685	0.00055	0.00273263	yes	ACT domain-containing protein
AT3G30875	0.585863	0.347563	-0.753291	0.00615	0.0219424	yes	pseudogene, putative multidrug resistance protein, similar to multidrug resistance protein 1 homolog GB:T06165 GI:7442649 from (Hordeum vulgare); blastp match of 54% identity and 0. P-value to GP|2292907|emb|CAA71179.1||Y10099 P-glycoprotein homologue {Hordeum vulgare subsp. vulgare}
AT2G36120	172.2	107.497	-0.679791	5e-05	0.00031269	yes	Glycine-rich protein family
AT5G19600	5.30463	3.48101	-0.607744	0.0041	0.015562	yes	sulfate transporter 3;5
AT1G36370	58.806	41.4656	-0.504046	0.00165	0.0071294	yes	serine hydroxymethyltransferase 7
AT2G35930	20.8689	13.3862	-0.640606	0.0005	0.00251373	yes	plant U-box 23
AT3G22420	20.1522	10.3481	-0.961572	5e-05	0.00031269	yes	with no lysine (K) kinase 2
AT1G58370	7.05206	3.70818	-0.927331	5e-05	0.00031269	yes	glycosyl hydrolase family 10 protein / carbohydrate-binding domain-containing protein
AT2G28660	8.76822	4.91406	-0.835369	0.00105	0.00481871	yes	Chloroplast-targeted copper chaperone protein
AT3G15760	22.0887	15.3121	-0.528634	0.00795	0.0272256	yes	unknown protein; FUNCTIONS IN: molecular_function unknown; INVOLVED IN: biological_process unknown; LOCATED IN: endomembrane system; EXPRESSED IN: 22 plant structures; EXPRESSED DURING: 10 growth stages; BEST Arabidopsis thaliana protein match is: unknown protein (TAIR:AT1G52565.1); Has 42 Blast hits to 42 proteins in 10 species: Archae - 0; Bacteria - 0; Metazoa - 0; Fungi - 0; Plants - 42; Viru…
AT5G46270	4.85559	2.50767	-0.9533	5e-05	0.00031269	yes	Disease resistance protein (TIR-NBS-LRR class) family
AT2G46750	10.7385	5.56896	-0.947307	5e-05	0.00031269	yes	D-arabinono-1,4-lactone oxidase family protein
AT2G43200	3.01791	1.78436	-0.75814	0.00595	0.0213368	yes	S-adenosyl-L-methionine-dependent methyltransferases superfamily protein
AT1G33240	62.4172	32.2182	-0.954069	5e-05	0.00031269	yes	GT-2-like 1
AT5G53210	4.63025	2.64183	-0.809552	0.0062	0.022094	yes	basic helix-loop-helix (bHLH) DNA-binding superfamily protein
AT1G32700	41.5639	26.8966	-0.627907	0.0001	0.000593148	yes	PLATZ transcription factor family protein
AT5G41080	83.637	48.5321	-0.785202	5e-05	0.00031269	yes	PLC-like phosphodiesterases superfamily protein
AT2G31110	7.00898	4.15536	-0.754229	0.0018	0.0076859	yes	Plant protein of unknown function (DUF828)
AT1G04770	57.5274	36.107	-0.671971	5e-05	0.00031269	yes	Tetratricopeptide repeat (TPR)-like superfamily protein
AT2G34060	16.3336	10.7336	-0.605706	0.00255	0.0103728	yes	Peroxidase superfamily protein
AT2G23600	189.639	114.834	-0.723704	5e-05	0.00031269	yes	acetone-cyanohydrin lyase
AT5G59780	31.1786	21.7657	-0.518496	0.0032	0.0126008	yes	myb domain protein 59
AT1G24280	14.3656	8.08267	-0.829718	5e-05	0.00031269	yes	glucose-6-phosphate dehydrogenase 3
AT5G63140	16.2681	9.58896	-0.762601	5e-05	0.00031269	yes	purple acid phosphatase 29
AT5G14760	11.5558	7.93302	-0.542679	0.0015	0.00656557	yes	L-aspartate oxidase
AT1G12520	18.8803	12.6545	-0.577231	0.00155	0.00675494	yes	copper chaperone for SOD1
AT5G38340	0.76499	0.413643	-0.887057	0.01265	0.0400632	yes	Disease resistance protein (TIR-NBS-LRR class) family
AT5G20540	9.04963	5.73158	-0.658925	0.00145	0.00637489	yes	BREVIS RADIX-like 4
AT1G11260	173.95	104.707	-0.732314	5e-05	0.00031269	yes	sugar transporter 1
AT4G15700	52.5911	34.2858	-0.617208	0.0017	0.00731491	yes	Thioredoxin superfamily protein
AT2G38320	7.04739	3.55912	-0.985569	5e-05	0.00031269	yes	TRICHOME BIREFRINGENCE-LIKE 34
AT1G16400	9.40549	6.4426	-0.54586	0.00515	0.0188835	yes	cytoChrome P450, family 79, subfamily F, polypeptide 2
AT5G08600	0.897679	0.491801	-0.868124	0.0121	0.0386217	yes	U3 ribonucleoprotein (Utp) family protein
AT5G40450	6.92396	3.98003	-0.798817	5e-05	0.00031269	yes	unknown protein; FUNCTIONS IN: molecular_function unknown; INVOLVED IN: biological_process unknown; LOCATED IN: chloroplast, plasma membrane; EXPRESSED IN: 24 plant structures; EXPRESSED DURING: 13 growth stages; Has 30201 Blast hits to 17322 proteins in 780 species: Archae - 12; Bacteria - 1396; Metazoa - 17338; Fungi - 3422; Plants - 5037; Viruses - 0; Other Eukaryotes - 2996 (source: NCBI BLin…
AT1G03870	506.577	271.621	-0.899185	5e-05	0.00031269	yes	FASCICLIN-like arabinoogalactan 9
AT1G51830	7.95115	4.86843	-0.707706	0.0004	0.00206436	yes	Leucine-rich repeat protein kinase family protein
AT1G31050	3.10617	1.71618	-0.855935	0.00345	0.0134399	yes	basic helix-loop-helix (bHLH) DNA-binding superfamily protein
AT4G24780	43.7589	28.8063	-0.60319	0.00025	0.0013578	yes	Pectin lyase-like superfamily protein
AT3G55560	15.9556	8.21152	-0.958338	5e-05	0.00031269	yes	AT-hook protein of GA feedback 2
AT1G69850	36.9054	20.6687	-0.836386	5e-05	0.00031269	yes	nitrate transporter 1:2
AT3G55980	129.341	179.75	0.474819	0.00195	0.00823501	yes	salt-inducible zinc finger 1
AT5G53160	87.3128	63.7375	-0.454051	0.00335	0.013106	yes	regulatory components of ABA receptor 3
AT5G52250	19.8577	10.607	-0.904679	5e-05	0.00031269	yes	Transducin/WD40 repeat-like superfamily protein
AT5G43350	36.1088	23.3455	-0.629203	0.0001	0.000593148	yes	phosphate transporter 1;1
AT5G15210	20.238	13.0069	-0.637791	0.0006	0.00295128	yes	homeobox protein 30
AT1G33170	10.8925	7.84097	-0.474234	0.0087	0.029353	yes	S-adenosyl-L-methionine-dependent methyltransferases superfamily protein
AT3G11760	8.91352	5.58706	-0.673906	0.00025	0.0013578	yes	unknown protein; FUNCTIONS IN: molecular_function unknown; INVOLVED IN: biological_process unknown; LOCATED IN: cellular_component unknown; EXPRESSED IN: 23 plant structures; EXPRESSED DURING: 14 growth stages; BEST Arabidopsis thaliana protein match is: unknown protein (TAIR:AT5G04860.1); Has 84 Blast hits to 73 proteins in 13 species: Archae - 0; Bacteria - 0; Metazoa - 0; Fungi - 0; Plants - 8…
AT1G67910	49.6065	30.3267	-0.709941	0.0002	0.00111146	yes	unknown protein; FUNCTIONS IN: molecular_function unknown; INVOLVED IN: biological_process unknown; LOCATED IN: chloroplast; EXPRESSED IN: 21 plant structures; EXPRESSED DURING: 12 growth stages; BEST Arabidopsis thaliana protein match is: unknown protein (TAIR:AT1G24577.1).
AT1G71030	24.2896	14.7579	-0.718849	0.0002	0.00111146	yes	MYB-like 2
AT4G24660	29.2913	19.2057	-0.608941	0.0026	0.0105459	yes	homeobox protein 22
AT1G66160	56.1502	30.0022	-0.904226	5e-05	0.00031269	yes	CYS, MET, PRO, and GLY protein 1
AT3G02910	84.2357	43.6816	-0.947405	5e-05	0.00031269	yes	AIG2-like (avirulence induced gene) family protein
AT2G33330	41.1526	27.0901	-0.603215	0.00025	0.0013578	yes	plasmodesmata-located protein 3
AT3G20380	5.37729	3.57732	-0.587998	0.01515	0.0464794	yes	TRAF-like family protein
AT1G23090	21.9286	12.492	-0.811814	5e-05	0.00031269	yes	sulfate transporter 91
AT5G10290	12.4807	8.41536	-0.568604	0.00115	0.00521536	yes	leucine-rich repeat transmembrane protein kinase family protein
AT5G56080	17.2293	10.2007	-0.756198	0.0003	0.00159808	yes	nicotianamine synthase 2
AT2G32960	10.2132	5.87699	-0.797286	0.00035	0.00183314	yes	Phosphotyrosine protein phosphatases superfamily protein
AT3G16720	27.6369	43.7828	0.663765	5e-05	0.00031269	yes	TOXICOS EN LEVADURA 2
AT4G17490	39.2375	68.4602	0.803033	5e-05	0.00031269	yes	ethylene responsive element binding factor 6
AT1G72300	7.66354	4.41826	-0.794532	5e-05	0.00031269	yes	Leucine-rich receptor-like protein kinase family protein
AT1G12010	4.09237	2.28355	-0.841658	0.00335	0.013106	yes	2-oxoglutarate (2OG) and Fe(II)-dependent oxygenase superfamily protein
AT4G00480	6.23877	3.48865	-0.838594	0.0002	0.00111146	yes	basic helix-loop-helix (bHLH) DNA-binding superfamily protein
AT2G43100	59.0975	34.4448	-0.778811	5e-05	0.00031269	yes	isopropylmalate isomerase 2
AT4G21990	237.442	124.719	-0.928897	5e-05	0.00031269	yes	APS reductase 3
AT2G01670	44.2237	25.5314	-0.79255	5e-05	0.00031269	yes	nudix hydrolase homolog 17
AT5G21105	66.9073	36.2818	-0.882919	5e-05	0.00031269	yes	Plant L-ascorbate oxidase
AT5G25190	43.7059	25.0648	-0.802167	5e-05	0.00031269	yes	Integrase-type DNA-binding superfamily protein
AT1G12500	67.4364	39.9273	-0.756154	5e-05	0.00031269	yes	Nucleotide-sugar transporter family protein
AT3G50480	28.7179	17.5731	-0.708583	5e-05	0.00031269	yes	homolog of RPW8 4
AT3G10010	2.73117	1.59533	-0.775661	0.0003	0.00159808	yes	demeter-like 2
AT4G27900	12.989	7.72206	-0.750232	0.0003	0.00159808	yes	CCT motif family protein
AT2G22610	2.37139	1.48943	-0.670976	0.0061	0.0217904	yes	Di-glucose binding protein with Kinesin motor domain
AT2G28930	14.2011	7.58951	-0.903921	5e-05	0.00031269	yes	protein kinase 1B
AT3G47570	8.89641	4.67067	-0.929595	5e-05	0.00031269	yes	Leucine-rich repeat protein kinase family protein
AT1G64780	55.9579	34.9729	-0.678106	0.0001	0.000593148	yes	ammonium transporter 1;2
AT2G39518	8.08512	4.17944	-0.951958	0.0019	0.00805416	yes	Uncharacterised protein family (UPF0497)
AT5G23020	25.0384	18.7684	-0.415837	0.0118	0.0378281	yes	2-isopropylmalate synthase 2
AT4G15233	2.315	1.36098	-0.766364	0.0005	0.00251373	yes	ABC-2 and Plant PDR ABC-type transporter family protein
AT2G28160	7.23142	4.09309	-0.821091	0.0007	0.00337951	yes	FER-like regulator of iron uptake
AT5G48485	141.885	84.7412	-0.743585	5e-05	0.00031269	yes	Bifunctional inhibitor/lipid-transfer protein/seed storage 2S albumin superfamily protein
AT4G24110	29.0334	14.633	-0.988492	5e-05	0.00031269	yes	unknown protein; Has 76 Blast hits to 76 proteins in 13 species: Archae - 0; Bacteria - 0; Metazoa - 1; Fungi - 0; Plants - 75; Viruses - 0; Other Eukaryotes - 0 (source: NCBI BLink).
AT1G11050	9.19886	13.0394	0.503346	0.0041	0.015562	yes	Protein kinase superfamily protein
AT1G35260	13.0231	8.79043	-0.56707	0.01345	0.0421435	yes	MLP-like protein 165
AT1G70100	21.6661	11.0487	-0.971568	5e-05	0.00031269	yes	unknown protein; FUNCTIONS IN: molecular_function unknown; INVOLVED IN: biological_process unknown; LOCATED IN: cellular_component unknown; EXPRESSED IN: 22 plant structures; EXPRESSED DURING: 13 growth stages; BEST Arabidopsis thaliana protein match is: unknown protein (TAIR:AT1G24160.2); Has 3305 Blast hits to 2533 proteins in 359 species: Archae - 8; Bacteria - 641; Metazoa - 1288; Fungi - 248…
AT2G28190	71.1591	44.2385	-0.685747	5e-05	0.00031269	yes	copper/zinc superoxide dismutase 2
AT4G24670	14.0385	7.49284	-0.905802	5e-05	0.00031269	yes	tryptophan aminotransferase related 2
AT1G14210	44.3134	25.9593	-0.771493	5e-05	0.00031269	yes	Ribonuclease T2 family protein
AT4G15390	58.4203	41.0691	-0.508417	0.0021	0.00877462	yes	HXXXD-type acyl-transferase family protein
AT3G50750	9.83228	6.7304	-0.546833	0.0121	0.0384878	yes	BES1/BZR1 homolog 1
AT1G25440	34.7253	25.2425	-0.460132	0.005	0.018418	yes	B-box type zinc finger protein with CCT domain
AT1G11580	118.563	68.697	-0.787332	5e-05	0.00031269	yes	methylesterase PCR A
AT3G59930	100.07	51.5343	-0.957403	5e-05	0.00031269	yes	Encodes a defensin-like (DEFL) family protein.
AT4G31805	3.87879	2.32824	-0.736365	0.00785	0.0269368	yes	WRKY family transcription factor
AT1G12020	13.056	7.95584	-0.714632	0.00245	0.010022	yes	unknown protein; BEST Arabidopsis thaliana protein match is: unknown protein (TAIR:AT1G62422.1); Has 89 Blast hits to 88 proteins in 16 species: Archae - 0; Bacteria - 0; Metazoa - 0; Fungi - 0; Plants - 87; Viruses - 0; Other Eukaryotes - 2 (source: NCBI BLink).
AT2G35270	7.1766	4.17834	-0.780371	0.0143	0.044325	yes	Predicted AT-hook DNA-binding family protein
AT5G02890	13.8267	9.17334	-0.59194	0.0035	0.0136075	yes	HXXXD-type acyl-transferase family protein
AT3G53990	155.379	240.178	0.628311	5e-05	0.00031269	yes	Adenine nucleotide alpha hydrolases-like superfamily protein
AT5G57625	27.187	52.958	0.961929	5e-05	0.00031269	yes	CAP (Cysteine-rich secretory proteins, Antigen 5, and Pathogenesis-related 1 protein) superfamily protein
AT3G45140	55.2875	79.2997	0.520363	0.0005	0.00251373	yes	lipoxygenase 2
AT1G67860	32.8455	51.2766	0.642606	0.0028	0.0112413	yes	unknown protein; BEST Arabidopsis thaliana protein match is: unknown protein (TAIR:AT1G67865.1); Has 13 Blast hits to 13 proteins in 2 species: Archae - 0; Bacteria - 0; Metazoa - 0; Fungi - 0; Plants - 13; Viruses - 0; Other Eukaryotes - 0 (source: NCBI BLink).
AT4G12330	2.95978	5.77407	0.964098	5e-05	0.00031269	yes	cytoChrome P450, family 706, subfamily A, polypeptide 7
AT1G75860	20.9806	15.2951	-0.455982	0.0104	0.0340741	yes	unknown protein; BEST Arabidopsis thaliana protein match is: unknown protein (TAIR:AT1G20100.1); Has 258 Blast hits to 235 proteins in 58 species: Archae - 0; Bacteria - 4; Metazoa - 59; Fungi - 16; Plants - 90; Viruses - 0; Other Eukaryotes - 89 (source: NCBI BLink).
AT5G14500	8.97996	15.434	0.781332	0.00015	0.000857223	yes	aldose 1-epimerase family protein
AT4G02370	61.6639	86.4157	0.486867	0.0029	0.011585	yes	Protein of unknown function, DUF538
AT3G05580	13.4331	22.0563	0.715398	0.00015	0.000857223	yes	Calcineurin-like metallo-phosphoesterase superfamily protein
AT3G23470	11.0388	21.7	0.97511	5e-05	0.00031269	yes	Cyclopropane-fatty-acyl-phospholipid synthase
AT3G54200	24.2997	44.7842	0.882048	5e-05	0.00031269	yes	Late embryogenesis abundant (LEA) hydroxyproline-rich glycoprotein family
AT5G56190	13.8647	22.8157	0.718612	5e-05	0.00031269	yes	Transducin/WD40 repeat-like superfamily protein
AT5G66170	43.9027	59.4458	0.437265	0.0107	0.0348865	yes	sulfurtransferase 18
AT5G38020	24.2677	38.3223	0.659148	0.00025	0.0013578	yes	S-adenosyl-L-methionine-dependent methyltransferases superfamily protein
AT5G03860	12.3196	17.2978	0.48963	0.0055	0.0199634	yes	malate synthase
AT2G18690	8.47745	12.1657	0.521115	0.0085	0.0287907	yes	unknown protein; FUNCTIONS IN: molecular_function unknown; INVOLVED IN: biological_process unknown; LOCATED IN: membrane; EXPRESSED IN: 16 plant structures; EXPRESSED DURING: 9 growth stages; CONTAINS InterPro DOMAIN/s: Protein of unknown function DUF975 (InterPro:IPR010380); BEST Arabidopsis thaliana protein match is: unknown protein (TAIR:AT2G18680.1); Has 186 Blast hits to 184 proteins in 18 s…
AT1G76500	6.53955	10.5738	0.693235	0.00335	0.013106	yes	Predicted AT-hook DNA-binding family protein
AT1G77280	3.44492	5.05838	0.554205	0.0066	0.0232928	yes	Protein kinase protein with adenine nucleotide alpha hydrolases-like domain
AT1G70370	112.496	175.835	0.644351	5e-05	0.00031269	yes	polygalacturonase 2
AT1G48930	7.52585	13.1684	0.807154	5e-05	0.00031269	yes	glycosyl hydrolase 9C1
AT1G21670	16.3659	26.2927	0.68397	5e-05	0.00031269	yes	LOCATED IN: cell wall, plant-type cell wall; EXPRESSED IN: 23 plant structures; EXPRESSED DURING: 14 growth stages; CONTAINS InterPro DOMAIN/s: WD40-like Beta Propeller (InterPro:IPR011659), Six-bladed beta-propeller, TolB-like (InterPro:IPR011042); BEST Arabidopsis thaliana protein match is: DPP6 N-terminal domain-like protein (TAIR:AT1G21680.1); Has 8461 Blast hits to 5060 proteins in 1257 spec…
AT3G03160	83.9256	118.774	0.501036	0.00245	0.010022	yes	FUNCTIONS IN: molecular_function unknown; INVOLVED IN: intracellular protein transport; LOCATED IN: endomembrane system, integral to membrane, endoplasmic reticulum; EXPRESSED IN: 23 plant structures; EXPRESSED DURING: 15 growth stages; CONTAINS InterPro DOMAIN/s: B-cell receptor-associated 31-like (InterPro:IPR008417); BEST Arabidopsis thaliana protein match is: unknown protein (TAIR:AT5G17190.1…
AT3G21750	14.6522	20.2716	0.468348	0.00645	0.0228447	yes	UDP-glucosyl transferase 71B1
AT1G55740	6.04526	10.8805	0.847871	5e-05	0.00031269	yes	seed imbibition 1
AT3G53420	797.515	1042.97	0.387113	0.01385	0.0431745	yes	plasma membrane intrinsic protein 2A
AT2G15020	10.7012	16.295	0.606661	0.0007	0.00337951	yes	unknown protein; BEST Arabidopsis thaliana protein match is: unknown protein (TAIR:AT5G64190.1); Has 72 Blast hits to 72 proteins in 10 species: Archae - 0; Bacteria - 0; Metazoa - 0; Fungi - 0; Plants - 72; Viruses - 0; Other Eukaryotes - 0 (source: NCBI BLink).
AT3G17000	32.3597	49.9552	0.626438	5e-05	0.00031269	yes	ubiquitin-conjugating enzyme 32
AT5G65690	3.08817	6.0632	0.973325	5e-05	0.00031269	yes	phosphoenolpyruvate carboxykinase 2
AT3G09940	13.4842	20.6778	0.616813	0.0003	0.00159808	yes	monodehydroascorbate reductase
AT2G43010	17.8906	28.6094	0.677293	5e-05	0.00031269	yes	phytoChrome interacting factor 4
AT1G04330	6.32486	10.252	0.696796	0.0143	0.044325	yes	unknown protein; FUNCTIONS IN: molecular_function unknown; INVOLVED IN: biological_process unknown; LOCATED IN: chloroplast; BEST Arabidopsis thaliana protein match is: unknown protein (TAIR:AT3G23170.1); Has 74 Blast hits to 74 proteins in 6 species: Archae - 0; Bacteria - 0; Metazoa - 0; Fungi - 0; Plants - 74; Viruses - 0; Other Eukaryotes - 0 (source: NCBI BLink).
AT2G43880	4.01742	7.01218	0.803595	0.0012	0.00541205	yes	Pectin lyase-like superfamily protein
AT2G44450	6.88673	10.5253	0.611972	0.00185	0.00787037	yes	beta glucosidase 15
AT1G32870	5.78381	8.35984	0.531453	0.00605	0.021637	yes	NAC domain protein 13
AT5G14280	4.22572	7.90213	0.903045	5e-05	0.00031269	yes	DNA-binding storekeeper protein-related
AT3G51240	52.2745	79.7604	0.609565	0.00025	0.0013578	yes	flavanone 3-hydroxylase
AT3G07390	29.5649	52.8562	0.838189	5e-05	0.00031269	yes	auxin-responsive family protein
AT3G05030	4.79984	8.86159	0.884578	5e-05	0.00031269	yes	sodium hydrogen exchanger 2
AT4G30350	11.8552	16.7007	0.494395	0.00225	0.00931202	yes	Double Clp-N motif-containing P-loop nucleoside triphosphate hydrolases superfamily protein
AT4G35790	34.7816	48.3662	0.475677	0.0022	0.00913261	yes	phospholipase D delta
AT5G43400	7.00455	10.6625	0.606187	0.0009	0.00421181	yes	Uncharacterised conserved protein UCP015417, vWA
AT1G29300	5.88872	9.86802	0.744805	0.0002	0.00111146	yes	Plant protein of unknown function (DUF641)
AT3G03990	64.741	85.471	0.400756	0.01235	0.0392785	yes	alpha/beta-Hydrolases superfamily protein
AT4G01280	9.31563	12.9499	0.475221	0.0097	0.0321476	yes	Homeodomain-like superfamily protein
AT1G08340	6.39337	10.4886	0.71418	0.0058	0.0208785	yes	Rho GTPase activating protein with PAK-box/P21-Rho-binding domain
AT1G72510	67.8452	117.575	0.79326	5e-05	0.00031269	yes	Protein of unknown function (DUF1677)
AT4G14365	5.80876	3.62934	-0.678523	0.0042	0.0158852	yes	XB3 ortholog 4 in Arabidopsis thaliana
AT3G15357	18.8171	30.9099	0.716028	0.00115	0.00521536	yes	unknown protein; INVOLVED IN: biological_process unknown; LOCATED IN: chloroplast; EXPRESSED IN: shoot apex, hypocotyl, root, leaf; Has 6931 Blast hits to 2036 proteins in 230 species: Archae - 7; Bacteria - 933; Metazoa - 1824; Fungi - 836; Plants - 482; Viruses - 218; Other Eukaryotes - 2631 (source: NCBI BLink).
AT3G21230	5.40079	8.93979	0.727069	0.0003	0.00159808	yes	4-coumarate:CoA ligase 5
AT5G13740	34.9464	58.6919	0.748017	5e-05	0.00031269	yes	zinc induced facilitator 1
AT1G09210	87.4873	127.737	0.546029	0.0003	0.00159808	yes	calreticulin 1b
AT2G46620	5.94851	10.862	0.868695	5e-05	0.00031269	yes	P-loop containing nucleoside triphosphate hydrolases superfamily protein
AT5G60890	44.4772	68.0004	0.612479	0.00015	0.000857223	yes	myb domain protein 34
AT2G04570	24.0946	36.0888	0.582841	0.0005	0.00251373	yes	GDSL-like Lipase/Acylhydrolase superfamily protein
AT2G16980	5.36155	7.95852	0.56985	0.00735	0.0254973	yes	Major facilitator superfamily protein
AT5G10130	44.9108	79.8956	0.831053	5e-05	0.00031269	yes	Pollen Ole e 1 allergen and extensin family protein
AT5G37790	10.982	14.7236	0.422994	0.01495	0.0459753	yes	Protein kinase superfamily protein
AT5G10946	1.92237	3.69636	0.943219	0.0064	0.0226953	yes	unknown protein; FUNCTIONS IN: molecular_function unknown; INVOLVED IN: biological_process unknown; LOCATED IN: endomembrane system; Has 30201 Blast hits to 17322 proteins in 780 species: Archae - 12; Bacteria - 1396; Metazoa - 17338; Fungi - 3422; Plants - 5037; Viruses - 0; Other Eukaryotes - 2996 (source: NCBI BLink).
AT4G26010	33.4703	50.0175	0.579553	0.0004	0.00206436	yes	Peroxidase superfamily protein
AT4G21650	2.67958	4.22392	0.656574	0.00315	0.0124325	yes	Subtilase family protein
AT1G77290	7.84721	13.1584	0.745735	0.00035	0.00183314	yes	Glutathione S-transferase family protein
AT1G71200	3.38726	6.15488	0.861613	0.0124	0.0394092	yes	basic helix-loop-helix (bHLH) DNA-binding superfamily protein
AT4G12720	67.6958	104.846	0.631136	5e-05	0.00031269	yes	MutT/nudix family protein
AT5G06370	33.8803	49.7565	0.554437	0.00115	0.00521536	yes	NC domain-containing protein-related
AT4G37470	66.4876	106.89	0.684976	5e-05	0.00031269	yes	alpha/beta-Hydrolases superfamily protein
AT1G55152	11.2106	20.8859	0.897669	5e-05	0.00031269	yes	unknown protein; FUNCTIONS IN: molecular_function unknown; INVOLVED IN: biological_process unknown; LOCATED IN: chloroplast; Has 30201 Blast hits to 17322 proteins in 780 species: Archae - 12; Bacteria - 1396; Metazoa - 17338; Fungi - 3422; Plants - 5037; Viruses - 0; Other Eukaryotes - 2996 (source: NCBI BLink).
AT2G43445	3.20438	5.91974	0.885491	0.0006	0.00295128	yes	F-box and associated interaction domains-containing protein
AT5G10380	3.5716	6.27545	0.813151	0.00205	0.0085955	yes	RING/U-box superfamily protein
AT1G69570	5.68852	9.5101	0.741407	0.00235	0.00966773	yes	Dof-type zinc finger DNA-binding family protein
AT3G52470	90.3383	133.472	0.563127	0.0004	0.00206436	yes	Late embryogenesis abundant (LEA) hydroxyproline-rich glycoprotein family
AT4G34990	5.12463	2.74571	-0.900269	0.0072	0.025056	yes	myb domain protein 32
AT3G48700	7.5031	12.9146	0.783441	0.00045	0.00229074	yes	carboxyesterase 13
AT3G63010	4.21345	7.47608	0.827279	0.0001	0.000593148	yes	alpha/beta-Hydrolases superfamily protein
AT3G50900	20.1756	31.2327	0.630446	0.00245	0.010022	yes	unknown protein; BEST Arabidopsis thaliana protein match is: unknown protein (TAIR:AT5G66490.1); Has 45 Blast hits to 45 proteins in 7 species: Archae - 0; Bacteria - 0; Metazoa - 0; Fungi - 0; Plants - 45; Viruses - 0; Other Eukaryotes - 0 (source: NCBI BLink).
AT5G01250	4.13801	6.94396	0.746822	0.0013	0.00580113	yes	alpha 1,4-glycosyltransferase family protein
AT3G51890	6.31124	11.3491	0.846577	0.00025	0.0013578	yes	Clathrin light chain protein
AT1G72280	1.94604	3.51802	0.854224	0.00135	0.00599448	yes	endoplasmic reticulum oxidoreductins 1
AT5G09440	40.4846	79.8118	0.97923	5e-05	0.00031269	yes	EXORDIUM like 4
AT1G21590	7.50687	14.8977	0.988803	5e-05	0.00031269	yes	Protein kinase protein with adenine nucleotide alpha hydrolases-like domain
AT4G16110	6.64625	10.8786	0.71088	0.00015	0.000857223	yes	response regulator 2
AT5G57100	12.2279	23.713	0.955499	5e-05	0.00031269	yes	Nucleotide/sugar transporter family protein
AT4G02890	234.31	336.043	0.520228	0.0018	0.0076859	yes	Ubiquitin family protein
AT4G30660	105.261	147.489	0.486637	0.0069	0.0241809	yes	Low temperature and salt responsive protein family
AT2G43330	18.7732	32.519	0.792607	5e-05	0.00031269	yes	inositol transporter 1
AT4G30850	26.5045	48.165	0.861749	5e-05	0.00031269	yes	heptahelical transmembrane protein2
AT4G12520	26.5968	51.8899	0.964201	5e-05	0.00031269	yes	Bifunctional inhibitor/lipid-transfer protein/seed storage 2S albumin superfamily protein
AT3G04240	17.5533	25.9144	0.56201	0.0006	0.00295128	yes	Tetratricopeptide repeat (TPR)-like superfamily protein
AT3G05920	8.44768	14.7091	0.800081	0.00115	0.00521536	yes	Heavy metal transport/detoxification superfamily protein
AT1G70900	21.75	33.7185	0.632523	0.00025	0.0013578	yes	unknown protein; BEST Arabidopsis thaliana protein match is: unknown protein (TAIR:AT1G23110.4); Has 57 Blast hits to 57 proteins in 14 species: Archae - 0; Bacteria - 0; Metazoa - 0; Fungi - 0; Plants - 57; Viruses - 0; Other Eukaryotes - 0 (source: NCBI BLink).
AT4G23990	2.38863	3.8549	0.690511	0.00285	0.0114129	yes	cellulose synthase like G3
AT5G04970	3.42239	5.80113	0.761331	0.0007	0.00337951	yes	Plant invertase/pectin methylesterase inhibitor superfamily
AT4G12070	4.58958	8.94163	0.962175	5e-05	0.00031269	yes	unknown protein; INVOLVED IN: biological_process unknown; LOCATED IN: plasma membrane; EXPRESSED IN: 22 plant structures; EXPRESSED DURING: 13 growth stages; Has 30201 Blast hits to 17322 proteins in 780 species: Archae - 12; Bacteria - 1396; Metazoa - 17338; Fungi - 3422; Plants - 5037; Viruses - 0; Other Eukaryotes - 2996 (source: NCBI BLink).
AT4G35510	10.2289	16.2065	0.663921	0.0005	0.00251373	yes	unknown protein; BEST Arabidopsis thaliana protein match is: unknown protein (TAIR:AT2G17540.3); Has 182 Blast hits to 179 proteins in 73 species: Archae - 0; Bacteria - 87; Metazoa - 17; Fungi - 9; Plants - 50; Viruses - 0; Other Eukaryotes - 19 (source: NCBI BLink).
AT5G55400	8.50767	12.871	0.597286	0.0008	0.00379952	yes	Actin binding Calponin homology (CH) domain-containing protein
AT1G56550	5.56852	9.33673	0.745623	0.0003	0.00159808	yes	RhamnoGalacturonan speci&#64257;c Xylosyltransferase 1
AT3G53980	469.335	667.285	0.507683	0.00125	0.00560768	yes	Bifunctional inhibitor/lipid-transfer protein/seed storage 2S albumin superfamily protein
AT1G16858	25.5166	36.5372	0.517928	0.0014	0.00618517	yes	conserved peptide upstream open reading frame 55
AT1G11175	7.6829	11.4382	0.574142	0.0163	0.0493605	yes	other RNA
AT3G12320	16.9008	30.9293	0.871879	5e-05	0.00031269	yes	unknown protein; BEST Arabidopsis thaliana protein match is: unknown protein (TAIR:AT5G06980.4); Has 102 Blast hits to 102 proteins in 16 species: Archae - 0; Bacteria - 0; Metazoa - 0; Fungi - 0; Plants - 98; Viruses - 0; Other Eukaryotes - 4 (source: NCBI BLink).
AT4G12130	6.32213	9.74924	0.624878	0.00175	0.00750015	yes	Glycine cleavage T-protein family
AT2G26600	12.6633	21.5498	0.767018	5e-05	0.00031269	yes	Glycosyl hydrolase superfamily protein
AT1G27760	30.7681	45.2958	0.557938	0.0004	0.00206436	yes	interferon-related developmental regulator family protein / IFRD protein family
AT5G25220	28.6991	37.7814	0.39667	0.01335	0.0418868	yes	KNOTTED1-like homeobox gene 3
AT2G46150	2.75841	5.12891	0.894815	0.00425	0.0160468	yes	Late embryogenesis abundant (LEA) hydroxyproline-rich glycoprotein family
AT5G13820	3.25596	6.44599	0.98532	5e-05	0.00031269	yes	telomeric DNA binding protein 1
AT2G02990	7.38707	11.4752	0.635444	0.00305	0.0120946	yes	ribonuclease 1
AT1G32410	37.2546	54.5984	0.551439	0.0014	0.00618517	yes	Vacuolar protein sorting 55 (VPS55) family protein
AT2G39450	39.0145	58.9185	0.594711	0.0002	0.00111146	yes	Cation efflux family protein
AT1G11190	5.91242	10.0906	0.771195	0.0005	0.00251373	yes	bifunctional nuclease i
AT1G23040	11.0152	20.353	0.885747	5e-05	0.00031269	yes	hydroxyproline-rich glycoprotein family protein
AT5G43150	49.903	77.4703	0.634517	0.00035	0.00183314	yes	unknown protein; FUNCTIONS IN: molecular_function unknown; INVOLVED IN: biological_process unknown; LOCATED IN: mitochondrion; EXPRESSED IN: 22 plant structures; EXPRESSED DURING: 13 growth stages; Has 1807 Blast hits to 1807 proteins in 277 species: Archae - 0; Bacteria - 0; Metazoa - 736; Fungi - 347; Plants - 385; Viruses - 0; Other Eukaryotes - 339 (source: NCBI BLink).
AT4G09030	116.214	222.428	0.936557	5e-05	0.00031269	yes	arabinogalactan protein 10
AT1G06780	7.43011	12.0832	0.701544	5e-05	0.00031269	yes	galacturonosyltransferase 6
AT5G57660	76.1153	135.255	0.829419	5e-05	0.00031269	yes	CONSTANS-like 5
AT2G25520	84.7858	135.31	0.674368	5e-05	0.00031269	yes	Drug/metabolite transporter superfamily protein
AT2G44600	4.35338	7.07264	0.700115	0.00265	0.0107211	yes	unknown protein; FUNCTIONS IN: molecular_function unknown; INVOLVED IN: biological_process unknown; LOCATED IN: plasma membrane; BEST Arabidopsis thaliana protein match is: unknown protein (TAIR:AT3G60200.1); Has 56 Blast hits to 55 proteins in 11 species: Archae - 0; Bacteria - 0; Metazoa - 2; Fungi - 0; Plants - 52; Viruses - 0; Other Eukaryotes - 2 (source: NCBI BLink).
AT5G24120	21.6355	35.1841	0.701519	0.00015	0.000857223	yes	sigma factor E
AT1G28260	2.25903	4.20418	0.89612	5e-05	0.00031269	yes	Telomerase activating protein Est1
AT5G66052	41.1574	72.56	0.818023	5e-05	0.00031269	yes	unknown protein; Has 30201 Blast hits to 17322 proteins in 780 species: Archae - 12; Bacteria - 1396; Metazoa - 17338; Fungi - 3422; Plants - 5037; Viruses - 0; Other Eukaryotes - 2996 (source: NCBI BLink).
AT1G02660	35.8203	71.6351	0.999888	5e-05	0.00031269	yes	alpha/beta-Hydrolases superfamily protein
AT5G57340	6.0421	11.6721	0.949945	5e-05	0.00031269	yes	unknown protein; Has 30201 Blast hits to 17322 proteins in 780 species: Archae - 12; Bacteria - 1396; Metazoa - 17338; Fungi - 3422; Plants - 5037; Viruses - 0; Other Eukaryotes - 2996 (source: NCBI BLink).
AT1G62980	15.1133	25.4525	0.75199	5e-05	0.00031269	yes	expansin A18
AT3G61550	13.7234	22.4126	0.70767	0.0007	0.00337951	yes	RING/U-box superfamily protein
AT5G52420	33.9459	64.093	0.916928	5e-05	0.00031269	yes	unknown protein; FUNCTIONS IN: molecular_function unknown; INVOLVED IN: biological_process unknown; LOCATED IN: endoplasmic reticulum; EXPRESSED IN: 24 plant structures; EXPRESSED DURING: 13 growth stages; BEST Arabidopsis thaliana protein match is: unknown protein (TAIR:AT5G23920.1); Has 30201 Blast hits to 17322 proteins in 780 species: Archae - 12; Bacteria - 1396; Metazoa - 17338; Fungi - 342…
AT4G14370	1.18287	1.97293	0.738048	0.0026	0.0105459	yes	Disease resistance protein (TIR-NBS-LRR class) family
AT4G05050	604.677	1111.16	0.877834	5e-05	0.00031269	yes	ubiquitin 11
AT1G54575	14.6385	24.0296	0.715048	0.0011	0.00501805	yes	unknown protein; Has 35333 Blast hits to 34131 proteins in 2444 species: Archae - 798; Bacteria - 22429; Metazoa - 974; Fungi - 991; Plants - 531; Viruses - 0; Other Eukaryotes - 9610 (source: NCBI BLink).
AT5G44110	55.0816	78.0991	0.503736	0.0018	0.0076859	yes	P-loop containing nucleoside triphosphate hydrolases superfamily protein
AT5G45280	54.7184	80.8513	0.563243	0.0002	0.00111146	yes	Pectinacetylesterase family protein
AT1G66350	6.19304	8.78443	0.5043	0.01055	0.0344795	yes	RGA-like 1
AT3G51000	21.6175	34.8346	0.688326	5e-05	0.00031269	yes	alpha/beta-Hydrolases superfamily protein
AT1G11170	1.4461	2.44799	0.759428	0.0074	0.0256439	yes	Protein of unknown function (DUF707)
AT1G68020	11.4386	21.5492	0.913723	5e-05	0.00031269	yes	UDP-Glycosyltransferase / trehalose-phosphatase family protein
AT1G51500	54.2746	81.4494	0.585626	0.0001	0.000593148	yes	ABC-2 type transporter family protein
AT2G46640	4.99814	8.0291	0.683847	0.00325	0.0127693	yes	unknown protein; FUNCTIONS IN: molecular_function unknown; INVOLVED IN: biological_process unknown; LOCATED IN: cellular_component unknown; EXPRESSED IN: 20 plant structures; EXPRESSED DURING: 11 growth stages.
AT3G51895	3.41813	5.06188	0.566466	0.0082	0.027939	yes	sulfate transporter 3;1
AT2G42790	17.0998	25.9169	0.599917	0.00145	0.00637489	yes	citrate synthase 3
AT3G01590	16.1946	25.4829	0.654021	5e-05	0.00031269	yes	Galactose mutarotase-like superfamily protein
AT5G09620	26.1037	51.7047	0.986041	5e-05	0.00031269	yes	Octicosapeptide/Phox/Bem1p family protein
AT2G37260	1.86711	3.19666	0.775761	0.00595	0.0213368	yes	WRKY family transcription factor family protein
AT4G32870	16.0313	31.2495	0.962946	0.0001	0.000593148	yes	Polyketide cyclase/dehydrase and lipid transport superfamily protein
AT2G44970	22.3351	34.9284	0.645088	5e-05	0.00031269	yes	alpha/beta-Hydrolases superfamily protein
AT3G25760	12.5721	24.6009	0.968489	5e-05	0.00031269	yes	allene oxide cyclase 1
AT4G16190	208.19	382.88	0.878993	5e-05	0.00031269	yes	Papain family cysteine protease
AT1G45010	8.36126	13.0128	0.638138	0.00535	0.0195018	yes	TRAM, LAG1 and CLN8 (TLC) lipid-sensing domain containing protein
AT5G56980	33.9328	49.7639	0.552419	0.0004	0.00206436	yes	unknown protein; FUNCTIONS IN: molecular_function unknown; INVOLVED IN: biological_process unknown; LOCATED IN: endomembrane system; EXPRESSED IN: 18 plant structures; EXPRESSED DURING: 12 growth stages; BEST Arabidopsis thaliana protein match is: unknown protein (TAIR:AT4G26130.1); Has 30201 Blast hits to 17322 proteins in 780 species: Archae - 12; Bacteria - 1396; Metazoa - 17338; Fungi - 3422;…
AT1G69790	0.711057	1.4219	0.999784	0.0146	0.0450931	yes	Protein kinase superfamily protein
AT5G58620	16.6021	27.2363	0.714166	5e-05	0.00031269	yes	zinc finger (CCCH-type) family protein
AT1G44350	8.65037	14.0009	0.694682	0.0001	0.000593148	yes	IAA-leucine resistant (ILR)-like gene 6
AT5G61550	0.844362	1.41996	0.749913	0.01445	0.0447102	yes	U-box domain-containing protein kinase family protein
AT2G12400	19.4034	34.9623	0.849491	5e-05	0.00031269	yes	unknown protein; FUNCTIONS IN: molecular_function unknown; INVOLVED IN: biological_process unknown; LOCATED IN: endomembrane system; EXPRESSED IN: 25 plant structures; EXPRESSED DURING: 13 growth stages; BEST Arabidopsis thaliana protein match is: unknown protein (TAIR:AT2G25270.1); Has 177 Blast hits to 172 proteins in 23 species: Archae - 0; Bacteria - 2; Metazoa - 3; Fungi - 0; Plants - 164; V…
AT3G28210	13.6405	7.29566	-0.90278	5e-05	0.00031269	yes	zinc finger (AN1-like) family protein
AT2G34720	19.7212	36.9358	0.905275	5e-05	0.00031269	yes	nuclear factor Y, subunit A4
AT1G27930	36.4498	53.7671	0.560815	0.0006	0.00295128	yes	Protein of unknown function (DUF579)
AT4G26320	65.6273	124.034	0.918366	5e-05	0.00031269	yes	arabinogalactan protein 13
AT4G15610	54.5983	93.231	0.771954	5e-05	0.00031269	yes	Uncharacterised protein family (UPF0497)
AT1G53560	37.2025	52.6543	0.50115	0.00685	0.024032	yes	Ribosomal protein L18ae family
AT1G02820	38.3043	56.4576	0.559662	0.00245	0.010022	yes	Late embryogenesis abundant 3 (LEA3) family protein
AT2G36770	1.67972	3.0447	0.858078	0.00325	0.0127693	yes	UDP-Glycosyltransferase superfamily protein
AT3G29360	129.009	192.659	0.578583	0.0002	0.00111146	yes	UDP-glucose 6-dehydrogenase family protein
AT2G46950	1.1082	1.94231	0.809551	0.00745	0.0257882	yes	cytoChrome P450, family 709, subfamily B, polypeptide 2
AT2G18700	31.3916	56.6277	0.851128	5e-05	0.00031269	yes	trehalose phosphatase/synthase 11
AT4G16670	5.60303	10.1072	0.851101	0.0004	0.00206436	yes	Plant protein of unknown function (DUF828) with plant pleckstrin homology-like region
AT5G52660	8.15901	14.2624	0.805753	5e-05	0.00031269	yes	Homeodomain-like superfamily protein
AT4G28040	9.5727	16.5883	0.793167	0.0137	0.0426618	yes	nodulin MtN21 /EamA-like transporter family protein
AT3G15300	7.94872	12.4117	0.642911	0.00545	0.0198108	yes	VQ motif-containing protein
AT3G24090	2.61133	4.80584	0.880006	0.0002	0.00111146	yes	glutamine-fructose-6-phosphate transaminase (isomerizing)s;sugar binding;transaminases
AT4G16500	109.276	181.899	0.735155	5e-05	0.00031269	yes	Cystatin/monellin superfamily protein
AT5G50720	9.93941	14.9343	0.587394	0.0127	0.0401934	yes	HVA22 homologue E
AT1G55240	4.24426	8.42642	0.989407	0.0001	0.000593148	yes	Family of unknown function (DUF716)
AT1G69526	6.97041	11.6613	0.742409	0.00805	0.0275115	yes	S-adenosyl-L-methionine-dependent methyltransferases superfamily protein
AT4G20880	10.0788	16.3296	0.696162	0.0002	0.00111146	yes	ethylene-responsive nuclear protein / ethylene-regulated nuclear protein (ERT2)
AT1G71697	13.4295	22.9983	0.77612	5e-05	0.00031269	yes	choline kinase 1
AT5G61570	12.2757	7.88129	-0.639305	0.0014	0.00618517	yes	Protein kinase superfamily protein
AT5G20700	284.758	416.505	0.5486	0.0004	0.00206436	yes	Protein of unknown function (DUF581)
AT5G15850	33.1005	59.1148	0.836667	5e-05	0.00031269	yes	CONSTANS-like 1
AT3G22370	34.437	60.1089	0.803621	5e-05	0.00031269	yes	alternative oxidase 1A
AT1G69295	24.6179	35.7857	0.539674	0.00095	0.00441617	yes	plasmodesmata callose-binding protein 4
AT5G61820	124.543	211.174	0.761785	5e-05	0.00031269	yes	FUNCTIONS IN: molecular_function unknown; INVOLVED IN: biological_process unknown; LOCATED IN: vacuole; EXPRESSED IN: 24 plant structures; EXPRESSED DURING: 15 growth stages; CONTAINS InterPro DOMAIN/s: Stress up-regulated Nod 19 (InterPro:IPR011692); Has 30201 Blast hits to 17322 proteins in 780 species: Archae - 12; Bacteria - 1396; Metazoa - 17338; Fungi - 3422; Plants - 5037; Viruses - 0; Oth…
AT3G56970	29.6065	51.5312	0.799533	5e-05	0.00031269	yes	basic helix-loop-helix (bHLH) DNA-binding superfamily protein
AT4G30460	63.4027	94.4824	0.575501	0.0005	0.00251373	yes	glycine-rich protein
AT1G20870	1.29235	2.39216	0.888317	0.009	0.0301957	yes	HSP20-like chaperones superfamily protein
AT5G57910	9.44023	16.8824	0.83863	0.0001	0.000593148	yes	unknown protein; BEST Arabidopsis thaliana protein match is: unknown protein (TAIR:AT4G30630.1); Has 30201 Blast hits to 17322 proteins in 780 species: Archae - 12; Bacteria - 1396; Metazoa - 17338; Fungi - 3422; Plants - 5037; Viruses - 0; Other Eukaryotes - 2996 (source: NCBI BLink).
AT4G16760	40.3754	57.8241	0.518194	0.00095	0.00441617	yes	acyl-CoA oxidase 1
AT4G34480	24.5294	39.6324	0.692172	0.0001	0.000593148	yes	O-Glycosyl hydrolases family 17 protein
AT2G21130	33.1516	51.9393	0.647749	0.0002	0.00111146	yes	Cyclophilin-like peptidyl-prolyl cis-trans isomerase family protein
AT4G33610	26.9533	43.4245	0.688046	0.00025	0.0013578	yes	glycine-rich protein
AT2G18170	9.19146	16.2475	0.821849	5e-05	0.00031269	yes	MAP kinase 7
AT3G19390	25.5823	51.0613	0.997085	5e-05	0.00031269	yes	Granulin repeat cysteine protease family protein
AT4G38810	28.015	50.4507	0.848676	5e-05	0.00031269	yes	Calcium-binding EF-hand family protein
AT4G22820	53.0047	103.916	0.971222	5e-05	0.00031269	yes	A20/AN1-like zinc finger family protein
AT3G12700	14.7369	21.2648	0.529031	0.00245	0.010022	yes	Eukaryotic aspartyl protease family protein
AT1G54100	48.0855	71.5824	0.574003	0.00045	0.00229074	yes	aldehyde dehydrogenase 7B4
AT1G80240	45.4593	83.0665	0.869693	5e-05	0.00031269	yes	Protein of unknown function, DUF642
AT2G41900	27.4876	50.9177	0.889388	5e-05	0.00031269	yes	CCCH-type zinc finger protein with ARM repeat domain
AT1G78340	20.3695	30.9781	0.604841	0.002	0.00841582	yes	glutathione S-transferase TAU 22
AT2G25620	14.1999	19.5879	0.464081	0.00815	0.0277964	yes	DNA-binding protein phosphatase 1
AT1G54830	21.8037	39.3499	0.85179	5e-05	0.00031269	yes	nuclear factor Y, subunit C3
AT5G17600	4.36702	8.15505	0.901044	0.00025	0.0013578	yes	RING/U-box superfamily protein
AT5G65140	3.75132	6.56318	0.806997	0.00075	0.00358996	yes	Haloacid dehalogenase-like hydrolase (HAD) superfamily protein
AT3G24750	2.01431	3.81046	0.919682	0.00635	0.0225444	yes	unknown protein; Has 25 Blast hits to 25 proteins in 12 species: Archae - 0; Bacteria - 8; Metazoa - 2; Fungi - 0; Plants - 15; Viruses - 0; Other Eukaryotes - 0 (source: NCBI BLink).
AT5G54840	8.22724	12.0935	0.555748	0.00875	0.029493	yes	Ras-related small GTP-binding family protein
AT4G32920	3.61121	6.65682	0.882352	5e-05	0.00031269	yes	glycine-rich protein
AT5G55470	1.51096	2.71532	0.845653	0.0046	0.017163	yes	Na+/H+ (sodium hydrogen) exchanger 3
AT5G37500	2.33363	3.55628	0.607797	0.0046	0.017163	yes	gated outwardly-rectifying K+ channel
AT3G60420	3.3455	6.03791	0.851826	0.0041	0.015562	yes	Phosphoglycerate mutase family protein
AT3G04070	7.79175	11.6415	0.579258	0.0048	0.0177927	yes	NAC domain containing protein 47
AT3G05880	503.41	835.984	0.731741	5e-05	0.00031269	yes	Low temperature and salt responsive protein family
AT1G05170	6.02149	9.98763	0.73002	0.0001	0.000593148	yes	Galactosyltransferase family protein
AT3G22570	10.8432	19.6072	0.854599	0.0003	0.00159808	yes	Bifunctional inhibitor/lipid-transfer protein/seed storage 2S albumin superfamily protein
AT5G26010	11.8265	21.9874	0.894648	5e-05	0.00031269	yes	Protein phosphatase 2C family protein
AT1G78610	16.4402	26.469	0.687078	5e-05	0.00031269	yes	mechanosensitive channel of small conductance-like 6
AT5G14700	5.09376	8.00418	0.652022	0.00185	0.00787037	yes	NAD(P)-binding Rossmann-fold superfamily protein
AT5G49280	25.0208	44.7522	0.838829	5e-05	0.00031269	yes	hydroxyproline-rich glycoprotein family protein
AT4G35110	10.1299	16.1795	0.675547	0.00035	0.00183314	yes	Arabidopsis phospholipase-like protein (PEARLI 4) family
AT2G43500	2.16107	3.5337	0.709432	0.0004	0.00206436	yes	Plant regulator RWP-RK family protein
AT2G29090	7.11184	10.8597	0.61069	0.00135	0.00599448	yes	cytoChrome P450, family 707, subfamily A, polypeptide 2
AT1G52040	1.11285	2.21776	0.99485	0.00315	0.0124325	yes	myrosinase-binding protein 1
AT4G37070	21.6016	37.527	0.796793	5e-05	0.00031269	yes	Acyl transferase/acyl hydrolase/lysophospholipase superfamily protein
AT1G21410	14.8988	22.1788	0.573986	0.00125	0.00560768	yes	F-box/RNI-like superfamily protein
AT5G47070	6.75402	9.47791	0.488823	0.0118	0.0378281	yes	Protein kinase superfamily protein
AT5G44670	7.22035	14.1256	0.968168	5e-05	0.00031269	yes	Domain of unknown function (DUF23)
AT2G37720	1.15204	2.14408	0.896163	0.0084	0.0285051	yes	TRICHOME BIREFRINGENCE-LIKE 15
AT2G35940	14.059	22.0255	0.647683	0.0006	0.00295128	yes	BEL1-like homeodomain 1
AT5G64170	12.1976	22.7852	0.901497	5e-05	0.00031269	yes	dentin sialophosphoprotein-related
AT2G43290	99.7408	197.943	0.988832	5e-05	0.00031269	yes	Calcium-binding EF-hand family protein
AT5G44610	43.0773	63.258	0.554321	0.0013	0.00580113	yes	microtubule-associated protein 18
AT4G11220	43.6036	78.1481	0.841763	5e-05	0.00031269	yes	VIRB2-interacting protein 2
AT1G08570	64.8204	112.234	0.791983	5e-05	0.00031269	yes	atypical CYS HIS rich thioredoxin 4
AT4G22920	11.9801	21.9923	0.876353	5e-05	0.00031269	yes	non-yellowing 1
AT5G07010	2.76281	5.52336	0.99941	0.00045	0.00229074	yes	sulfotransferase 2A
AT3G57760	3.35385	5.89725	0.814224	0.00105	0.00481871	yes	Protein kinase superfamily protein
AT3G21150	18.6298	32.7195	0.81254	5e-05	0.00031269	yes	B-box 32
AT5G17860	3.88249	7.24636	0.900273	5e-05	0.00031269	yes	calcium exchanger 7
AT1G31820	1.59506	2.84357	0.83409	0.0058	0.0208785	yes	Amino acid permease family protein
AT4G06534	2.3201	3.941	0.764379	0.01105	0.0358247	yes	unknown protein; FUNCTIONS IN: molecular_function unknown; INVOLVED IN: biological_process unknown; LOCATED IN: endomembrane system; Has 22 Blast hits to 22 proteins in 8 species: Archae - 0; Bacteria - 0; Metazoa - 0; Fungi - 0; Plants - 22; Viruses - 0; Other Eukaryotes - 0 (source: NCBI BLink).
AT4G23920	9.69607	15.3802	0.665603	0.00035	0.00183314	yes	UDP-D-glucose/UDP-D-galactose 4-epimerase 2
AT4G01140	2.64873	5.01016	0.919557	0.00055	0.00273263	yes	Protein of unknown function (DUF1191)
AT1G74458	27.6417	50.3162	0.864177	5e-05	0.00031269	yes	unknown protein; LOCATED IN: endomembrane system; Has 9 Blast hits to 9 proteins in 4 species: Archae - 0; Bacteria - 0; Metazoa - 0; Fungi - 0; Plants - 9; Viruses - 0; Other Eukaryotes - 0 (source: NCBI BLink).
AT5G18130	10.4232	16.5353	0.665743	0.0006	0.00295128	yes	unknown protein; BEST Arabidopsis thaliana protein match is: unknown protein (TAIR:AT3G03870.2); Has 1807 Blast hits to 1807 proteins in 277 species: Archae - 0; Bacteria - 0; Metazoa - 736; Fungi - 347; Plants - 385; Viruses - 0; Other Eukaryotes - 339 (source: NCBI BLink).
AT3G47600	6.60575	11.9477	0.854938	5e-05	0.00031269	yes	myb domain protein 94
AT3G25400	15.8387	31.0522	0.971244	5e-05	0.00031269	yes	CONTAINS InterPro DOMAIN/s: NTP Pyrophosphohydrolase MazG-related, RS21-C6 (InterPro:IPR011394), EAR (InterPro:IPR009039), NTP pyrophosphohydrolase MazG, putative catalytic core (InterPro:IPR004518); Has 1123 Blast hits to 1121 proteins in 452 species: Archae - 22; Bacteria - 753; Metazoa - 81; Fungi - 3; Plants - 83; Viruses - 0; Other Eukaryotes - 181 (source: NCBI BLink).
AT5G20900	41.7358	74.8956	0.843595	5e-05	0.00031269	yes	jasmonate-zim-domain protein 12
AT3G18490	73.3614	139.143	0.923471	5e-05	0.00031269	yes	Eukaryotic aspartyl protease family protein
AT1G68470	1.78803	3.24294	0.858929	0.0062	0.022094	yes	Exostosin family protein
AT1G77200	5.73332	10.87	0.922904	0.00435	0.0163659	yes	Integrase-type DNA-binding superfamily protein
AT1G13360	53.9441	92.7077	0.781223	0.0001	0.000593148	yes	unknown protein; FUNCTIONS IN: molecular_function unknown; INVOLVED IN: biological_process unknown; LOCATED IN: cellular_component unknown; BEST Arabidopsis thaliana protein match is: unknown protein (TAIR:AT3G25870.1).
AT2G37770	8.53247	12.636	0.566506	0.00625	0.0222448	yes	NAD(P)-linked oxidoreductase superfamily protein
AT3G21780	1.67263	3.06483	0.873694	0.01005	0.0331131	yes	UDP-glucosyl transferase 71B6
AT4G30290	92.8869	161.335	0.796512	5e-05	0.00031269	yes	xyloglucan endotransglucosylase/hydrolase 19
AT3G15350	10.3746	20.0917	0.953542	0.00215	0.00895327	yes	Core-2/I-branching beta-1,6-N-acetylglucosaminyltransferase family protein
AT1G62710	5.70599	9.77205	0.776183	5e-05	0.00031269	yes	beta vacuolar processing enzyme
AT2G06050	20.5492	40.9637	0.995267	5e-05	0.00031269	yes	oxophytodienoate-reductase 3
AT3G60220	6.47419	12.6684	0.968459	5e-05	0.00031269	yes	TOXICOS EN LEVADURA 4
AT5G65470	81.7561	126.087	0.625026	5e-05	0.00031269	yes	O-fucosyltransferase family protein
AT4G23630	112.573	177.483	0.656814	5e-05	0.00031269	yes	VIRB2-interacting protein 1
AT3G01570	6.11273	10.4791	0.777625	0.0045	0.016843	yes	Oleosin family protein
AT5G49900	2.4704	3.88576	0.653452	0.00145	0.00637489	yes	Beta-glucosidase, GBA2 type family protein
AT4G27940	8.1124	14.0626	0.793664	5e-05	0.00031269	yes	manganese tracking factor for mitochondrial SOD2
AT2G32800	16.6744	32.4197	0.959238	5e-05	0.00031269	yes	protein kinase family protein
AT4G25690	30.9602	42.2878	0.449826	0.00845	0.0286498	yes	unknown protein; BEST Arabidopsis thaliana protein match is: unknown protein (TAIR:AT4G25670.2); Has 35333 Blast hits to 34131 proteins in 2444 species: Archae - 798; Bacteria - 22429; Metazoa - 974; Fungi - 991; Plants - 531; Viruses - 0; Other Eukaryotes - 9610 (source: NCBI BLink).
AT5G66080	5.28488	9.512	0.847878	5e-05	0.00031269	yes	Protein phosphatase 2C family protein
AT2G23030	6.94749	13.8478	0.995097	5e-05	0.00031269	yes	SNF1-related protein kinase 2.9
AT1G78680	44.7709	83.0128	0.890773	5e-05	0.00031269	yes	gamma-glutamyl hydrolase 2
AT2G29440	13.122	24.1445	0.879705	5e-05	0.00031269	yes	glutathione S-transferase tau 6
AT2G41660	33.517	65.6817	0.9706	5e-05	0.00031269	yes	Protein of unknown function, DUF617
AT5G55110	9.36121	17.1137	0.870387	0.0044	0.016525	yes	Stigma-specific Stig1 family protein
AT5G24530	14.5123	28.5779	0.977619	5e-05	0.00031269	yes	2-oxoglutarate (2OG) and Fe(II)-dependent oxygenase superfamily protein
AT5G61810	15.1652	21.7645	0.52121	0.0024	0.00984426	yes	Mitochondrial substrate carrier family protein
AT3G08630	25.0405	46.0956	0.880367	5e-05	0.00031269	yes	Protein of unknown function (DUF3411)
AT4G36010	17.061	24.3472	0.513051	0.005	0.018418	yes	Pathogenesis-related thaumatin superfamily protein
AT4G18530	2.90171	5.33691	0.879103	0.00025	0.0013578	yes	Protein of unknown function (DUF707)
AT5G44440	9.58523	14.5769	0.6048	0.00125	0.00560768	yes	FAD-binding Berberine family protein
AT5G18270	8.05208	14.8844	0.886367	5e-05	0.00031269	yes	Arabidopsis NAC domain containing protein 87
AT3G22620	76.256	139.8	0.874446	5e-05	0.00031269	yes	Bifunctional inhibitor/lipid-transfer protein/seed storage 2S albumin superfamily protein
AT4G39210	5.44829	8.05422	0.563941	0.00425	0.0160468	yes	Glucose-1-phosphate adenylyltransferase family protein
AT4G17030	17.5333	27.39	0.643547	0.00015	0.000857223	yes	expansin-like B1
AT1G10090	8.68191	14.5502	0.744959	5e-05	0.00031269	yes	Early-responsive to dehydration stress protein (ERD4)
AT1G30500	6.45588	12.7185	0.978244	5e-05	0.00031269	yes	nuclear factor Y, subunit A7
AT5G09520	17.6832	27.6382	0.644283	0.0055	0.0199634	yes	hydroxyproline-rich glycoprotein family protein
AT4G30650	97.5978	152.656	0.645362	0.0003	0.00159808	yes	Low temperature and salt responsive protein family
AT2G20142	1.85057	3.512	0.924318	0.00575	0.0207279	yes	Toll-Interleukin-Resistance (TIR) domain family protein
AT5G60790	52.6268	86.5317	0.717432	5e-05	0.00031269	yes	ABC transporter family protein
AT3G10340	11.8285	21.0049	0.828453	5e-05	0.00031269	yes	phenylalanine ammonia-lyase 4
AT3G57020	100.732	163.764	0.701104	5e-05	0.00031269	yes	Calcium-dependent phosphotriesterase superfamily protein
AT1G75170	19.5754	32.252	0.720345	0.00915	0.0306169	yes	Sec14p-like phosphatidylinositol transfer family protein
AT3G16990	7.22784	14.1557	0.969743	5e-05	0.00031269	yes	Haem oxygenase-like, multi-helical
AT1G52565	4.48528	8.17854	0.866645	0.0025	0.0101969	yes	unknown protein; FUNCTIONS IN: molecular_function unknown; INVOLVED IN: biological_process unknown; LOCATED IN: endomembrane system; BEST Arabidopsis thaliana protein match is: unknown protein (TAIR:AT3G15760.1); Has 35333 Blast hits to 34131 proteins in 2444 species: Archae - 798; Bacteria - 22429; Metazoa - 974; Fungi - 991; Plants - 531; Viruses - 0; Other Eukaryotes - 9610 (source: NCBI BLink…
AT1G72240	9.9722	18.7501	0.910911	0.00075	0.00358996	yes	unknown protein; BEST Arabidopsis thaliana protein match is: unknown protein (TAIR:AT1G22470.1); Has 65 Blast hits to 63 proteins in 13 species: Archae - 0; Bacteria - 0; Metazoa - 1; Fungi - 0; Plants - 64; Viruses - 0; Other Eukaryotes - 0 (source: NCBI BLink).
AT5G64550	1.9378	3.7948	0.969605	0.0001	0.000593148	yes	loricrin-related
AT3G22600	127.859	197.404	0.626597	0.0001	0.000593148	yes	Bifunctional inhibitor/lipid-transfer protein/seed storage 2S albumin superfamily protein
AT4G29110	5.81403	10.0869	0.794874	0.00185	0.00787037	yes	unknown protein; FUNCTIONS IN: molecular_function unknown; INVOLVED IN: response to chitin; LOCATED IN: vacuole; BEST Arabidopsis thaliana protein match is: unknown protein (TAIR:AT1G52140.1); Has 109 Blast hits to 109 proteins in 16 species: Archae - 0; Bacteria - 0; Metazoa - 0; Fungi - 0; Plants - 109; Viruses - 0; Other Eukaryotes - 0 (source: NCBI BLink).
AT3G61750	10.1241	15.604	0.624123	0.0013	0.00580113	yes	CytoChrome b561/ferric reductase transmembrane with DOMON related domain
AT1G64890	3.68829	5.95462	0.691057	0.00285	0.0114129	yes	Major facilitator superfamily protein
AT5G03080	27.3855	54.5839	0.995062	5e-05	0.00031269	yes	Phosphatidic acid phosphatase (PAP2) family protein
AT1G14530	6.98384	12.1596	0.800004	0.00015	0.000857223	yes	Protein of unknown function (DUF1084)
AT2G16720	11.6555	18.9021	0.697532	0.00025	0.0013578	yes	myb domain protein 7
AT2G21180	16.0445	28.8597	0.846979	0.0001	0.000593148	yes	unknown protein; BEST Arabidopsis thaliana protein match is: unknown protein (TAIR:AT5G19875.1); Has 124 Blast hits to 124 proteins in 12 species: Archae - 0; Bacteria - 0; Metazoa - 0; Fungi - 0; Plants - 124; Viruses - 0; Other Eukaryotes - 0 (source: NCBI BLink).
AT3G57062	27.0135	44.0165	0.704366	0.00035	0.00183314	yes	unknown protein; FUNCTIONS IN: molecular_function unknown; INVOLVED IN: biological_process unknown; LOCATED IN: endomembrane system.
AT4G23220	1.79391	3.2286	0.847801	0.00025	0.0013578	yes	cysteine-rich RLK (RECEPTOR-like protein kinase) 14
AT5G02230	27.5947	47.2039	0.774513	5e-05	0.00031269	yes	Haloacid dehalogenase-like hydrolase (HAD) superfamily protein
AT3G51860	10.7666	21.0292	0.965833	5e-05	0.00031269	yes	cation exchanger 3
AT5G45830	1.91061	3.62208	0.922786	0.00745	0.0257882	yes	delay of germination 1
AT4G37790	30.5365	53.5804	0.811173	5e-05	0.00031269	yes	Homeobox-leucine zipper protein family
AT3G19620	2.53264	4.95106	0.967097	5e-05	0.00031269	yes	Glycosyl hydrolase family protein
AT5G24090	12.9783	20.3228	0.646996	0.001	0.00461803	yes	chitinase A
AT3G55130	2.7936	4.11623	0.559197	0.01095	0.0355557	yes	white-brown complex homolog 19
AT3G15790	10.823	17.9589	0.730597	0.0001	0.000593148	yes	methyl-CPG-binding domain 11
AT2G04350	21.2679	41.1441	0.952009	5e-05	0.00031269	yes	AMP-dependent synthetase and ligase family protein
AT3G05800	37.5728	60.9073	0.696927	0.00015	0.000857223	yes	AtBS1(activation-tagged BRI1 suppressor 1)-interacting factor 1
AT5G41460	2.31368	3.7383	0.692192	0.0073	0.0253508	yes	Protein of unknown function (DUF604)
AT4G30470	81.2686	113.194	0.478032	0.00215	0.00895327	yes	NAD(P)-binding Rossmann-fold superfamily protein
AT3G24840	4.01725	7.95108	0.984943	5e-05	0.00031269	yes	Sec14p-like phosphatidylinositol transfer family protein
AT4G35720	2.41788	4.69656	0.957863	0.00075	0.00358996	yes	Arabidopsis protein of unknown function (DUF241)
AT1G46554	3.80905	7.25666	0.929876	0.00065	0.003167	yes	other RNA
AT1G08920	17.306	29.9767	0.792569	5e-05	0.00031269	yes	ERD (early response to dehydration) six-like 1
AT2G39110	7.67104	13.5715	0.823087	5e-05	0.00031269	yes	Protein kinase superfamily protein
AT4G02420	3.37292	5.87974	0.801752	0.0004	0.00206436	yes	Concanavalin A-like lectin protein kinase family protein
AT4G36700	4.66136	8.62351	0.887524	5e-05	0.00031269	yes	RmlC-like cupins superfamily protein
AT1G30640	5.60952	9.45225	0.75278	5e-05	0.00031269	yes	Protein kinase family protein
AT5G25610	163.312	248.077	0.603158	5e-05	0.00031269	yes	BURP domain-containing protein
AT5G02170	3.14237	4.71178	0.584418	0.016	0.0486157	yes	Transmembrane amino acid transporter family protein
AT5G58670	2.20323	4.18978	0.927253	5e-05	0.00031269	yes	phospholipase C1
AT5G54530	3.83313	6.74585	0.815477	0.012	0.0383566	yes	Protein of unknown function, DUF538
AT2G43240	8.32167	13.3538	0.682302	0.00015	0.000857223	yes	Nucleotide-sugar transporter family protein
AT1G47960	4.30913	8.04154	0.900076	0.0001	0.000593148	yes	cell wall / vacuolar inhibitor of fructosidase 1
AT1G07720	69.6163	108.97	0.646431	5e-05	0.00031269	yes	3-ketoacyl-CoA synthase 3
AT1G69870	44.5979	62.9468	0.497158	0.00185	0.00787037	yes	nitrate transporter 1.7
AT1G62030	2.35516	4.18418	0.829122	0.0001	0.000593148	yes	Cysteine/Histidine-rich C1 domain family protein
AT2G23120	744.376	1246.24	0.743483	5e-05	0.00031269	yes	Late embryogenesis abundant protein, group 6
AT5G17760	6.31442	10.3723	0.716007	5e-05	0.00031269	yes	P-loop containing nucleoside triphosphate hydrolases superfamily protein
AT1G71360	5.29335	8.79159	0.731943	5e-05	0.00031269	yes	Galactose-binding protein
AT1G20030	7.48124	14.6433	0.968889	5e-05	0.00031269	yes	Pathogenesis-related thaumatin superfamily protein
AT3G10960	4.87321	7.88131	0.693565	0.0007	0.00337951	yes	AZA-guanine resistant1
AT4G27560	13.9927	20.133	0.524885	0.00335	0.013106	yes	UDP-Glycosyltransferase superfamily protein
AT1G64110	4.53652	7.40843	0.70758	0.0001	0.000593148	yes	P-loop containing nucleoside triphosphate hydrolases superfamily protein
AT1G76620	2.27147	4.21628	0.892341	0.0003	0.00159808	yes	Protein of unknown function, DUF547
AT5G62770	5.09137	9.47935	0.896735	0.0002	0.00111146	yes	Protein of unknown function (DUF1645)
AT5G59510	2.93931	5.71823	0.96009	0.01415	0.0439434	yes	ROTUNDIFOLIA like 5
AT3G15990	2.15588	3.42253	0.666785	0.0041	0.015562	yes	sulfate transporter 3;4
AT5G54585	8.27785	13.8401	0.741532	0.00255	0.0103728	yes	unknown protein; Has 30201 Blast hits to 17322 proteins in 780 species: Archae - 12; Bacteria - 1396; Metazoa - 17338; Fungi - 3422; Plants - 5037; Viruses - 0; Other Eukaryotes - 2996 (source: NCBI BLink).
AT3G54940	4.2953	8.09184	0.913708	0.0001	0.000593148	yes	Papain family cysteine protease
AT5G42570	39.0708	76.9154	0.97718	5e-05	0.00031269	yes	B-cell receptor-associated 31-like
AT5G59490	4.50923	8.62493	0.935631	0.0002	0.00111146	yes	Haloacid dehalogenase-like hydrolase (HAD) superfamily protein
AT4G33550	132.707	249.285	0.909549	5e-05	0.00031269	yes	Bifunctional inhibitor/lipid-transfer protein/seed storage 2S albumin superfamily protein
AT3G16800	17.9637	25.9318	0.529633	0.00195	0.00823501	yes	Protein phosphatase 2C family protein
AT2G01430	2.74888	4.89503	0.83247	0.0131	0.0412321	yes	homeobox-leucine zipper protein 17
AT3G25870	5.95156	10.1967	0.776757	0.0044	0.016525	yes	unknown protein; BEST Arabidopsis thaliana protein match is: unknown protein (TAIR:AT1G13360.1); Has 50 Blast hits to 50 proteins in 12 species: Archae - 0; Bacteria - 0; Metazoa - 0; Fungi - 0; Plants - 50; Viruses - 0; Other Eukaryotes - 0 (source: NCBI BLink).
AT3G14810	10.1912	20.1071	0.98038	5e-05	0.00031269	yes	mechanosensitive channel of small conductance-like 5
AT1G62540	2.26817	3.6542	0.688028	0.00735	0.0254973	yes	flavin-monooxygenase glucosinolate S-oxygenase 2
AT4G23600	3.37906	6.03415	0.836527	0.00055	0.00273263	yes	Tyrosine transaminase family protein
AT5G37550	7.92897	13.1396	0.728711	0.00145	0.00637489	yes	unknown protein; BEST Arabidopsis thaliana protein match is: unknown protein (TAIR:AT1G66190.1); Has 1807 Blast hits to 1807 proteins in 277 species: Archae - 0; Bacteria - 0; Metazoa - 736; Fungi - 347; Plants - 385; Viruses - 0; Other Eukaryotes - 339 (source: NCBI BLink).
AT1G22370	3.97472	6.96105	0.80845	0.0014	0.00618517	yes	UDP-glucosyl transferase 85A5
AT1G10370	57.837	83.9492	0.537523	0.00125	0.00560768	yes	Glutathione S-transferase family protein
AT4G21020	3.66047	5.97322	0.706481	0.007	0.0244753	yes	Late embryogenesis abundant protein (LEA) family protein
AT2G22240	14.5178	28.3683	0.966454	0.0009	0.00421181	yes	myo-inositol-1-phosphate synthase 2
AT2G40475	8.38881	16.2928	0.9577	5e-05	0.00031269	yes	unknown protein; BEST Arabidopsis thaliana protein match is: unknown protein (TAIR:AT3G56260.2); Has 477 Blast hits to 219 proteins in 41 species: Archae - 0; Bacteria - 4; Metazoa - 91; Fungi - 61; Plants - 144; Viruses - 0; Other Eukaryotes - 177 (source: NCBI BLink).
AT1G68500	15.0583	28.8181	0.936414	0.00055	0.00273263	yes	unknown protein; BEST Arabidopsis thaliana protein match is: unknown protein (TAIR:AT1G25422.1); Has 16 Blast hits to 16 proteins in 6 species: Archae - 0; Bacteria - 0; Metazoa - 0; Fungi - 0; Plants - 16; Viruses - 0; Other Eukaryotes - 0 (source: NCBI BLink).
AT4G40010	4.47469	8.18024	0.870356	0.00035	0.00183314	yes	SNF1-related protein kinase 2.7
AT3G51750	12.7214	23.9366	0.911961	0.0006	0.00295128	yes	unknown protein; FUNCTIONS IN: molecular_function unknown; INVOLVED IN: biological_process unknown; LOCATED IN: cellular_component unknown; EXPRESSED IN: 12 plant structures; EXPRESSED DURING: 9 growth stages.
AT4G11910	1.35791	2.61033	0.942845	0.0093	0.0310364	yes	INVOLVED IN: biological_process unknown; LOCATED IN: chloroplast; BEST Arabidopsis thaliana protein match is: non-yellowing 1 (TAIR:AT4G22920.1); Has 206 Blast hits to 202 proteins in 67 species: Archae - 0; Bacteria - 86; Metazoa - 0; Fungi - 0; Plants - 118; Viruses - 0; Other Eukaryotes - 2 (source: NCBI BLink).
AT1G51090	12.6744	19.8577	0.647787	0.00395	0.0150785	yes	Heavy metal transport/detoxification superfamily protein
AT1G21120	5.01534	2.53337	-0.985288	0.0008	0.00379952	yes	O-methyltransferase family protein
AT5G44585	19.8713	9.94334	-0.998887	0.0049	0.018106	yes	unknown protein; FUNCTIONS IN: molecular_function unknown; INVOLVED IN: biological_process unknown; LOCATED IN: endomembrane system; Has 30201 Blast hits to 17322 proteins in 780 species: Archae - 12; Bacteria - 1396; Metazoa - 17338; Fungi - 3422; Plants - 5037; Viruses - 0; Other Eukaryotes - 2996 (source: NCBI BLink).
AT4G36880	24.9721	13.6972	-0.86644	5e-05	0.00031269	yes	cysteine proteinase1
AT4G19690	104.575	67.1682	-0.638683	0.00025	0.0013578	yes	iron-regulated transporter 1
AT1G21100	11.4686	18.092	0.657669	0.00045	0.00229074	yes	O-methyltransferase family protein
AT3G49110	3.35759	1.74005	-0.948302	0.0024	0.00984426	yes	peroxidase CA
AT3G22060	55.3704	40.2273	-0.460942	0.00505	0.0185721	yes	Receptor-like protein kinase-related family protein
AT2G27420	23.9933	14.2631	-0.750344	5e-05	0.00031269	yes	Cysteine proteinases superfamily protein
AT2G40610	26.5241	48.9994	0.885458	5e-05	0.00031269	yes	expansin A8
AT5G19240	213.286	365.706	0.777897	5e-05	0.00031269	yes	Glycoprotein membrane precursor GPI-anchored
AT1G02360	34.8222	25.6355	-0.441866	0.01295	0.0408428	yes	Chitinase family protein
AT1G01580	27.1637	16.0658	-0.757687	5e-05	0.00031269	yes	ferric reduction oxidase 2
AT1G66800	7.81306	12.8353	0.716162	0.0007	0.00337951	yes	NAD(P)-binding Rossmann-fold superfamily protein
AT3G26210	3.67765	2.24454	-0.712362	0.0045	0.016843	yes	cytoChrome P450, family 71, subfamily B, polypeptide 23
AT5G46330	5.44098	3.22226	-0.755795	0.00015	0.000857223	yes	Leucine-rich receptor-like protein kinase family protein
AT1G51850	3.87467	2.51104	-0.62579	0.00255	0.0103728	yes	Leucine-rich repeat protein kinase family protein
AT5G26280	307.983	198.365	-0.63469	5e-05	0.00031269	yes	TRAF-like family protein
AT5G44572	29.141	18.2822	-0.672609	0.0052	0.0190386	yes	unknown protein; FUNCTIONS IN: molecular_function unknown; INVOLVED IN: biological_process unknown; LOCATED IN: endomembrane system; Has 7 Blast hits to 7 proteins in 2 species: Archae - 0; Bacteria - 0; Metazoa - 0; Fungi - 0; Plants - 7; Viruses - 0; Other Eukaryotes - 0 (source: NCBI BLink).
AT4G15680	36.1208	25.0056	-0.530581	0.0063	0.0223935	yes	Thioredoxin superfamily protein
AT5G39670	6.49758	9.72295	0.581492	0.01325	0.0416234	yes	Calcium-binding EF-hand family protein
AT1G59870	98.032	134.707	0.458501	0.0031	0.012264	yes	ABC-2 and Plant PDR ABC-type transporter family protein
AT3G04210	13.583	8.92744	-0.605482	0.0005	0.00251373	yes	Disease resistance protein (TIR-NBS class)
AT1G35290	9.51446	5.97632	-0.670866	0.0077	0.0265091	yes	Thioesterase superfamily protein
AT1G72610	1907.73	1371.22	-0.476402	0.0111	0.0359584	yes	germin-like protein 1
AT2G18193	3.71424	5.73893	0.627717	0.00375	0.0144275	yes	P-loop containing nucleoside triphosphate hydrolases superfamily protein
AT5G39580	38.9963	21.4874	-0.859848	5e-05	0.00031269	yes	Peroxidase superfamily protein
AT4G23170	3.55214	7.00985	0.980694	0.0005	0.00251373	yes	receptor-like protein kinase-related family protein
AT1G66090	7.59239	12.9266	0.767721	0.00015	0.000857223	yes	Disease resistance protein (TIR-NBS class)
AT1G55450	77.2838	108.521	0.489743	0.0022	0.00913261	yes	S-adenosyl-L-methionine-dependent methyltransferases superfamily protein
AT3G44450	26.1309	15.8144	-0.724519	0.0012	0.00541205	yes	unknown protein; BEST Arabidopsis thaliana protein match is: unknown protein (TAIR:AT3G52740.1); Has 63 Blast hits to 63 proteins in 12 species: Archae - 0; Bacteria - 0; Metazoa - 0; Fungi - 0; Plants - 63; Viruses - 0; Other Eukaryotes - 0 (source: NCBI BLink).
AT5G20400	18.1099	12.5697	-0.526829	0.0044	0.016525	yes	2-oxoglutarate (2OG) and Fe(II)-dependent oxygenase superfamily protein
AT4G30140	11.9499	6.93718	-0.784571	0.00025	0.0013578	yes	GDSL-like Lipase/Acylhydrolase superfamily protein
AT3G14310	156.497	102.556	-0.609724	0.0001	0.000593148	yes	pectin methylesterase 3
AT3G21330	4.56425	2.4063	-0.923561	0.00025	0.0013578	yes	basic helix-loop-helix (bHLH) DNA-binding superfamily protein
AT5G44390	3.86133	2.56656	-0.58926	0.01275	0.0403233	yes	FAD-binding Berberine family protein
AT3G01290	145.216	81.6628	-0.830446	5e-05	0.00031269	yes	SPFH/Band 7/PHB domain-containing membrane-associated protein family
AT3G15850	345	224.295	-0.621196	0.0001	0.000593148	yes	fatty acid desaturase 5
AT1G07450	9.1537	5.88253	-0.637919	0.006	0.0214862	yes	NAD(P)-binding Rossmann-fold superfamily protein
AT5G49330	4.67215	2.49855	-0.902999	0.00175	0.00750015	yes	myb domain protein 111
[truncated: 868 more rows]

## Sheet: DEGs for 1h
Supplemental Dataset 1. DEGs after ABA treatment (1h).
Gene	EtOH-1H	ABA-1H	log2 (ABA/EtOH_1H)	p_value	q_value	Significant	Annotation (Tair 10)
AT2G40330	42.3487	0.457654	-6.53192	0.00015	0.000857223	yes	PYR1-like 6
AT1G72416	111.711	11.2113	-3.31674	5e-05	0.00031269	yes	Chaperone DnaJ-domain superfamily protein
AT2G28780	8.74219	0.298519	-4.8721	5e-05	0.00031269	yes	unknown protein; INVOLVED IN: biological_process unknown; LOCATED IN: mitochondrion; EXPRESSED IN: inflorescence meristem, root, flower; EXPRESSED DURING: petal differentiation and expansion stage; CONTAINS InterPro DOMAIN/s: Protein of unknown function DUF939, bacterial (InterPro:IPR010343); BEST Arabidopsis thaliana protein match is: unknown protein (TAIR:AT3G09450.1); Has 671 Blast hits to 667…
AT2G21650	8.79997	1.24731	-2.81868	0.00025	0.0013578	yes	Homeodomain-like superfamily protein
AT2G38310	278.332	10.0143	-4.79667	5e-05	0.00031269	yes	PYR1-like 4
AT4G34810	34.738	3.81741	-3.18585	0.0028	0.0112413	yes	SAUR-like auxin-responsive protein family
AT3G13760	1.86323	0.0937262	-4.31321	0.00345	0.0134399	yes	Cysteine/Histidine-rich C1 domain family protein
AT5G61590	361.621	24.7726	-3.86766	5e-05	0.00031269	yes	Integrase-type DNA-binding superfamily protein
AT5G48430	6.34495	0.529203	-3.58372	5e-05	0.00031269	yes	Eukaryotic aspartyl protease family protein
AT2G41230	16.0169	3.63453	-2.13976	5e-05	0.00031269	yes	unknown protein; Has 75 Blast hits to 75 proteins in 8 species: Archae - 0; Bacteria - 0; Metazoa - 0; Fungi - 0; Plants - 75; Viruses - 0; Other Eukaryotes - 0 (source: NCBI BLink).
AT5G05440	229.236	23.6841	-3.27484	5e-05	0.00031269	yes	Polyketide cyclase/dehydrase and lipid transport superfamily protein
AT3G10120	8.3028	1.14437	-2.85905	5e-05	0.00031269	yes	unknown protein; BEST Arabidopsis thaliana protein match is: unknown protein (TAIR:AT5G03890.1); Has 57 Blast hits to 57 proteins in 10 species: Archae - 0; Bacteria - 0; Metazoa - 0; Fungi - 0; Plants - 57; Viruses - 0; Other Eukaryotes - 0 (source: NCBI BLink).
AT2G36090	11.9495	2.1882	-2.44913	0.00185	0.00787037	yes	F-box family protein
AT2G34010	1.29726	0.264197	-2.29579	0.0145	0.0448397	yes	unknown protein; BEST Arabidopsis thaliana protein match is: unknown protein (TAIR:AT1G29010.1); Has 32 Blast hits to 31 proteins in 9 species: Archae - 0; Bacteria - 0; Metazoa - 0; Fungi - 5; Plants - 25; Viruses - 0; Other Eukaryotes - 2 (source: NCBI BLink).
AT1G67110	3.86303	0.44712	-3.111	5e-05	0.00031269	yes	cytoChrome P450, family 735, subfamily A, polypeptide 2
AT1G64405	8.99474	0.488198	-4.20354	0.0049	0.018106	yes	unknown protein; Has 13 Blast hits to 13 proteins in 7 species: Archae - 0; Bacteria - 0; Metazoa - 0; Fungi - 0; Plants - 13; Viruses - 0; Other Eukaryotes - 0 (source: NCBI BLink).
AT4G25760	2.86373	1.08877	-1.3952	0.0162	0.0491124	yes	glutamine dumper 2
AT5G20820	5.98731	2.23516	-1.42153	0.00355	0.0137721	yes	SAUR-like auxin-responsive protein family
AT2G47520	5.02291	2.10389	-1.25546	0.00585	0.0210301	yes	Integrase-type DNA-binding superfamily protein
AT4G30250	5.20205	1.05519	-2.30158	5e-05	0.00031269	yes	P-loop containing nucleoside triphosphate hydrolases superfamily protein
AT4G21870	304.568	28.9736	-3.39395	5e-05	0.00031269	yes	HSP20-like chaperones superfamily protein
AT4G12480	226.819	35.0777	-2.69292	5e-05	0.00031269	yes	Bifunctional inhibitor/lipid-transfer protein/seed storage 2S albumin superfamily protein
AT2G43140	15.0919	0.468584	-5.00932	5e-05	0.00031269	yes	basic helix-loop-helix (bHLH) DNA-binding superfamily protein
AT5G35732	24.0594	5.27609	-2.18906	0.0001	0.000593148	yes	unknown protein; BEST Arabidopsis thaliana protein match is: unknown protein (TAIR:AT2G04795.1); Has 35333 Blast hits to 34131 proteins in 2444 species: Archae - 798; Bacteria - 22429; Metazoa - 974; Fungi - 991; Plants - 531; Viruses - 0; Other Eukaryotes - 9610 (source: NCBI BLink).
AT4G34770	23.4343	0.767872	-4.93161	0.00015	0.000857223	yes	SAUR-like auxin-responsive protein family
AT1G77120	91.4809	54.4512	-0.748507	5e-05	0.00031269	yes	alcohol dehydrogenase 1
AT1G72360	24.934	2.76867	-3.17085	5e-05	0.00031269	yes	Integrase-type DNA-binding superfamily protein
AT1G52120	1.10684	0.139331	-2.98986	0.00575	0.0207279	yes	Mannose-binding lectin superfamily protein
AT5G44575	11.8769	3.69733	-1.68361	0.00155	0.00675494	yes	unknown protein; FUNCTIONS IN: molecular_function unknown; INVOLVED IN: biological_process unknown; LOCATED IN: endomembrane system; Has 7 Blast hits to 7 proteins in 2 species: Archae - 0; Bacteria - 0; Metazoa - 0; Fungi - 0; Plants - 7; Viruses - 0; Other Eukaryotes - 0 (source: NCBI BLink).
AT1G18400	76.2824	13.4497	-2.50378	5e-05	0.00031269	yes	BR enhanced expression 1
AT5G03890	3.97767	0.850971	-2.22474	0.0126	0.0399331	yes	unknown protein; INVOLVED IN: N-terminal protein myristoylation; LOCATED IN: cellular_component unknown; BEST Arabidopsis thaliana protein match is: unknown protein (TAIR:AT3G10120.1); Has 1807 Blast hits to 1807 proteins in 277 species: Archae - 0; Bacteria - 0; Metazoa - 736; Fungi - 347; Plants - 385; Viruses - 0; Other Eukaryotes - 339 (source: NCBI BLink).
AT2G41990	12.0865	1.29059	-3.22729	5e-05	0.00031269	yes	CONTAINS InterPro DOMAIN/s: Late embryogenesis abundant protein, group 2 (InterPro:IPR004864); BEST Arabidopsis thaliana protein match is: Late embryogenesis abundant (LEA) hydroxyproline-rich glycoprotein family (TAIR:AT4G35170.1); Has 172 Blast hits to 168 proteins in 15 species: Archae - 0; Bacteria - 0; Metazoa - 0; Fungi - 0; Plants - 172; Viruses - 0; Other Eukaryotes - 0 (source: NCBI BLin…
AT1G03850	37.0485	4.2399	-3.12731	5e-05	0.00031269	yes	Glutaredoxin family protein
AT3G59900	51.0799	23.3833	-1.12728	5e-05	0.00031269	yes	auxin-regulated gene involved in organ size
AT1G51820	8.9192	2.18215	-2.03116	5e-05	0.00031269	yes	Leucine-rich repeat protein kinase family protein
AT5G25810	23.1225	7.4517	-1.63366	5e-05	0.00031269	yes	Integrase-type DNA-binding superfamily protein
AT4G33070	26.9612	12.3231	-1.12952	5e-05	0.00031269	yes	Thiamine pyrophosphate dependent pyruvate decarboxylase family protein
AT1G43800	71.1612	9.09734	-2.96757	5e-05	0.00031269	yes	Plant stearoyl-acyl-carrier-protein desaturase family protein
AT2G44370	4.75021	1.22898	-1.95052	5e-05	0.00031269	yes	Cysteine/Histidine-rich C1 domain family protein
AT3G25717	107.169	21.4161	-2.32312	5e-05	0.00031269	yes	ROTUNDIFOLIA like 16
AT3G01260	11.4746	0.999035	-3.52176	5e-05	0.00031269	yes	Galactose mutarotase-like superfamily protein
AT4G31730	23.8552	6.3851	-1.90152	5e-05	0.00031269	yes	glutamine dumper 1
AT5G15830	12.4306	1.64432	-2.91833	5e-05	0.00031269	yes	basic leucine-zipper 3
AT5G14360	6.05087	0.63525	-3.25175	0.00285	0.0114129	yes	Ubiquitin-like superfamily protein
AT2G17850	9.85313	5.18193	-0.927094	0.01355	0.042403	yes	Rhodanese/Cell cycle control phosphatase superfamily protein
AT3G43190	17.2569	3.11124	-2.47161	5e-05	0.00031269	yes	sucrose synthase 4
AT2G04795	60.6522	10.5107	-2.5287	5e-05	0.00031269	yes	unknown protein; BEST Arabidopsis thaliana protein match is: unknown protein (TAIR:AT5G35732.1); Has 18 Blast hits to 18 proteins in 6 species: Archae - 0; Bacteria - 0; Metazoa - 0; Fungi - 0; Plants - 18; Viruses - 0; Other Eukaryotes - 0 (source: NCBI BLink).
AT5G07580	104.876	15.8805	-2.72336	5e-05	0.00031269	yes	Integrase-type DNA-binding superfamily protein
AT5G10210	2.45176	0.325037	-2.91514	0.00275	0.0110687	yes	CONTAINS InterPro DOMAIN/s: C2 calcium-dependent membrane targeting (InterPro:IPR000008); BEST Arabidopsis thaliana protein match is: unknown protein (TAIR:AT5G65030.1); Has 1807 Blast hits to 1807 proteins in 277 species: Archae - 0; Bacteria - 0; Metazoa - 736; Fungi - 347; Plants - 385; Viruses - 0; Other Eukaryotes - 339 (source: NCBI BLink).
AT1G73830	61.9871	9.33772	-2.73083	5e-05	0.00031269	yes	BR enhanced expression 3
AT1G16390	25.6084	2.91652	-3.13429	5e-05	0.00031269	yes	organic cation/carnitine transporter 3
AT2G16060	62.8956	14.791	-2.08824	5e-05	0.00031269	yes	hemoglobin 1
AT3G52310	1.60031	0.202127	-2.98502	5e-05	0.00031269	yes	ABC-2 type transporter family protein
AT1G70985	83.3019	22.3877	-1.89564	5e-05	0.00031269	yes	hydroxyproline-rich glycoprotein family protein
AT2G41510	0.785181	0.240219	-1.70867	0.0065	0.0229938	yes	cytokinin oxidase/dehydrogenase 1
AT1G22030	6.27467	1.71526	-1.87112	5e-05	0.00031269	yes	CONTAINS InterPro DOMAIN/s: Protein BYPASS related (InterPro:IPR008511); BEST Arabidopsis thaliana protein match is: unknown protein (TAIR:AT1G77855.1); Has 99 Blast hits to 99 proteins in 17 species: Archae - 0; Bacteria - 0; Metazoa - 3; Fungi - 0; Plants - 96; Viruses - 0; Other Eukaryotes - 0 (source: NCBI BLink).
AT4G01430	2.8393	0.807263	-1.81442	5e-05	0.00031269	yes	nodulin MtN21 /EamA-like transporter family protein
AT3G45160	74.0057	10.3084	-2.84382	5e-05	0.00031269	yes	Putative membrane lipoprotein
AT5G66985	50.9375	5.26905	-3.27311	5e-05	0.00031269	yes	unknown protein; Has 30201 Blast hits to 17322 proteins in 780 species: Archae - 12; Bacteria - 1396; Metazoa - 17338; Fungi - 3422; Plants - 5037; Viruses - 0; Other Eukaryotes - 2996 (source: NCBI BLink).
AT4G02170	4.99804	1.93272	-1.37073	0.0116	0.0372931	yes	unknown protein; BEST Arabidopsis thaliana protein match is: unknown protein (TAIR:AT5G38700.1); Has 53 Blast hits to 53 proteins in 10 species: Archae - 0; Bacteria - 0; Metazoa - 0; Fungi - 0; Plants - 53; Viruses - 0; Other Eukaryotes - 0 (source: NCBI BLink).
AT5G64120	187.116	40.5649	-2.20563	5e-05	0.00031269	yes	Peroxidase superfamily protein
AT1G22400	91.2599	40.7674	-1.16257	5e-05	0.00031269	yes	UDP-Glycosyltransferase superfamily protein
AT5G60780	2.62254	0.615742	-2.09056	0.0003	0.00159808	yes	nitrate transporter 2.3
AT5G22930	4.98461	0.481252	-3.37262	0.00245	0.010022	yes	Protein of unknown function (DUF1635)
AT4G12470	238.822	59.8856	-1.99566	5e-05	0.00031269	yes	azelaic acid induced 1
AT4G38620	51.6351	29.8684	-0.789734	5e-05	0.00031269	yes	myb domain protein 4
AT5G43170	41.8489	7.7769	-2.42792	5e-05	0.00031269	yes	zinc-finger protein 3
AT5G57760	223.572	78.9139	-1.50239	5e-05	0.00031269	yes	unknown protein; Has 5 Blast hits to 5 proteins in 2 species: Archae - 0; Bacteria - 0; Metazoa - 0; Fungi - 0; Plants - 5; Viruses - 0; Other Eukaryotes - 0 (source: NCBI BLink).
AT4G31620	0.946936	0.331425	-1.51458	0.0076	0.0262251	yes	Transcriptional factor B3 family protein
AT1G51890	0.575319	0.165775	-1.79513	0.00425	0.0160468	yes	Leucine-rich repeat protein kinase family protein
AT2G14060	2.30865	1.14571	-1.01081	0.01615	0.0489886	yes	S-adenosyl-L-methionine-dependent methyltransferases superfamily protein
AT3G30775	442.146	75.454	-2.55085	5e-05	0.00031269	yes	Methylenetetrahydrofolate reductase family protein
AT1G34245	8.16077	1.41724	-2.52562	0.0002	0.00111146	yes	Putative membrane lipoprotein
AT3G50560	55.595	11.0019	-2.33721	5e-05	0.00031269	yes	NAD(P)-binding Rossmann-fold superfamily protein
AT1G78120	10.0493	1.41981	-2.82332	5e-05	0.00031269	yes	Tetratricopeptide repeat (TPR)-like superfamily protein
AT5G52882	110.016	24.2108	-2.18399	5e-05	0.00031269	yes	P-loop containing nucleoside triphosphate hydrolases superfamily protein
AT1G12320	10.9057	2.50689	-2.12111	5e-05	0.00031269	yes	Protein of unknown function (DUF1442)
AT1G52200	53.3869	8.36609	-2.67386	5e-05	0.00031269	yes	PLAC8 family protein
AT2G27660	7.66147	2.97421	-1.36512	5e-05	0.00031269	yes	Cysteine/Histidine-rich C1 domain family protein
AT5G40590	6.23089	1.61141	-1.95111	5e-05	0.00031269	yes	Cysteine/Histidine-rich C1 domain family protein
AT3G25730	18.4324	8.85993	-1.05688	5e-05	0.00031269	yes	ethylene response DNA binding factor 3
AT4G21760	3.11244	0.894602	-1.79873	0.00865	0.0292134	yes	beta-glucosidase 47
AT3G06070	281.947	52.3507	-2.42914	5e-05	0.00031269	yes	unknown protein; BEST Arabidopsis thaliana protein match is: unknown protein (TAIR:AT5G19190.1); Has 33 Blast hits to 33 proteins in 12 species: Archae - 0; Bacteria - 0; Metazoa - 1; Fungi - 0; Plants - 32; Viruses - 0; Other Eukaryotes - 0 (source: NCBI BLink).
AT5G67430	4.45358	0.74004	-2.58929	5e-05	0.00031269	yes	Acyl-CoA N-acyltransferases (NAT) superfamily protein
AT5G51720	282.464	98.4162	-1.5211	5e-05	0.00031269	yes	2 iron, 2 sulfur cluster binding
AT1G69760	27.2443	14.3661	-0.923279	5e-05	0.00031269	yes	unknown protein; BEST Arabidopsis thaliana protein match is: unknown protein (TAIR:AT1G26920.1); Has 51 Blast hits to 51 proteins in 15 species: Archae - 0; Bacteria - 2; Metazoa - 2; Fungi - 7; Plants - 29; Viruses - 0; Other Eukaryotes - 11 (source: NCBI BLink).
AT1G06520	0.752943	0.0965091	-2.9638	0.00955	0.031735	yes	glycerol-3-phosphate acyltransferase 1
AT2G36750	23.4965	16.5188	-0.508342	0.0036	0.0139356	yes	UDP-glucosyl transferase 73C1
AT4G21680	19.4907	10.6424	-0.872967	0.0005	0.00251373	yes	NITRATE TRANSPORTER 1.8
AT4G31940	32.5414	13.2736	-1.29372	5e-05	0.00031269	yes	cytoChrome P450, family 82, subfamily C, polypeptide 4
AT4G00910	2.02551	0.406377	-2.31739	0.00045	0.00229074	yes	Aluminium activated malate transporter family protein
AT4G03400	21.4052	15.8515	-0.433342	0.01005	0.0331131	yes	Auxin-responsive GH3 family protein
AT5G44680	40.3581	16.0219	-1.33281	5e-05	0.00031269	yes	DNA glycosylase superfamily protein
AT4G34530	28.9557	11.2582	-1.36288	5e-05	0.00031269	yes	cryptoChrome-interacting basic-helix-loop-helix 1
AT1G74940	13.9899	3.70549	-1.91664	5e-05	0.00031269	yes	Protein of unknown function (DUF581)
AT5G19890	5.42016	1.27363	-2.08939	5e-05	0.00031269	yes	Peroxidase superfamily protein
AT4G31800	140.947	35.1188	-2.00484	5e-05	0.00031269	yes	WRKY DNA-binding protein 18
AT2G25000	4.88617	1.76744	-1.46704	0.0001	0.000593148	yes	WRKY DNA-binding protein 60
AT4G23550	17.6167	6.17524	-1.51238	5e-05	0.00031269	yes	WRKY family transcription factor
AT5G23360	27.4052	5.50067	-2.31677	5e-05	0.00031269	yes	GRAM domain-containing protein / ABA-responsive protein-related
AT2G27690	26.5887	5.78161	-2.20127	5e-05	0.00031269	yes	cytoChrome P450, family 94, subfamily C, polypeptide 1
AT1G54660	1.08454	0.229536	-2.24029	5e-05	0.00031269	yes	pseudogene, similar to vetispiradiene synthase, blastp match of 54% identity and 3.0e-79 P-value to GP|5360685|dbj|BAA82108.1||AB022719 vetispiradiene synthase {Solanum tuberosum}
AT5G60030	15.4192	6.56761	-1.23129	5e-05	0.00031269	yes	unknown protein; BEST Arabidopsis thaliana protein match is: unknown protein (TAIR:AT1G75335.1); Has 1807 Blast hits to 1807 proteins in 277 species: Archae - 0; Bacteria - 0; Metazoa - 736; Fungi - 347; Plants - 385; Viruses - 0; Other Eukaryotes - 339 (source: NCBI BLink).
AT3G12820	3.03532	0.565279	-2.42481	0.0013	0.00580113	yes	myb domain protein 10
AT5G57685	41.4143	12.6773	-1.70788	5e-05	0.00031269	yes	glutamine dumper 3
AT1G30280	11.6418	6.65703	-0.806362	0.00015	0.000857223	yes	Chaperone DnaJ-domain superfamily protein
AT5G19190	375.132	53.9492	-2.79773	5e-05	0.00031269	yes	unknown protein; BEST Arabidopsis thaliana protein match is: unknown protein (TAIR:AT3G06070.1); Has 1807 Blast hits to 1807 proteins in 277 species: Archae - 0; Bacteria - 0; Metazoa - 736; Fungi - 347; Plants - 385; Viruses - 0; Other Eukaryotes - 339 (source: NCBI BLink).
AT2G19590	18.766	3.34178	-2.48943	5e-05	0.00031269	yes	ACC oxidase 1
AT2G32100	6.70108	2.47272	-1.4383	0.0002	0.00111146	yes	ovate family protein 16
AT1G68320	1.32912	0.2876	-2.20833	0.01325	0.0416234	yes	myb domain protein 62
AT5G23350	24.2962	2.84229	-3.0956	5e-05	0.00031269	yes	GRAM domain-containing protein / ABA-responsive protein-related
AT2G39370	2.27166	0.881294	-1.36605	0.00515	0.0188835	yes	unknown protein; BEST Arabidopsis thaliana protein match is: unknown protein (TAIR:AT2G37380.1); Has 184 Blast hits to 178 proteins in 53 species: Archae - 0; Bacteria - 58; Metazoa - 9; Fungi - 0; Plants - 103; Viruses - 0; Other Eukaryotes - 14 (source: NCBI BLink).
AT2G26440	8.6382	2.77056	-1.64055	5e-05	0.00031269	yes	Plant invertase/pectin methylesterase inhibitor superfamily
AT1G75580	6.99714	2.28422	-1.61506	0.00025	0.0013578	yes	SAUR-like auxin-responsive protein family
AT1G78450	9.93217	1.14991	-3.11058	5e-05	0.00031269	yes	SOUL heme-binding family protein
AT1G62280	2.61941	0.128427	-4.35022	0.0087	0.029353	yes	SLAC1 homologue 1
AT4G01390	6.12246	2.67023	-1.19715	0.00085	0.0040068	yes	TRAF-like family protein
AT3G22540	5.96096	1.76888	-1.75271	0.006	0.0214862	yes	Protein of unknown function (DUF1677)
AT5G22320	9.93246	4.80898	-1.04642	5e-05	0.00031269	yes	Leucine-rich repeat (LRR) family protein
AT2G44080	127.783	36.743	-1.79815	5e-05	0.00031269	yes	ARGOS-like
AT3G23930	2.73121	0.756406	-1.85231	0.00205	0.0085955	yes	unknown protein; FUNCTIONS IN: molecular_function unknown; INVOLVED IN: N-terminal protein myristoylation; LOCATED IN: cellular_component unknown; EXPRESSED IN: hypocotyl; BEST Arabidopsis thaliana protein match is: unknown protein (TAIR:AT4G13540.1); Has 10639 Blast hits to 7432 proteins in 646 species: Archae - 82; Bacteria - 826; Metazoa - 5047; Fungi - 759; Plants - 314; Viruses - 86; Other E…
AT2G14210	2.24311	0.939872	-1.25496	0.0053	0.0193478	yes	AGAMOUS-like 44
AT4G39675	50.7248	15.9058	-1.67314	5e-05	0.00031269	yes	unknown protein; Has 30201 Blast hits to 17322 proteins in 780 species: Archae - 12; Bacteria - 1396; Metazoa - 17338; Fungi - 3422; Plants - 5037; Viruses - 0; Other Eukaryotes - 2996 (source: NCBI BLink).
AT4G33560	77.9558	22.0201	-1.82384	5e-05	0.00031269	yes	Wound-responsive family protein
AT4G34750	18.0762	6.33303	-1.51312	5e-05	0.00031269	yes	SAUR-like auxin-responsive protein family
AT5G43180	26.7316	10.7166	-1.3187	5e-05	0.00031269	yes	Protein of unknown function, DUF599
AT5G39890	12.5707	3.14264	-2.00002	5e-05	0.00031269	yes	Protein of unknown function (DUF1637)
AT5G23480	1.22438	0.304522	-2.00743	0.0015	0.00656557	yes	SWIB/MDM2 domain;Plus-3;GYF
AT3G19370	11.8396	3.74701	-1.65981	5e-05	0.00031269	yes	Plant protein of unknown function (DUF869)
AT5G02760	42.0951	13.1363	-1.6801	0.00015	0.000857223	yes	Protein phosphatase 2C family protein
AT2G19970	9.72822	3.95904	-1.29702	0.0002	0.00111146	yes	CAP (Cysteine-rich secretory proteins, Antigen 5, and Pathogenesis-related 1 protein) superfamily protein
AT5G08350	42.202	6.3037	-2.74304	5e-05	0.00031269	yes	GRAM domain-containing protein / ABA-responsive protein-related
AT3G02885	5.13949	0.659833	-2.96145	0.00135	0.00599448	yes	GAST1 protein homolog 5
AT5G20250	589.452	102.473	-2.52412	5e-05	0.00031269	yes	Raffinose synthase family protein
AT3G20110	3.69543	1.09331	-1.75704	5e-05	0.00031269	yes	cytoChrome P450, family 705, subfamily A, polypeptide 20
AT3G19850	11.6424	3.18932	-1.86807	5e-05	0.00031269	yes	Phototropic-responsive NPH3 family protein
AT4G19380	7.66015	1.92952	-1.98913	5e-05	0.00031269	yes	Long-chain fatty alcohol dehydrogenase family protein
AT1G49200	19.9769	3.42968	-2.54218	5e-05	0.00031269	yes	RING/U-box superfamily protein
AT4G39190	2.89266	1.60479	-0.850015	0.0137	0.0427921	yes	unknown protein; BEST Arabidopsis thaliana protein match is: unknown protein (TAIR:AT2G21560.1); Has 5536 Blast hits to 3562 proteins in 401 species: Archae - 12; Bacteria - 497; Metazoa - 1363; Fungi - 374; Plants - 149; Viruses - 22; Other Eukaryotes - 3119 (source: NCBI BLink).
AT1G53250	3.33586	1.80513	-0.885952	0.0036	0.0139356	yes	unknown protein; BEST Arabidopsis thaliana protein match is: unknown protein (TAIR:AT1G53800.1); Has 11909 Blast hits to 7704 proteins in 757 species: Archae - 51; Bacteria - 1338; Metazoa - 4550; Fungi - 987; Plants - 464; Viruses - 24; Other Eukaryotes - 4495 (source: NCBI BLink).
AT1G31320	5.08989	1.04783	-2.28024	5e-05	0.00031269	yes	LOB domain-containing protein 4
AT4G11080	6.99735	3.24372	-1.10916	5e-05	0.00031269	yes	HMG (high mobility group) box protein
AT1G76890	32.1602	11.5976	-1.47145	5e-05	0.00031269	yes	Duplicated homeodomain-like superfamily protein
AT4G36040	211.407	35.9946	-2.55417	5e-05	0.00031269	yes	Chaperone DnaJ-domain superfamily protein
AT1G49230	5.39928	0.971783	-2.47406	5e-05	0.00031269	yes	RING/U-box superfamily protein
AT5G46500	6.1891	0.641849	-3.26942	5e-05	0.00031269	yes	BEST Arabidopsis thaliana protein match is: disease resistance protein (TIR-NBS-LRR class) family (TAIR:AT5G46260.1); Has 1807 Blast hits to 1807 proteins in 277 species: Archae - 0; Bacteria - 0; Metazoa - 736; Fungi - 347; Plants - 385; Viruses - 0; Other Eukaryotes - 339 (source: NCBI BLink).
AT1G60640	16.2501	5.9021	-1.46114	5e-05	0.00031269	yes	unknown protein; FUNCTIONS IN: molecular_function unknown; INVOLVED IN: biological_process unknown; LOCATED IN: cellular_component unknown.
AT4G15030	8.78037	5.09024	-0.786548	0.00135	0.00599448	yes	FUNCTIONS IN: molecular_function unknown; INVOLVED IN: biological_process unknown; LOCATED IN: cellular_component unknown; EXPRESSED IN: 23 plant structures; EXPRESSED DURING: 13 growth stages; CONTAINS InterPro DOMAIN/s: Folate-sensitive fragile site protein Fra10Ac1 (InterPro:IPR019129); Has 8498 Blast hits to 5699 proteins in 376 species: Archae - 6; Bacteria - 264; Metazoa - 3838; Fungi - 743…
AT1G13260	86.1363	34.2282	-1.33144	5e-05	0.00031269	yes	related to ABI3/VP1 1
AT1G53940	3.71223	0.904392	-2.03726	5e-05	0.00031269	yes	GDSL-motif lipase 2
AT3G58070	1.09127	3.00716	1.4624	0.00285	0.0114129	yes	C2H2 and C2HC zinc fingers superfamily protein
AT1G30080	3.53974	1.55692	-1.18495	0.00035	0.00183314	yes	Glycosyl hydrolase superfamily protein
AT4G27450	75.2074	20.1176	-1.90242	5e-05	0.00031269	yes	Aluminium induced protein with YGL and LRDR motifs
AT5G51440	21.6497	7.92697	-1.44951	5e-05	0.00031269	yes	HSP20-like chaperones superfamily protein
AT3G49570	92.5434	37.8738	-1.28893	5e-05	0.00031269	yes	response to low sulfur 3
AT5G25160	5.47527	2.75571	-0.990508	0.00345	0.0134399	yes	zinc finger protein 3
AT3G27650	4.65113	2.23115	-1.05979	0.0025	0.0101969	yes	LOB domain-containing protein 25
AT3G05900	81.4129	43.5325	-0.903164	5e-05	0.00031269	yes	neurofilament protein-related
AT1G08930	273.492	78.8411	-1.79448	5e-05	0.00031269	yes	Major facilitator superfamily protein
AT4G11460	9.91133	1.21156	-3.03221	5e-05	0.00031269	yes	cysteine-rich RLK (RECEPTOR-like protein kinase) 30
AT1G13670	61.3374	22.1789	-1.46758	5e-05	0.00031269	yes	unknown protein; Has 22 Blast hits to 22 proteins in 7 species: Archae - 0; Bacteria - 0; Metazoa - 0; Fungi - 0; Plants - 22; Viruses - 0; Other Eukaryotes - 0 (source: NCBI BLink).
AT4G38070	1.07721	0.574524	-0.906854	0.0011	0.00501805	yes	basic helix-loop-helix (bHLH) DNA-binding superfamily protein
AT2G01900	5.56388	1.13022	-2.29949	5e-05	0.00031269	yes	DNAse I-like superfamily protein
AT1G11080	4.37121	1.12774	-1.9546	5e-05	0.00031269	yes	serine carboxypeptidase-like 31
AT3G49160	6.93343	2.28089	-1.60397	5e-05	0.00031269	yes	pyruvate kinase family protein
AT5G56550	80.1019	6.51339	-3.62036	5e-05	0.00031269	yes	oxidative stress 3
AT5G44574	4.82121	1.78811	-1.43096	0.014	0.04343	yes	unknown protein; FUNCTIONS IN: molecular_function unknown; INVOLVED IN: biological_process unknown; LOCATED IN: endomembrane system; Has 6 Blast hits to 6 proteins in 2 species: Archae - 0; Bacteria - 0; Metazoa - 0; Fungi - 0; Plants - 6; Viruses - 0; Other Eukaryotes - 0 (source: NCBI BLink).
AT1G13245	261.332	71.8707	-1.86241	5e-05	0.00031269	yes	ROTUNDIFOLIA like 17
AT2G30600	125.686	28.4185	-2.14491	5e-05	0.00031269	yes	BTB/POZ domain-containing protein
AT3G24300	11.6434	2.33223	-2.31973	5e-05	0.00031269	yes	ammonium transporter 1;3
AT1G29090	20.9989	7.95735	-1.39996	5e-05	0.00031269	yes	Cysteine proteinases superfamily protein
AT4G17460	66.4502	14.9502	-2.15211	5e-05	0.00031269	yes	Homeobox-leucine zipper protein 4 (HB-4) / HD-ZIP protein
AT1G73600	27.0784	9.06471	-1.57881	5e-05	0.00031269	yes	S-adenosyl-L-methionine-dependent methyltransferases superfamily protein
AT5G52640	27.1673	8.1889	-1.73013	5e-05	0.00031269	yes	heat shock protein 90.1
AT4G19540	16.8998	6.82191	-1.30876	5e-05	0.00031269	yes	IND1(iron-sulfur protein required for NADH dehydrogenase)-like
AT5G67190	25.426	16.3534	-0.636716	0.0113	0.0364932	yes	DREB and EAR motif protein 2
AT5G48570	10.8372	4.92879	-1.13669	5e-05	0.00031269	yes	FKBP-type peptidyl-prolyl cis-trans isomerase family protein
AT3G03270	120.927	64.403	-0.908933	5e-05	0.00031269	yes	Adenine nucleotide alpha hydrolases-like superfamily protein
AT3G62930	56.7094	17.1643	-1.72418	5e-05	0.00031269	yes	Thioredoxin superfamily protein
AT1G10550	15.5483	4.06228	-1.9364	5e-05	0.00031269	yes	xyloglucan:xyloglucosyl transferase 33
AT3G58850	54.0644	18.0848	-1.5799	5e-05	0.00031269	yes	phy rapidly regulated 2
AT4G34588	44.4395	23.0141	-0.949321	5e-05	0.00031269	yes	conserved peptide upstream open reading frame 2
AT1G12805	21.9771	8.63147	-1.34832	5e-05	0.00031269	yes	nucleotide binding
AT1G32450	58.9542	15.0676	-1.96815	5e-05	0.00031269	yes	nitrate transporter 1.5
AT1G60740	3.78866	1.56806	-1.27271	0.0099	0.0326996	yes	Thioredoxin superfamily protein
AT5G64570	88.7713	19.0799	-2.21804	5e-05	0.00031269	yes	beta-D-xylosidase 4
AT5G10580	42.726	8.4842	-2.33226	5e-05	0.00031269	yes	Protein of unknown function, DUF599
AT2G18160	214.964	88.0531	-1.28765	5e-05	0.00031269	yes	basic leucine-zipper 2
AT5G03700	29.3293	9.92226	-1.5636	5e-05	0.00031269	yes	D-mannose binding lectin protein with Apple-like carbohydrate-binding domain
AT2G47880	4.2723	1.83095	-1.22243	0.01445	0.0447102	yes	Glutaredoxin family protein
AT3G29370	25.4878	6.49769	-1.97181	5e-05	0.00031269	yes	unknown protein; BEST Arabidopsis thaliana protein match is: unknown protein (TAIR:AT5G39240.1); Has 16 Blast hits to 16 proteins in 5 species: Archae - 0; Bacteria - 0; Metazoa - 0; Fungi - 0; Plants - 16; Viruses - 0; Other Eukaryotes - 0 (source: NCBI BLink).
AT1G51790	2.50598	0.908516	-1.46379	5e-05	0.00031269	yes	Leucine-rich repeat protein kinase family protein
AT2G18300	36.6979	8.31714	-2.14154	5e-05	0.00031269	yes	basic helix-loop-helix (bHLH) DNA-binding superfamily protein
AT4G35030	5.27868	2.00151	-1.39908	5e-05	0.00031269	yes	Protein kinase superfamily protein
AT2G02680	5.4089	1.33777	-2.0155	5e-05	0.00031269	yes	Cysteine/Histidine-rich C1 domain family protein
AT2G19800	342.549	126.892	-1.43271	5e-05	0.00031269	yes	myo-inositol oxygenase 2
AT1G61740	155.188	47.0495	-1.72177	5e-05	0.00031269	yes	Sulfite exporter TauE/SafE family protein
AT1G27020	59.0411	15.2237	-1.9554	5e-05	0.00031269	yes	unknown protein; BEST Arabidopsis thaliana protein match is: unknown protein (TAIR:AT1G27030.1); Has 514 Blast hits to 514 proteins in 175 species: Archae - 0; Bacteria - 311; Metazoa - 0; Fungi - 0; Plants - 65; Viruses - 0; Other Eukaryotes - 138 (source: NCBI BLink).
AT5G49850	2.89235	0.520768	-2.47353	5e-05	0.00031269	yes	Mannose-binding lectin superfamily protein
AT5G25620	2.31016	1.20743	-0.93605	0.0024	0.00984426	yes	Flavin-binding monooxygenase family protein
AT3G22800	5.76886	1.49226	-1.95079	5e-05	0.00031269	yes	Leucine-rich repeat (LRR) family protein
AT5G41020	8.02782	4.80597	-0.74018	0.00015	0.000857223	yes	myb family transcription factor
AT3G50010	0.891377	0.0914232	-3.2854	0.0032	0.0126008	yes	Cysteine/Histidine-rich C1 domain family protein
AT1G61840	0.884747	0.316506	-1.48303	0.0018	0.0076859	yes	Cysteine/Histidine-rich C1 domain family protein
AT2G15680	17.276	4.31411	-2.00163	0.0021	0.00877462	yes	Calcium-binding EF-hand family protein
AT1G02640	56.0934	8.95755	-2.64665	5e-05	0.00031269	yes	beta-xylosidase 2
AT1G60060	5.46327	2.00247	-1.44798	5e-05	0.00031269	yes	Serine/threonine-protein kinase WNK (With No Lysine)-related
AT5G53880	90.7905	59.9818	-0.598018	0.00155	0.00675494	yes	unknown protein; FUNCTIONS IN: molecular_function unknown; INVOLVED IN: biological_process unknown; LOCATED IN: mitochondrion, plasma membrane; EXPRESSED IN: 23 plant structures; EXPRESSED DURING: 13 growth stages; Has 30201 Blast hits to 17322 proteins in 780 species: Archae - 12; Bacteria - 1396; Metazoa - 17338; Fungi - 3422; Plants - 5037; Viruses - 0; Other Eukaryotes - 2996 (source: NCBI BL…
AT1G15380	18.3342	8.07569	-1.18288	5e-05	0.00031269	yes	Lactoylglutathione lyase / glyoxalase I family protein
AT1G25560	280.626	83.0713	-1.75623	5e-05	0.00031269	yes	AP2/B3 transcription factor family protein
AT5G28630	20.611	2.70064	-2.93204	5e-05	0.00031269	yes	glycine-rich protein
AT1G13220	5.1899	2.3891	-1.11924	5e-05	0.00031269	yes	nuclear matrix constituent protein-related
AT5G15120	15.7177	5.00526	-1.65088	5e-05	0.00031269	yes	Protein of unknown function (DUF1637)
AT5G52830	5.86948	1.66848	-1.8147	5e-05	0.00031269	yes	WRKY DNA-binding protein 27
AT3G13610	15.8155	6.70712	-1.23757	0.00025	0.0013578	yes	2-oxoglutarate (2OG) and Fe(II)-dependent oxygenase superfamily protein
AT5G38720	12.9479	9.14952	-0.500951	0.012	0.0383566	yes	unknown protein; Has 13419 Blast hits to 9093 proteins in 698 species: Archae - 38; Bacteria - 1038; Metazoa - 4949; Fungi - 1086; Plants - 485; Viruses - 44; Other Eukaryotes - 5779 (source: NCBI BLink).
AT5G14730	16.5021	4.96131	-1.73385	5e-05	0.00031269	yes	unknown protein; CONTAINS InterPro DOMAIN/s: Protein of unknown function DUF1645 (InterPro:IPR012442); BEST Arabidopsis thaliana protein match is: unknown protein (TAIR:AT3G01513.1); Has 85 Blast hits to 83 proteins in 14 species: Archae - 0; Bacteria - 9; Metazoa - 0; Fungi - 0; Plants - 76; Viruses - 0; Other Eukaryotes - 0 (source: NCBI BLink).
AT5G46240	5.17362	2.44704	-1.08014	5e-05	0.00031269	yes	potassium channel in Arabidopsis thaliana 1
AT4G18340	15.5681	4.6656	-1.73845	5e-05	0.00031269	yes	Glycosyl hydrolase superfamily protein
AT5G50450	20.8127	5.98958	-1.79694	5e-05	0.00031269	yes	HCP-like superfamily protein with MYND-type zinc finger
AT4G37540	112.876	35.7655	-1.6581	5e-05	0.00031269	yes	LOB domain-containing protein 39
AT5G60880	3.05341	1.47975	-1.04506	0.00595	0.0213368	yes	breaking of asymmetry in the stomatal lineage
AT5G63530	22.7096	12.6364	-0.845718	5e-05	0.00031269	yes	farnesylated protein 3
AT3G02930	2.34276	1.07524	-1.12355	0.00015	0.000857223	yes	Plant protein of unknown function (DUF827)
AT1G78865	1.67979	0.841442	-0.997344	0.00395	0.0150785	yes
AT5G16730	39.2739	20.7135	-0.922997	5e-05	0.00031269	yes	Plant protein of unknown function (DUF827)
AT2G40670	11.5549	4.83395	-1.25723	0.0004	0.00206436	yes	response regulator 16
AT1G76990	78.5356	22.9692	-1.77365	5e-05	0.00031269	yes	ACT domain repeat 3
AT1G29430	25.1174	6.61469	-1.92494	5e-05	0.00031269	yes	SAUR-like auxin-responsive protein family
AT5G14090	11.0186	4.27099	-1.3673	5e-05	0.00031269	yes	unknown protein; Has 56 Blast hits to 56 proteins in 18 species: Archae - 0; Bacteria - 0; Metazoa - 0; Fungi - 2; Plants - 46; Viruses - 0; Other Eukaryotes - 8 (source: NCBI BLink).
AT5G44130	492.896	274.227	-0.845914	5e-05	0.00031269	yes	FASCICLIN-like arabinogalactan protein 13 precursor
AT2G42850	4.01718	1.60572	-1.32297	5e-05	0.00031269	yes	cytoChrome P450, family 718
AT3G63440	7.45156	2.65182	-1.49056	5e-05	0.00031269	yes	cytokinin oxidase/dehydrogenase 6
AT1G78090	15.4846	5.16748	-1.5833	5e-05	0.00031269	yes	trehalose-6-phosphate phosphatase
AT1G64330	18.3969	10.438	-0.817611	5e-05	0.00031269	yes	myosin heavy chain-related
AT1G13110	51.9202	13.8086	-1.91073	5e-05	0.00031269	yes	cytoChrome P450, family 71 subfamily B, polypeptide 7
AT4G15550	150.691	61.8516	-1.28472	0.0019	0.00805416	yes	indole-3-acetate beta-D-glucosyltransferase
AT1G67030	21.0462	11.6699	-0.85077	5e-05	0.00031269	yes	zinc finger protein 6
AT5G21482	18.4014	8.9848	-1.03425	5e-05	0.00031269	yes	cytokinin oxidase 7
AT5G46960	7.11774	2.92239	-1.28427	0.0027	0.0108952	yes	Plant invertase/pectin methylesterase inhibitor superfamily protein
AT5G03360	8.91616	2.86472	-1.63803	5e-05	0.00031269	yes	DC1 domain-containing protein
AT5G24660	135.557	57.2453	-1.24368	5e-05	0.00031269	yes	response to low sulfur 2
AT5G26290	8.43152	3.64617	-1.20941	5e-05	0.00031269	yes	TRAF-like family protein
AT1G09240	2.33891	0.937212	-1.31939	0.00315	0.0124325	yes	nicotianamine synthase 3
AT3G54920	126.816	48.006	-1.40145	5e-05	0.00031269	yes	Pectin lyase-like superfamily protein
AT2G41940	24.5816	15.98	-0.621314	0.0012	0.00541205	yes	zinc finger protein 8
AT2G16660	23.527	15.4719	-0.604669	0.00035	0.00183314	yes	Major facilitator superfamily protein
AT3G62150	21.933	4.87187	-2.17055	5e-05	0.00031269	yes	P-glycoprotein 21
AT3G16000	47.7671	26.9227	-0.827194	5e-05	0.00031269	yes	MAR binding filament-like protein 1
AT4G34560	12.9533	7.53791	-0.781083	0.00025	0.0013578	yes	unknown protein; BEST Arabidopsis thaliana protein match is: unknown protein (TAIR:AT5G66440.1); Has 67 Blast hits to 66 proteins in 11 species: Archae - 0; Bacteria - 0; Metazoa - 0; Fungi - 0; Plants - 67; Viruses - 0; Other Eukaryotes - 0 (source: NCBI BLink).
AT1G33790	32.2765	12.3446	-1.3866	5e-05	0.00031269	yes	jacalin lectin family protein
AT4G04745	27.349	12.3877	-1.14258	5e-05	0.00031269	yes	unknown protein; BEST Arabidopsis thaliana protein match is: unknown protein (TAIR:AT4G21902.1); Has 32 Blast hits to 32 proteins in 9 species: Archae - 0; Bacteria - 0; Metazoa - 0; Fungi - 0; Plants - 32; Viruses - 0; Other Eukaryotes - 0 (source: NCBI BLink).
AT3G13730	4.0465	0.956516	-2.08081	5e-05	0.00031269	yes	cytoChrome P450, family 90, subfamily D, polypeptide 1
AT3G07195	9.29468	3.2627	-1.51034	5e-05	0.00031269	yes	RPM1-interacting protein 4 (RIN4) family protein
AT1G15670	57.4565	22.6803	-1.34103	5e-05	0.00031269	yes	Galactose oxidase/kelch repeat superfamily protein
AT2G33570	77.0298	51.241	-0.588119	0.0003	0.00159808	yes	Domain of unknown function (DUF23)
AT2G39980	42.8189	23.313	-0.877112	5e-05	0.00031269	yes	HXXXD-type acyl-transferase family protein
AT1G09090	3.43172	0.74282	-2.20785	0.0013	0.00580113	yes	respiratory burst oxidase homolog B
AT1G76680	619.159	264.874	-1.225	5e-05	0.00031269	yes	12-oxophytodienoate reductase 1
AT1G75310	10.3556	7.63149	-0.440371	0.00805	0.0275115	yes	auxin-like 1 protein
AT5G16720	4.48625	1.92724	-1.21897	5e-05	0.00031269	yes	Protein of unknown function, DUF593
AT5G04190	4.62729	0.98687	-2.22924	5e-05	0.00031269	yes	phytoChrome kinase substrate 4
AT2G28200	26.1829	15.7955	-0.729108	0.0002	0.00111146	yes	C2H2-type zinc finger family protein
AT4G29720	21.5754	11.4568	-0.913181	5e-05	0.00031269	yes	polyamine oxidase 5
AT1G14430	6.51996	2.90433	-1.16666	5e-05	0.00031269	yes	glyoxal oxidase-related protein
AT1G63300	3.10183	1.45137	-1.09571	5e-05	0.00031269	yes	Myosin heavy chain-related protein
AT5G47370	43.557	17.5585	-1.31074	5e-05	0.00031269	yes	Homeobox-leucine zipper protein 4 (HB-4) / HD-ZIP protein
AT5G56320	10.451	5.01587	-1.05907	5e-05	0.00031269	yes	expansin A14
AT1G28400	88.6593	26.9441	-1.7183	5e-05	0.00031269	yes	unknown protein; FUNCTIONS IN: molecular_function unknown; INVOLVED IN: biological_process unknown; LOCATED IN: endomembrane system; EXPRESSED IN: 22 plant structures; EXPRESSED DURING: 13 growth stages; BEST Arabidopsis thaliana protein match is: unknown protein (TAIR:AT2G33850.1); Has 45374 Blast hits to 18870 proteins in 668 species: Archae - 72; Bacteria - 1460; Metazoa - 1191; Fungi - 1038; …
AT3G20395	13.1436	2.64706	-2.3119	5e-05	0.00031269	yes	RING/U-box superfamily protein
AT4G08770	12.2874	4.40299	-1.48062	5e-05	0.00031269	yes	Peroxidase superfamily protein
AT4G08310	14.0047	8.35446	-0.745289	0.00015	0.000857223	yes	FUNCTIONS IN: molecular_function unknown; INVOLVED IN: biological_process unknown; LOCATED IN: cellular_component unknown; EXPRESSED IN: 25 plant structures; EXPRESSED DURING: 13 growth stages; CONTAINS InterPro DOMAIN/s: Histone chaperone domain CHZ (InterPro:IPR019098); BEST Arabidopsis thaliana protein match is: unknown protein (TAIR:AT1G44780.2); Has 53711 Blast hits to 33687 proteins in 1618…
AT1G65010	22.0638	11.494	-0.940799	5e-05	0.00031269	yes	Plant protein of unknown function (DUF827)
AT5G43890	7.05404	1.54774	-2.18829	5e-05	0.00031269	yes	Flavin-binding monooxygenase family protein
AT1G71880	67.4908	17.0755	-1.98277	5e-05	0.00031269	yes	sucrose-proton symporter 1
AT5G42680	14.8659	8.54771	-0.798396	0.00085	0.0040068	yes	Protein of unknown function, DUF617
AT5G28770	63.3778	12.2931	-2.36613	5e-05	0.00031269	yes	bZIP transcription factor family protein
AT3G23730	185.641	111.382	-0.737004	5e-05	0.00031269	yes	xyloglucan endotransglucosylase/hydrolase 16
AT3G30350	4.79365	1.6811	-1.51172	0.00715	0.0249109	yes	Encodes a root meristem growth factor (RGF). Belongs to a family of functionally redundant homologous peptides that are secreted, tyrosine-sulfated, and expressed mainly in the stem cell area and the innermost layer of central columella cells. RGFs are required for maintenance of the root stem cell niche and transit amplifying cell proliferation. Members of this family include: At5g60810 (RGF1), …
AT1G15940	7.6114	3.46823	-1.13396	5e-05	0.00031269	yes	Tudor/PWWP/MBT superfamily protein
AT2G22795	17.1138	12.8753	-0.41055	0.0125	0.039671	yes	unknown protein; BEST Arabidopsis thaliana protein match is: unknown protein (TAIR:AT4G37820.1); Has 799854 Blast hits to 188815 proteins in 4452 species: Archae - 4529; Bacteria - 144236; Metazoa - 287749; Fungi - 87083; Plants - 43826; Viruses - 3662; Other Eukaryotes - 228769 (source: NCBI BLink).
AT5G17170	197.659	100.271	-0.97911	5e-05	0.00031269	yes	rubredoxin family protein
AT3G29035	12.3138	7.01933	-0.810867	0.0001	0.000593148	yes	NAC domain containing protein 3
AT2G38390	41.024	25.353	-0.694311	5e-05	0.00031269	yes	Peroxidase superfamily protein
AT4G10270	29.6526	6.22053	-2.25305	0.00895	0.030055	yes	Wound-responsive family protein
AT5G04230	20.2595	6.14584	-1.72092	5e-05	0.00031269	yes	phenyl alanine ammonia-lyase 3
AT1G49870	2.8321	1.71244	-0.725819	0.00215	0.00895327	yes	unknown protein; EXPRESSED IN: 10 plant structures; EXPRESSED DURING: F mature embryo stage, petal differentiation and expansion stage, E expanded cotyledon stage, D bilateral stage; Has 30201 Blast hits to 17322 proteins in 780 species: Archae - 12; Bacteria - 1396; Metazoa - 17338; Fungi - 3422; Plants - 5037; Viruses - 0; Other Eukaryotes - 2996 (source: NCBI BLink).
AT3G23880	15.1162	1.94839	-2.95574	5e-05	0.00031269	yes	F-box and associated interaction domains-containing protein
AT5G57120	33.4766	17.6693	-0.921909	5e-05	0.00031269	yes	FUNCTIONS IN: molecular_function unknown; INVOLVED IN: biological_process unknown; LOCATED IN: nucleolus; EXPRESSED IN: 21 plant structures; EXPRESSED DURING: 13 growth stages; CONTAINS InterPro DOMAIN/s: LisH dimerisation motif (InterPro:IPR006594), SRP40, C-terminal (InterPro:IPR007718); Has 101969 Blast hits to 55488 proteins in 2506 species: Archae - 424; Bacteria - 13843; Metazoa - 37674; Fu…
AT5G52860	2.51678	0.852906	-1.56112	0.00015	0.000857223	yes	ABC-2 type transporter family protein
AT5G02780	10.6941	5.20886	-1.03777	5e-05	0.00031269	yes	glutathione transferase lambda 1
AT5G41790	19.4877	10.3322	-0.915415	5e-05	0.00031269	yes	COP1-interactive protein 1
AT4G17870	143.195	40.211	-1.83232	5e-05	0.00031269	yes	Polyketide cyclase/dehydrase and lipid transport superfamily protein
AT5G48600	4.36383	2.47064	-0.820707	5e-05	0.00031269	yes	structural maintenance of Chromosome 3
AT1G32928	37.9227	6.71079	-2.49851	5e-05	0.00031269	yes	unknown protein; BEST Arabidopsis thaliana protein match is: unknown protein (TAIR:AT1G32920.1); Has 35333 Blast hits to 34131 proteins in 2444 species: Archae - 798; Bacteria - 22429; Metazoa - 974; Fungi - 991; Plants - 531; Viruses - 0; Other Eukaryotes - 9610 (source: NCBI BLink).
AT3G44050	2.49116	1.02689	-1.27853	5e-05	0.00031269	yes	P-loop containing nucleoside triphosphate hydrolases superfamily protein
AT4G21410	26.4058	5.04842	-2.38695	5e-05	0.00031269	yes	cysteine-rich RLK (RECEPTOR-like protein kinase) 29
AT2G28960	1.19593	0.25608	-2.22347	0.00015	0.000857223	yes	Leucine-rich repeat protein kinase family protein
AT2G44200	9.35314	5.78447	-0.693266	0.00065	0.003167	yes	CBF1-interacting co-repressor CIR, N-terminal;Pre-mRNA splicing factor
AT3G13960	5.28137	3.32321	-0.668334	0.005	0.018418	yes	growth-regulating factor 5
AT5G66440	25.5501	16.2194	-0.655605	0.00115	0.00521536	yes	unknown protein; BEST Arabidopsis thaliana protein match is: unknown protein (TAIR:AT4G34560.1); Has 1807 Blast hits to 1807 proteins in 277 species: Archae - 0; Bacteria - 0; Metazoa - 736; Fungi - 347; Plants - 385; Viruses - 0; Other Eukaryotes - 339 (source: NCBI BLink).
AT1G07050	16.1492	5.67037	-1.50995	5e-05	0.00031269	yes	CCT motif family protein
AT4G08555	289.749	147.507	-0.974027	5e-05	0.00031269	yes	unknown protein; FUNCTIONS IN: molecular_function unknown; INVOLVED IN: biological_process unknown; LOCATED IN: cellular_component unknown; EXPRESSED IN: cultured cell; Has 4 Blast hits to 4 proteins in 2 species: Archae - 0; Bacteria - 0; Metazoa - 0; Fungi - 0; Plants - 4; Viruses - 0; Other Eukaryotes - 0 (source: NCBI BLink).
AT3G50350	16.0473	6.58575	-1.28491	5e-05	0.00031269	yes	Protein of unknown function (DUF1685)
AT1G16410	22.5035	9.53402	-1.23899	5e-05	0.00031269	yes	cytoChrome p450 79f1
AT1G75960	5.34176	0.70962	-2.9122	5e-05	0.00031269	yes	AMP-dependent synthetase and ligase family protein
AT2G34140	4.16487	1.99111	-1.0647	0.004	0.0152404	yes	Dof-type zinc finger DNA-binding family protein
AT1G67230	26.2605	11.5669	-1.18289	5e-05	0.00031269	yes	little nuclei1
AT1G07090	13.3542	2.74033	-2.28487	5e-05	0.00031269	yes	Protein of unknown function (DUF640)
AT3G20015	12.9292	6.56758	-0.977204	5e-05	0.00031269	yes	Eukaryotic aspartyl protease family protein
AT5G46840	29.2759	19.2693	-0.603413	0.0004	0.00206436	yes	RNA-binding (RRM/RBD/RNP motifs) family protein
AT5G05210	21.2983	13.3236	-0.676755	0.0001	0.000593148	yes	Surfeit locus protein 6
AT1G21810	1.58974	0.729701	-1.12342	0.0018	0.0076859	yes	Plant protein of unknown function (DUF869)
AT1G03820	8.75829	2.4329	-1.84797	5e-05	0.00031269	yes	unknown protein; FUNCTIONS IN: molecular_function unknown; INVOLVED IN: biological_process unknown; LOCATED IN: endomembrane system; EXPRESSED IN: 21 plant structures; EXPRESSED DURING: 13 growth stages; Has 1345 Blast hits to 1122 proteins in 102 species: Archae - 2; Bacteria - 28; Metazoa - 28; Fungi - 30; Plants - 109; Viruses - 0; Other Eukaryotes - 1148 (source: NCBI BLink).
AT4G26630	31.9711	19.8852	-0.685074	5e-05	0.00031269	yes	DEK domain-containing Chromatin associated protein
AT1G68790	8.87515	4.64594	-0.933801	5e-05	0.00031269	yes	little nuclei3
AT5G06330	3.85438	1.53676	-1.32661	0.00285	0.0114129	yes	Late embryogenesis abundant (LEA) hydroxyproline-rich glycoprotein family
AT5G55660	18.0237	9.83309	-0.874177	5e-05	0.00031269	yes	DEK domain-containing Chromatin associated protein
AT1G71400	3.66745	1.3315	-1.46173	5e-05	0.00031269	yes	receptor like protein 12
AT5G23210	93.431	56.981	-0.713422	5e-05	0.00031269	yes	serine carboxypeptidase-like 34
AT2G45210	9.2018	5.84574	-0.65453	0.0043	0.0162063	yes	SAUR-like auxin-responsive protein family
AT5G03380	80.648	26.0268	-1.63164	5e-05	0.00031269	yes	Heavy metal transport/detoxification superfamily protein
AT1G07400	16.3159	9.19813	-0.82687	0.00035	0.00183314	yes	HSP20-like chaperones superfamily protein
AT1G65390	33.4635	14.8251	-1.17455	5e-05	0.00031269	yes	phloem protein 2 A5
AT4G37820	9.83865	5.44845	-0.852615	5e-05	0.00031269	yes	unknown protein; BEST Arabidopsis thaliana protein match is: unknown protein (TAIR:AT2G22795.1); Has 433572 Blast hits to 177005 proteins in 4263 species: Archae - 2016; Bacteria - 67591; Metazoa - 157995; Fungi - 49745; Plants - 22011; Viruses - 2192; Other Eukaryotes - 132022 (source: NCBI BLink).
AT3G06145	31.5849	11.4376	-1.46545	5e-05	0.00031269	yes	unknown protein; Has 15 Blast hits to 15 proteins in 7 species: Archae - 0; Bacteria - 0; Metazoa - 0; Fungi - 0; Plants - 15; Viruses - 0; Other Eukaryotes - 0 (source: NCBI BLink).
AT5G57630	25.5504	10.6504	-1.26243	5e-05	0.00031269	yes	CBL-interacting protein kinase 21
AT3G12020	19.7751	10.9251	-0.85604	5e-05	0.00031269	yes	P-loop containing nucleoside triphosphate hydrolases superfamily protein
AT4G26190	9.36895	4.57894	-1.03287	5e-05	0.00031269	yes	Haloacid dehalogenase-like hydrolase (HAD) superfamily protein
AT1G17360	27.9824	18.8925	-0.566703	0.00045	0.00229074	yes	BEST Arabidopsis thaliana protein match is: COP1-interacting protein-related (TAIR:AT1G72410.1); Has 9949 Blast hits to 7480 proteins in 576 species: Archae - 12; Bacteria - 1007; Metazoa - 3636; Fungi - 982; Plants - 444; Viruses - 50; Other Eukaryotes - 3818 (source: NCBI BLink).
AT5G43700	98.5876	35.7226	-1.46457	5e-05	0.00031269	yes	AUX/IAA transcriptional regulator family protein
AT1G31770	20.4761	8.6358	-1.24554	5e-05	0.00031269	yes	ATP-binding cassette 14
AT3G25190	48.6658	25.0247	-0.959554	5e-05	0.00031269	yes	Vacuolar iron transporter (VIT) family protein
AT1G22220	3.43812	0.991642	-1.79373	0.0003	0.00159808	yes	F-box family protein
AT5G04320	8.97431	5.33154	-0.751247	0.0001	0.000593148	yes	Shugoshin C terminus
AT2G34510	180.396	99.3431	-0.860677	5e-05	0.00031269	yes	Protein of unknown function, DUF642
AT4G21400	5.44897	1.07394	-2.34307	5e-05	0.00031269	yes	cysteine-rich RLK (RECEPTOR-like protein kinase) 28
AT2G02950	21.5044	14.328	-0.585792	0.00075	0.00358996	yes	phytoChrome kinase substrate 1
AT4G00930	1.9661	1.11691	-0.815826	0.0012	0.00541205	yes	COP1-interacting protein 4.1
AT5G39080	21.6248	9.11395	-1.24654	5e-05	0.00031269	yes	HXXXD-type acyl-transferase family protein
AT3G22760	5.51859	3.40995	-0.694552	0.00085	0.0040068	yes	Tesmin/TSO1-like CXC domain-containing protein
AT3G19710	45.757	20.7512	-1.1408	5e-05	0.00031269	yes	branched-chain aminotransferase4
AT2G32560	57.5063	31.4561	-0.870379	5e-05	0.00031269	yes	F-box family protein
AT5G14070	9.31463	4.04192	-1.20446	0.00095	0.00441617	yes	Thioredoxin superfamily protein
AT3G49940	167.334	36.4331	-2.19941	5e-05	0.00031269	yes	LOB domain-containing protein 38
AT5G19120	200.564	21.9024	-3.1949	5e-05	0.00031269	yes	Eukaryotic aspartyl protease family protein
AT5G54710	19.4856	6.66077	-1.54865	5e-05	0.00031269	yes	Ankyrin repeat family protein
AT4G24015	7.10728	1.67415	-2.08587	0.00145	0.00637489	yes	RING/U-box superfamily protein
AT2G42870	30.8274	9.72709	-1.66413	5e-05	0.00031269	yes	phy rapidly regulated 1
AT1G75240	21.9316	13.1492	-0.738035	0.0001	0.000593148	yes	homeobox protein 33
AT3G42800	1.95346	0.690452	-1.50042	0.0008	0.00379952	yes	unknown protein; BEST Arabidopsis thaliana protein match is: unknown protein (TAIR:AT1G54200.1); Has 853 Blast hits to 340 proteins in 98 species: Archae - 0; Bacteria - 94; Metazoa - 145; Fungi - 62; Plants - 95; Viruses - 0; Other Eukaryotes - 457 (source: NCBI BLink).
AT1G51800	11.3277	6.94352	-0.706119	5e-05	0.00031269	yes	Leucine-rich repeat protein kinase family protein
AT4G18290	3.46435	0.906394	-1.93438	5e-05	0.00031269	yes	potassium channel in Arabidopsis thaliana 2
AT2G42280	12.6601	4.84876	-1.3846	0.00045	0.00229074	yes	basic helix-loop-helix (bHLH) DNA-binding superfamily protein
AT1G51405	3.22528	1.84712	-0.804142	0.0068	0.0238843	yes	myosin-related
AT4G39720	4.38082	1.91075	-1.19706	0.0022	0.00913261	yes	VQ motif-containing protein
AT4G23560	4.26652	1.37122	-1.6376	5e-05	0.00031269	yes	glycosyl hydrolase 9B15
AT1G13430	2.50087	1.17684	-1.08751	0.0074	0.0256439	yes	sulfotransferase 4C
AT5G41140	8.57008	3.7332	-1.1989	5e-05	0.00031269	yes	Myosin heavy chain-related protein
AT1G11380	35.4737	16.5602	-1.09902	5e-05	0.00031269	yes	PLAC8 family protein
AT1G22360	54.991	27.9283	-0.97747	5e-05	0.00031269	yes	UDP-glucosyl transferase 85A2
AT2G25480	12.0675	8.06221	-0.581877	0.00185	0.00787037	yes	TPX2 (targeting protein for Xklp2) protein family
AT2G36790	10.0603	2.62832	-1.93645	5e-05	0.00031269	yes	UDP-glucosyl transferase 73C6
AT3G48710	9.72766	4.91459	-0.985021	5e-05	0.00031269	yes	DEK domain-containing Chromatin associated protein
AT2G29330	6.49341	2.57197	-1.3361	0.00015	0.000857223	yes	tropinone reductase
AT2G32240	23.594	12.3636	-0.932315	5e-05	0.00031269	yes	FUNCTIONS IN: molecular_function unknown; INVOLVED IN: response to cadmium ion; LOCATED IN: plasma membrane; EXPRESSED IN: 25 plant structures; EXPRESSED DURING: 13 growth stages; CONTAINS InterPro DOMAIN/s: Prefoldin (InterPro:IPR009053); BEST Arabidopsis thaliana protein match is: unknown protein (TAIR:AT1G05320.3); Has 470429 Blast hits to 168274 proteins in 4282 species: Archae - 6896; Bacter…
AT3G62950	8.69235	4.14352	-1.06889	0.0022	0.00913261	yes	Thioredoxin superfamily protein
AT3G21530	10.2571	3.1031	-1.72484	5e-05	0.00031269	yes	DNAse I-like superfamily protein
AT5G04950	51.0535	17.7389	-1.5251	5e-05	0.00031269	yes	nicotianamine synthase 1
AT1G24260	3.83055	1.37995	-1.47294	0.00125	0.00560768	yes	K-box region and MADS-box transcription factor family protein
AT5G63600	63.4122	26.4147	-1.26342	5e-05	0.00031269	yes	flavonol synthase 5
AT2G36885	56.4205	25.4948	-1.14602	5e-05	0.00031269	yes	unknown protein; FUNCTIONS IN: molecular_function unknown; LOCATED IN: chloroplast; EXPRESSED IN: 22 plant structures; EXPRESSED DURING: 13 growth stages; Has 35333 Blast hits to 34131 proteins in 2444 species: Archae - 798; Bacteria - 22429; Metazoa - 974; Fungi - 991; Plants - 531; Viruses - 0; Other Eukaryotes - 9610 (source: NCBI BLink).
AT1G66840	5.09953	3.41323	-0.579225	0.0056	0.0202701	yes	Plant protein of unknown function (DUF827)
AT1G33060	8.11858	3.34166	-1.28066	5e-05	0.00031269	yes	NAC 014
AT5G16030	59.706	34.0743	-0.809189	5e-05	0.00031269	yes	unknown protein; FUNCTIONS IN: molecular_function unknown; INVOLVED IN: biological_process unknown; LOCATED IN: cellular_component unknown; EXPRESSED IN: 20 plant structures; EXPRESSED DURING: 13 growth stages; BEST Arabidopsis thaliana protein match is: unknown protein (TAIR:AT3G02500.1); Has 30201 Blast hits to 17322 proteins in 780 species: Archae - 12; Bacteria - 1396; Metazoa - 17338; Fungi …
AT4G27970	4.18886	2.44595	-0.776164	0.00505	0.0185721	yes	SLAC1 homologue 2
AT2G05440	275.427	131.523	-1.06636	5e-05	0.00031269	yes	GLYCINE RICH PROTEIN 9
AT1G29440	15.7911	5.83091	-1.43732	5e-05	0.00031269	yes	SAUR-like auxin-responsive protein family
AT4G24120	13.104	4.68632	-1.48348	5e-05	0.00031269	yes	YELLOW STRIPE like 1
AT5G56850	13.3043	8.51854	-0.643219	0.0008	0.00379952	yes	unknown protein; EXPRESSED IN: 21 plant structures; EXPRESSED DURING: 13 growth stages; Has 35333 Blast hits to 34131 proteins in 2444 species: Archae - 798; Bacteria - 22429; Metazoa - 974; Fungi - 991; Plants - 531; Viruses - 0; Other Eukaryotes - 9610 (source: NCBI BLink).
AT5G50820	6.1254	3.09179	-0.986365	0.0086	0.0290719	yes	NAC domain containing protein 97
AT4G26150	9.48086	4.33945	-1.1275	5e-05	0.00031269	yes	cytokinin-responsive gata factor 1
AT1G22570	15.0015	7.63637	-0.974147	5e-05	0.00031269	yes	Major facilitator superfamily protein
AT3G49601	22.4343	13.2374	-0.761089	5e-05	0.00031269	yes	FUNCTIONS IN: molecular_function unknown; INVOLVED IN: biological_process unknown; LOCATED IN: cellular_component unknown; CONTAINS InterPro DOMAIN/s: mRNA splicing factor, Cwf21 (InterPro:IPR013170); Has 30201 Blast hits to 17322 proteins in 780 species: Archae - 12; Bacteria - 1396; Metazoa - 17338; Fungi - 3422; Plants - 5037; Viruses - 0; Other Eukaryotes - 2996 (source: NCBI BLink).
AT1G20970	24.5	17.9033	-0.452554	0.0041	0.015562	yes	FUNCTIONS IN: molecular_function unknown; INVOLVED IN: biological_process unknown; LOCATED IN: plasma membrane, vacuole; EXPRESSED IN: guard cell, cultured cell; BEST Arabidopsis thaliana protein match is: proton pump interactor 1 (TAIR:AT4G27500.1); Has 30201 Blast hits to 17322 proteins in 780 species: Archae - 12; Bacteria - 1396; Metazoa - 17338; Fungi - 3422; Plants - 5037; Viruses - 0; Othe…
AT5G12110	30.9193	19.2292	-0.68521	0.00025	0.0013578	yes	Glutathione S-transferase, C-terminal-like;Translation elongation factor EF1B/ribosomal protein S6
AT5G65640	31.9514	16.3768	-0.964224	5e-05	0.00031269	yes	beta HLH protein 93
AT5G16530	2.6557	0.950857	-1.48179	0.0017	0.00731491	yes	Auxin efflux carrier family protein
AT1G33440	1.74295	0.690386	-1.33606	0.00095	0.00441617	yes	Major facilitator superfamily protein
AT4G32860	3.86059	1.6582	-1.21921	0.0082	0.027939	yes	unknown protein; Has 46 Blast hits to 46 proteins in 10 species: Archae - 0; Bacteria - 0; Metazoa - 0; Fungi - 0; Plants - 46; Viruses - 0; Other Eukaryotes - 0 (source: NCBI BLink).
AT1G80440	104.579	15.0928	-2.79266	5e-05	0.00031269	yes	Galactose oxidase/kelch repeat superfamily protein
AT2G02170	23.6877	15.3279	-0.627978	0.00035	0.00183314	yes	Remorin family protein
AT1G03840	2.59144	1.22374	-1.08246	0.0018	0.0076859	yes	C2H2 and C2HC zinc fingers superfamily protein
AT3G19930	71.8434	25.9358	-1.46991	5e-05	0.00031269	yes	sugar transporter 4
AT3G44990	107.822	29.3092	-1.87923	5e-05	0.00031269	yes	xyloglucan endo-transglycosylase-related 8
AT1G12740	20.5629	7.87859	-1.38403	5e-05	0.00031269	yes	cytoChrome P450, family 87, subfamily A, polypeptide 2
AT2G34080	14.6758	8.4635	-0.79411	0.0028	0.0112413	yes	Cysteine proteinases superfamily protein
AT1G14185	3.52232	1.19186	-1.56331	5e-05	0.00031269	yes	Glucose-methanol-choline (GMC) oxidoreductase family protein
AT5G62360	25.1435	11.7993	-1.09148	5e-05	0.00031269	yes	Plant invertase/pectin methylesterase inhibitor superfamily protein
AT1G70690	7.52173	4.31358	-0.802178	0.0011	0.00501805	yes	Receptor-like protein kinase-related family protein
AT4G36120	1.64274	1.04853	-0.647734	0.0108	0.0351544	yes	Plant protein of unknown function (DUF869)
AT4G19530	27.5352	12.3752	-1.15382	5e-05	0.00031269	yes	disease resistance protein (TIR-NBS-LRR class) family
AT5G62280	36.5604	23.2775	-0.651347	0.0001	0.000593148	yes	Protein of unknown function (DUF1442)
AT5G01015	35.2424	19.6009	-0.846392	0.00055	0.00273263	yes	unknown protein; FUNCTIONS IN: molecular_function unknown; INVOLVED IN: biological_process unknown; LOCATED IN: endomembrane system; EXPRESSED IN: 23 plant structures; EXPRESSED DURING: 13 growth stages.
AT4G17880	6.86271	3.7022	-0.890398	5e-05	0.00031269	yes	Basic helix-loop-helix (bHLH) DNA-binding family protein
AT4G02400	12.2749	8.1903	-0.583725	0.0023	0.00949056	yes	U3 ribonucleoprotein (Utp) family protein
AT2G36800	92.3863	50.2869	-0.877498	5e-05	0.00031269	yes	don-glucosyltransferase 1
AT3G26320	1.42548	0.55721	-1.35516	0.00585	0.0210301	yes	cytoChrome P450, family 71, subfamily B, polypeptide 36
AT5G10150	17.4277	11.6623	-0.57953	0.00225	0.00931202	yes	Domain of unknown function (DUF966)
AT4G39070	14.816	9.94176	-0.575584	0.00525	0.0191936	yes	B-box zinc finger family protein
AT2G01940	3.49668	1.65161	-1.08211	0.0002	0.00111146	yes	C2H2-like zinc finger protein
AT1G17345	8.56247	3.65343	-1.22877	0.00045	0.00229074	yes	SAUR-like auxin-responsive protein family
AT2G17430	1.66703	0.715659	-1.21994	0.0031	0.012264	yes	Seven transmembrane MLO family protein
AT5G23870	11.0353	4.85104	-1.18576	5e-05	0.00031269	yes	Pectinacetylesterase family protein
AT2G18328	49.5566	26.3417	-0.91173	5e-05	0.00031269	yes	RAD-like 4
AT4G29310	32.0789	7.18216	-2.15913	5e-05	0.00031269	yes	Protein of unknown function (DUF1005)
AT5G61440	70.8544	9.71436	-2.86667	5e-05	0.00031269	yes	atypical CYS HIS rich thioredoxin 5
AT5G63550	9.53992	5.65056	-0.755582	5e-05	0.00031269	yes	DEK domain-containing Chromatin associated protein
AT3G21351	9.37716	4.28881	-1.12857	0.01155	0.037159	yes	unknown protein; LOCATED IN: endomembrane system; BEST Arabidopsis thaliana protein match is: unknown protein (TAIR:AT3G21352.1).
AT1G61820	15.0832	5.66903	-1.41177	5e-05	0.00031269	yes	beta glucosidase 46
AT1G56250	2.04107	0.32896	-2.63334	0.00235	0.00966773	yes	phloem protein 2-B14
AT5G35777	0.846552	0.0841323	-3.33087	0.00025	0.0013578	yes	transposable element gene
AT5G54720	14.6776	4.71004	-1.63981	5e-05	0.00031269	yes	Ankyrin repeat family protein
AT3G13470	104.68	60.6335	-0.787793	5e-05	0.00031269	yes	TCP-1/cpn60 chaperonin family protein
AT5G37190	4.2507	2.36684	-0.844742	5e-05	0.00031269	yes	COP1-interacting protein 4
AT4G34950	92.358	34.4088	-1.42446	5e-05	0.00031269	yes	Major facilitator superfamily protein
AT4G23800	37.8959	27.0461	-0.486623	0.0053	0.0193478	yes	HMG (high mobility group) box protein
AT2G32190	15.1195	43.7451	1.53271	5e-05	0.00031269	yes	unknown protein; FUNCTIONS IN: molecular_function unknown; INVOLVED IN: biological_process unknown; BEST Arabidopsis thaliana protein match is: unknown protein (TAIR:AT2G32210.1); Has 74 Blast hits to 74 proteins in 7 species: Archae - 0; Bacteria - 0; Metazoa - 0; Fungi - 0; Plants - 74; Viruses - 0; Other Eukaryotes - 0 (source: NCBI BLink).
AT1G11960	7.02887	14.0077	0.994857	5e-05	0.00031269	yes	ERD (early-responsive to dehydration stress) family protein
AT1G29025	5.06222	8.80776	0.799004	5e-05	0.00031269	yes	Calcium-binding EF-hand family protein
AT2G04170	16.0201	27.1825	0.762798	0.0001	0.000593148	yes	TRAF-like family protein
AT1G69910	5.96634	8.79975	0.560616	0.0052	0.0190386	yes	Protein kinase superfamily protein
AT3G29630	1.6599	8.39626	2.33865	5e-05	0.00031269	yes	UDP-Glycosyltransferase superfamily protein
AT5G03640	0.682591	1.25185	0.874973	0.00845	0.0286498	yes	Protein kinase superfamily protein
AT5G59320	18.4331	68.8317	1.90078	5e-05	0.00031269	yes	lipid transfer protein 3
AT5G01990	8.28878	15.2427	0.878889	5e-05	0.00031269	yes	Auxin efflux carrier family protein
AT3G24927	11.9538	23.549	0.978192	5e-05	0.00031269	yes	pseudogene of unknown protein
AT4G01026	8.97376	24.727	1.4623	5e-05	0.00031269	yes	PYR1-like 7
AT5G08130	28.8312	67.3095	1.22318	5e-05	0.00031269	yes	basic helix-loop-helix (bHLH) DNA-binding superfamily protein
AT1G16130	4.40165	6.98201	0.665596	0.0005	0.00251373	yes	wall associated kinase-like 2
AT2G47015	3.25887	13.1502	2.01264	5e-05	0.00031269	yes	MIR408; miRNA
AT5G06870	24.2505	35.1093	0.533839	0.002	0.00841582	yes	polygalacturonase inhibiting protein 2
AT5G06530	17.4476	69.0576	1.98477	5e-05	0.00031269	yes	ABC-2 type transporter family protein
AT5G35190	12.3285	20.3598	0.72372	0.0003	0.00159808	yes	proline-rich extensin-like family protein
AT3G05890	236.559	987.854	2.0621	5e-05	0.00031269	yes	Low temperature and salt responsive protein family
AT1G66760	16.639	53.4467	1.68353	5e-05	0.00031269	yes	MATE efflux family protein
AT3G48340	26.3783	57.1134	1.11448	5e-05	0.00031269	yes	Cysteine proteinases superfamily protein
AT2G26530	16.3558	8.20456	-0.9953	5e-05	0.00031269	yes	Protein of unknown function (DUF1645)
AT5G15960	101.746	800.362	2.97568	5e-05	0.00031269	yes	stress-responsive protein (KIN1) / stress-induced protein (KIN1)
AT5G46890	71.1873	141.636	0.9925	5e-05	0.00031269	yes	Bifunctional inhibitor/lipid-transfer protein/seed storage 2S albumin superfamily protein
AT2G46160	5.04697	8.39264	0.733707	0.00815	0.0277964	yes	RING/U-box superfamily protein
AT1G29290	3.71387	7.83869	1.07769	0.0036	0.0139356	yes	unknown protein; FUNCTIONS IN: molecular_function unknown; INVOLVED IN: biological_process unknown; LOCATED IN: endomembrane system; Has 18 Blast hits to 18 proteins in 5 species: Archae - 0; Bacteria - 0; Metazoa - 0; Fungi - 0; Plants - 18; Viruses - 0; Other Eukaryotes - 0 (source: NCBI BLink).
AT3G22910	0.971903	2.51135	1.36958	5e-05	0.00031269	yes	ATPase E1-E2 type family protein / haloacid dehalogenase-like hydrolase family protein
AT5G54020	1.16683	3.94253	1.75653	5e-05	0.00031269	yes	Cysteine/Histidine-rich C1 domain family protein
AT4G22666	28.2218	43.1602	0.612892	0.0009	0.00421181	yes	Bifunctional inhibitor/lipid-transfer protein/seed storage 2S albumin superfamily protein
AT5G58160	3.38424	9.77332	1.53002	5e-05	0.00031269	yes	actin binding
AT5G38000	1.19567	4.73583	1.9858	5e-05	0.00031269	yes	Zinc-binding dehydrogenase family protein
AT2G32930	4.03779	8.87761	1.13661	5e-05	0.00031269	yes	zinc finger nuclease 2
AT4G02410	7.41927	14.6317	0.979744	5e-05	0.00031269	yes	Concanavalin A-like lectin protein kinase family protein
AT2G21490	2.17633	9.69596	2.15549	5e-05	0.00031269	yes	dehydrin LEA
AT3G56880	241.291	320.538	0.409725	0.0084	0.0285051	yes	VQ motif-containing protein
AT2G38750	21.2651	75.8251	1.83419	5e-05	0.00031269	yes	annexin 4
AT3G24420	14.662	49.5783	1.75763	5e-05	0.00031269	yes	alpha/beta-Hydrolases superfamily protein
AT1G56150	9.14374	20.3017	1.15074	0.00045	0.00229074	yes	SAUR-like auxin-responsive protein family
AT1G17830	1.83886	4.62781	1.33152	5e-05	0.00031269	yes	Protein of unknown function (DUF789)
AT5G59480	40.015	163.926	2.03444	5e-05	0.00031269	yes	Haloacid dehalogenase-like hydrolase (HAD) superfamily protein
AT5G05500	31.0529	54.9501	0.823396	5e-05	0.00031269	yes	Pollen Ole e 1 allergen and extensin family protein
AT5G10430	125.653	177.387	0.497458	0.0018	0.0076859	yes	arabinogalactan protein 4
AT1G23760	1.54241	4.25712	1.4647	5e-05	0.00031269	yes	BURP domain-containing protein
AT5G42650	42.1479	84.6231	1.00559	5e-05	0.00031269	yes	allene oxide synthase
AT4G29610	3.55557	8.40005	1.24032	0.0003	0.00159808	yes	Cytidine/deoxycytidylate deaminase family protein
AT4G27520	348.889	1020.24	1.54807	5e-05	0.00031269	yes	early nodulin-like protein 2
AT1G15800	11.4273	22.3586	0.968339	5e-05	0.00031269	yes	unknown protein; BEST Arabidopsis thaliana protein match is: unknown protein (TAIR:AT1G80610.1); Has 56 Blast hits to 52 proteins in 9 species: Archae - 0; Bacteria - 0; Metazoa - 0; Fungi - 0; Plants - 56; Viruses - 0; Other Eukaryotes - 0 (source: NCBI BLink).
AT4G31875	3.52886	10.4037	1.55982	0.0002	0.00111146	yes	unknown protein; Has 30201 Blast hits to 17322 proteins in 780 species: Archae - 12; Bacteria - 1396; Metazoa - 17338; Fungi - 3422; Plants - 5037; Viruses - 0; Other Eukaryotes - 2996 (source: NCBI BLink).
AT5G52552	12.4267	38.1683	1.61893	5e-05	0.00031269	yes	conserved peptide upstream open reading frame 14
AT3G47080	10.5348	29.3427	1.47784	5e-05	0.00031269	yes	Tetratricopeptide repeat (TPR)-like superfamily protein
AT1G27140	9.68757	17.6148	0.862584	0.0007	0.00337951	yes	glutathione S-transferase tau 14
AT1G80130	1.81521	11.4273	2.65428	5e-05	0.00031269	yes	Tetratricopeptide repeat (TPR)-like superfamily protein
AT2G38760	6.87956	23.6247	1.77991	5e-05	0.00031269	yes	annexin 3
AT4G34230	33.1956	168.48	2.34351	5e-05	0.00031269	yes	cinnamyl alcohol dehydrogenase 5
AT5G05870	11.5263	27.0051	1.2283	5e-05	0.00031269	yes	UDP-glucosyl transferase 76C1
AT5G64430	14.4302	45.4616	1.65556	5e-05	0.00031269	yes	Octicosapeptide/Phox/Bem1p family protein
AT1G50630	11.8597	40.1778	1.76033	5e-05	0.00031269	yes	Protein of unknown function (DUF3537)
AT5G07920	6.41959	21.3525	1.73385	5e-05	0.00031269	yes	diacylglycerol kinase1
AT1G52155	3.29264	7.26797	1.14231	0.0001	0.000593148	yes	unknown protein; Has 37 Blast hits to 37 proteins in 13 species: Archae - 0; Bacteria - 0; Metazoa - 0; Fungi - 0; Plants - 35; Viruses - 0; Other Eukaryotes - 2 (source: NCBI BLink).
AT3G14060	10.9266	26.7191	1.29003	5e-05	0.00031269	yes	unknown protein; BEST Arabidopsis thaliana protein match is: unknown protein (TAIR:AT1G54120.1); Has 30 Blast hits to 30 proteins in 8 species: Archae - 0; Bacteria - 0; Metazoa - 0; Fungi - 0; Plants - 30; Viruses - 0; Other Eukaryotes - 0 (source: NCBI BLink).
AT4G13890	1.77811	3.56579	1.00387	0.001	0.00461803	yes	Pyridoxal phosphate (PLP)-dependent transferases superfamily protein
AT4G13290	2.24007	7.29446	1.70326	5e-05	0.00031269	yes	cytoChrome P450, family 71, subfamily A, polypeptide 19
AT4G02280	5.63509	25.8607	2.19825	5e-05	0.00031269	yes	sucrose synthase 3
AT1G27770	37.7634	62.193	0.719763	5e-05	0.00031269	yes	autoinhibited Ca2+-ATPase 1
AT2G41475	62.6236	163.233	1.38215	5e-05	0.00031269	yes	Embryo-specific protein 3, (ATS3)
AT5G65630	72.1973	117.535	0.703074	0.00075	0.00358996	yes	global transcription factor group E7
AT5G27670	89.5599	206.259	1.20353	5e-05	0.00031269	yes	histone H2A 7
AT4G34710	258.033	785.198	1.6055	5e-05	0.00031269	yes	arginine decarboxylase 2
AT1G04220	12.9213	61.3937	2.24835	5e-05	0.00031269	yes	3-ketoacyl-CoA synthase 2
AT1G30620	8.29282	25.4497	1.61772	5e-05	0.00031269	yes	NAD(P)-binding Rossmann-fold superfamily protein
AT4G18422	6.2754	31.5106	2.32806	5e-05	0.00031269	yes	unknown protein; FUNCTIONS IN: molecular_function unknown; INVOLVED IN: biological_process unknown; LOCATED IN: cellular_component unknown; Has 0 Blast hits to 0 proteins in 0 species (source: NCBI BLink).
AT3G14595	68.5998	203.069	1.56569	5e-05	0.00031269	yes	Ribosomal protein L18ae family
AT3G11420	24.348	74.6197	1.61575	5e-05	0.00031269	yes	Protein of unknown function (DUF604)
AT3G47500	12.7479	37.2896	1.54851	5e-05	0.00031269	yes	cycling DOF factor 3
AT5G45310	1.10497	5.77631	2.38614	5e-05	0.00031269	yes	unknown protein; LOCATED IN: endomembrane system; EXPRESSED IN: stem, inflorescence meristem, root, leaf; EXPRESSED DURING: LP.04 four leaves visible; Has 30201 Blast hits to 17322 proteins in 780 species: Archae - 12; Bacteria - 1396; Metazoa - 17338; Fungi - 3422; Plants - 5037; Viruses - 0; Other Eukaryotes - 2996 (source: NCBI BLink).
AT4G05020	11.5811	58.5741	2.33849	5e-05	0.00031269	yes	NAD(P)H dehydrogenase B2
ATCG00680	2.98686	4.73062	0.663397	0.0085	0.0287907	yes	photosystem II reaction center protein B
AT3G27210	11.5446	26.726	1.21102	5e-05	0.00031269	yes	unknown protein; FUNCTIONS IN: molecular_function unknown; INVOLVED IN: N-terminal protein myristoylation; LOCATED IN: plasma membrane; EXPRESSED IN: 22 plant structures; EXPRESSED DURING: 13 growth stages; BEST Arabidopsis thaliana protein match is: unknown protein (TAIR:AT5G40860.1); Has 133 Blast hits to 98 proteins in 25 species: Archae - 0; Bacteria - 6; Metazoa - 32; Fungi - 7; Plants - 70;…
AT5G42050	126.648	300.297	1.24557	5e-05	0.00031269	yes	DCD (Development and Cell Death) domain protein
AT1G73390	18.3765	95.9657	2.38466	5e-05	0.00031269	yes	Endosomal targeting BRO1-like domain-containing protein
AT1G56540	0.576193	1.45424	1.33564	5e-05	0.00031269	yes	Disease resistance protein (TIR-NBS-LRR class) family
AT4G23880	3.31949	11.833	1.83378	5e-05	0.00031269	yes	unknown protein; Has 73 Blast hits to 69 proteins in 22 species: Archae - 0; Bacteria - 4; Metazoa - 9; Fungi - 2; Plants - 18; Viruses - 0; Other Eukaryotes - 40 (source: NCBI BLink).
AT1G15330	1.31532	7.35603	2.48351	5e-05	0.00031269	yes	Cystathionine beta-synthase (CBS) protein
AT4G18140	9.70432	19.3863	0.99834	5e-05	0.00031269	yes	SCP1-like small phosphatase 4b
AT5G53450	41.7097	82.1373	0.977655	5e-05	0.00031269	yes	OBP3-responsive gene 1
AT5G04760	21.3545	43.7409	1.03444	0.00135	0.00599448	yes	Duplicated homeodomain-like superfamily protein
AT5G50800	0.942235	3.13677	1.73512	0.00055	0.00273263	yes	Nodulin MtN3 family protein
AT3G08860	4.74523	12.3713	1.38244	5e-05	0.00031269	yes	PYRIMIDINE 4
AT3G14067	54.1632	156.197	1.52798	5e-05	0.00031269	yes	Subtilase family protein
AT1G19970	6.67239	37.4417	2.48837	5e-05	0.00031269	yes	ER lumen protein retaining receptor family protein
AT1G01470	112.282	570.093	2.34408	5e-05	0.00031269	yes	Late embryogenesis abundant protein
AT3G11430	7.65206	30.0446	1.97319	5e-05	0.00031269	yes	glycerol-3-phosphate acyltransferase 5
AT2G32300	18.3124	30.5963	0.740532	0.0001	0.000593148	yes	uclacyanin 1
AT5G01100	4.8404	12.7604	1.39848	5e-05	0.00031269	yes	O-fucosyltransferase family protein
AT5G16600	3.46667	12.496	1.84985	5e-05	0.00031269	yes	myb domain protein 43
AT2G33700	17.3304	27.5743	0.670018	5e-05	0.00031269	yes	Protein phosphatase 2C family protein
AT1G18740	31.3658	51.0787	0.703527	5e-05	0.00031269	yes	Protein of unknown function (DUF793)
AT4G25250	6.60016	12.6284	0.9361	0.00025	0.0013578	yes	Plant invertase/pectin methylesterase inhibitor superfamily protein
AT5G26260	111.345	233.517	1.06849	5e-05	0.00031269	yes	TRAF-like family protein
AT4G17970	4.91902	18.9207	1.94352	5e-05	0.00031269	yes	aluminum-activated, malate transporter 12
AT4G33120	4.24227	12.6266	1.57355	5e-05	0.00031269	yes	S-adenosyl-L-methionine-dependent methyltransferases superfamily protein
AT3G19290	17.0186	36.7612	1.11107	5e-05	0.00031269	yes	ABRE binding factor 4
AT5G66580	10.4349	49.0878	2.23395	5e-05	0.00031269	yes	unknown protein; FUNCTIONS IN: molecular_function unknown; INVOLVED IN: N-terminal protein myristoylation; LOCATED IN: cellular_component unknown; BEST Arabidopsis thaliana protein match is: unknown protein (TAIR:AT3G50800.1); Has 1807 Blast hits to 1807 proteins in 277 species: Archae - 0; Bacteria - 0; Metazoa - 736; Fungi - 347; Plants - 385; Viruses - 0; Other Eukaryotes - 339 (source: NCBI B…
AT1G33800	25.8724	81.8321	1.66125	5e-05	0.00031269	yes	Protein of unknown function (DUF579)
AT5G13170	6.45163	43.5848	2.75609	5e-05	0.00031269	yes	senescence-associated gene 29
AT1G66890	24.1291	47.2228	0.968713	5e-05	0.00031269	yes	FUNCTIONS IN: molecular_function unknown; INVOLVED IN: biological_process unknown; LOCATED IN: chloroplast; EXPRESSED IN: 22 plant structures; EXPRESSED DURING: 13 growth stages; BEST Arabidopsis thaliana protein match is: 50S ribosomal protein-related (TAIR:AT5G16200.1); Has 36 Blast hits to 36 proteins in 7 species: Archae - 0; Bacteria - 0; Metazoa - 0; Fungi - 0; Plants - 36; Viruses - 0; Oth…
AT1G74830	0.53837	1.29942	1.2712	0.00545	0.0198108	yes	Protein of unknown function, DUF593
AT4G13390	13.6275	19.9441	0.54944	0.00305	0.0120946	yes	Proline-rich extensin-like family protein
AT5G60850	15.2546	49.6288	1.70193	5e-05	0.00031269	yes	OBF binding protein 4
AT3G56370	17.0612	53.4592	1.64772	5e-05	0.00031269	yes	Leucine-rich repeat protein kinase family protein
AT5G25240	22.8053	49.3376	1.11332	5e-05	0.00031269	yes	unknown protein; FUNCTIONS IN: molecular_function unknown; INVOLVED IN: biological_process unknown; LOCATED IN: cellular_component unknown; EXPRESSED IN: 23 plant structures; EXPRESSED DURING: 13 growth stages; Has 1807 Blast hits to 1807 proteins in 277 species: Archae - 0; Bacteria - 0; Metazoa - 736; Fungi - 347; Plants - 385; Viruses - 0; Other Eukaryotes - 339 (source: NCBI BLink).
AT1G14960	25.8153	45.5302	0.818601	0.0001	0.000593148	yes	Polyketide cyclase/dehydrase and lipid transport superfamily protein
AT4G22745	17.9296	59.1472	1.72196	5e-05	0.00031269	yes	methyl-CPG-binding domain 1
AT3G26460	17.1877	50.5674	1.55683	5e-05	0.00031269	yes	Polyketide cyclase/dehydrase and lipid transport superfamily protein
AT1G75030	4.5591	23.2716	2.35175	5e-05	0.00031269	yes	thaumatin-like protein 3
AT1G64390	26.3969	45.9528	0.799785	5e-05	0.00031269	yes	glycosyl hydrolase 9C2
AT3G20300	12.3262	31.7231	1.36381	5e-05	0.00031269	yes	Protein of unknown function (DUF3537)
AT4G22780	5.28396	9.71529	0.878638	5e-05	0.00031269	yes	ACT domain repeat 7
AT1G29330	17.5933	50.7644	1.5288	5e-05	0.00031269	yes	ER lumen protein retaining receptor family protein
AT5G65280	3.64364	11.0444	1.59986	5e-05	0.00031269	yes	GCR2-like 1
AT1G51700	22.5525	46.3978	1.04077	5e-05	0.00031269	yes	DOF zinc finger protein 1
AT2G39350	5.42606	45.1224	3.05587	5e-05	0.00031269	yes	ABC-2 type transporter family protein
AT4G26890	0.94719	6.74926	2.833	5e-05	0.00031269	yes	mitogen-activated protein kinase kinase kinase 16
AT4G34630	38.677	60.1948	0.638163	0.00015	0.000857223	yes	unknown protein; Has 30 Blast hits to 30 proteins in 10 species: Archae - 0; Bacteria - 2; Metazoa - 0; Fungi - 0; Plants - 24; Viruses - 0; Other Eukaryotes - 4 (source: NCBI BLink).
AT2G25160	7.44238	11.1876	0.588065	0.00195	0.00823501	yes	cytoChrome P450, family 82, subfamily F, polypeptide 1
AT5G03140	4.25389	12.7665	1.5855	5e-05	0.00031269	yes	Concanavalin A-like lectin protein kinase family protein
AT1G78080	85.3282	119.005	0.479924	0.00245	0.010022	yes	related to AP2 4
AT4G23050	8.61544	40.7701	2.24252	5e-05	0.00031269	yes	PAS domain-containing protein tyrosine kinase family protein
AT2G18800	4.62359	11.3046	1.28983	5e-05	0.00031269	yes	xyloglucan endotransglucosylase/hydrolase 21
AT2G46790	1.7895	10.0807	2.49396	5e-05	0.00031269	yes	pseudo-response regulator 9
AT4G22610	5.47657	17.2355	1.65404	5e-05	0.00031269	yes	Bifunctional inhibitor/lipid-transfer protein/seed storage 2S albumin superfamily protein
AT1G69430	0.802317	4.55086	2.5039	5e-05	0.00031269	yes	unknown protein; BEST Arabidopsis thaliana protein match is: unknown protein (TAIR:AT1G26650.1); Has 216 Blast hits to 215 proteins in 17 species: Archae - 0; Bacteria - 0; Metazoa - 0; Fungi - 0; Plants - 216; Viruses - 0; Other Eukaryotes - 0 (source: NCBI BLink).
AT1G67365	2.47901	10.6769	2.10665	5e-05	0.00031269	yes	other RNA
AT3G07360	42.01	109.816	1.38629	5e-05	0.00031269	yes	plant U-box 9
AT3G56080	3.7074	12.2076	1.7193	5e-05	0.00031269	yes	S-adenosyl-L-methionine-dependent methyltransferases superfamily protein
AT3G51980	12.7283	24.6667	0.954522	5e-05	0.00031269	yes	ARM repeat superfamily protein
AT3G21340	0.740963	1.25107	0.755693	0.0146	0.0450931	yes	Leucine-rich repeat protein kinase family protein
AT3G08720	11.9865	30.0447	1.3257	5e-05	0.00031269	yes	serine/threonine protein kinase 2
AT1G01240	8.60035	38.2995	2.15486	5e-05	0.00031269	yes	unknown protein; BEST Arabidopsis thaliana protein match is: unknown protein (TAIR:AT2G46550.1); Has 35333 Blast hits to 34131 proteins in 2444 species: Archae - 798; Bacteria - 22429; Metazoa - 974; Fungi - 991; Plants - 531; Viruses - 0; Other Eukaryotes - 9610 (source: NCBI BLink).
AT4G06536	1.83252	5.95685	1.70072	0.0067	0.0235881	yes	SPla/RYanodine receptor (SPRY) domain-containing protein
AT1G76590	4.02879	14.2598	1.82353	5e-05	0.00031269	yes	PLATZ transcription factor family protein
AT4G05010	6.9842	30.2725	2.11584	5e-05	0.00031269	yes	F-box family protein
AT1G12040	4.04192	8.15976	1.01349	5e-05	0.00031269	yes	leucine-rich repeat/extensin 1
AT5G66790	1.82012	3.23716	0.830692	0.0025	0.0101969	yes	Protein kinase superfamily protein
AT5G48010	15.812	24.4895	0.631143	5e-05	0.00031269	yes	thalianol synthase 1
AT4G12550	26.3989	62.2508	1.23762	5e-05	0.00031269	yes	Auxin-Induced in Root cultures 1
AT4G24480	4.49835	14.1708	1.65545	5e-05	0.00031269	yes	Protein kinase superfamily protein
AT3G22142	3.41701	5.95576	0.80155	5e-05	0.00031269	yes	Bifunctional inhibitor/lipid-transfer protein/seed storage 2S albumin superfamily protein
AT2G46140	27.3877	64.108	1.22698	5e-05	0.00031269	yes	Late embryogenesis abundant protein
AT5G60660	38.7125	72.8761	0.912644	5e-05	0.00031269	yes	plasma membrane intrinsic protein 2;4
AT1G79270	18.5099	69.494	1.90859	5e-05	0.00031269	yes	evolutionarily conserved C-terminal region 8
AT5G17850	2.40042	10.886	2.18112	5e-05	0.00031269	yes	Sodium/calcium exchanger family protein
AT1G64660	12.0826	46.3517	1.9397	5e-05	0.00031269	yes	methionine gamma-lyase
AT5G23220	16.0712	81.3827	2.34025	5e-05	0.00031269	yes	nicotinamidase 3
AT1G15460	0.855208	5.07788	2.56988	5e-05	0.00031269	yes	HCO3- transporter family
AT2G35585	3.64298	12.3741	1.76413	5e-05	0.00031269	yes	unknown protein; BEST Arabidopsis thaliana protein match is: unknown protein (TAIR:AT1G31940.1); Has 67 Blast hits to 67 proteins in 17 species: Archae - 0; Bacteria - 0; Metazoa - 0; Fungi - 0; Plants - 67; Viruses - 0; Other Eukaryotes - 0 (source: NCBI BLink).
AT1G79860	0.864682	1.85318	1.09976	0.0071	0.0247649	yes	RHO guanyl-nucleotide exchange factor 12
AT5G23460	7.50334	17.6656	1.23533	5e-05	0.00031269	yes	unknown protein; Has 30201 Blast hits to 17322 proteins in 780 species: Archae - 12; Bacteria - 1396; Metazoa - 17338; Fungi - 3422; Plants - 5037; Viruses - 0; Other Eukaryotes - 2996 (source: NCBI BLink).
AT4G24380	23.6444	71.7869	1.60222	5e-05	0.00031269	yes	CONTAINS InterPro DOMAIN/s: Serine hydrolase (InterPro:IPR005645); BEST Arabidopsis thaliana protein match is: alpha/beta-Hydrolases superfamily protein (TAIR:AT5G65400.1); Has 35333 Blast hits to 34131 proteins in 2444 species: Archae - 798; Bacteria - 22429; Metazoa - 974; Fungi - 991; Plants - 531; Viruses - 0; Other Eukaryotes - 9610 (source: NCBI BLink).
AT4G25790	5.98953	9.877	0.721632	0.00915	0.0306169	yes	CAP (Cysteine-rich secretory proteins, Antigen 5, and Pathogenesis-related 1 protein) superfamily protein
AT1G53180	10.1864	19.6077	0.944777	5e-05	0.00031269	yes	unknown protein; FUNCTIONS IN: molecular_function unknown; INVOLVED IN: biological_process unknown; LOCATED IN: cellular_component unknown; EXPRESSED IN: 13 plant structures; EXPRESSED DURING: 6 growth stages; BEST Arabidopsis thaliana protein match is: unknown protein (TAIR:AT3G15115.1); Has 58 Blast hits to 56 proteins in 22 species: Archae - 0; Bacteria - 0; Metazoa - 6; Fungi - 4; Plants - 29…
AT1G14730	12.0636	54.3381	2.17131	5e-05	0.00031269	yes	CytoChrome b561/ferric reductase transmembrane protein family
AT3G19430	8.99133	13.7814	0.616115	0.00155	0.00675494	yes	late embryogenesis abundant protein-related / LEA protein-related
AT3G13720	53.0512	172.061	1.69746	5e-05	0.00031269	yes	PRA1 (Prenylated rab acceptor) family protein
AT4G21570	53.6899	291.901	2.44276	5e-05	0.00031269	yes	Protein of unknown function (DUF300)
AT1G69600	7.2224	25.7419	1.83357	5e-05	0.00031269	yes	zinc finger homeodomain 1
AT4G23870	11.5019	41.9562	1.86702	5e-05	0.00031269	yes	unknown protein; BEST Arabidopsis thaliana protein match is: unknown protein (TAIR:AT4G11020.1); Has 12 Blast hits to 12 proteins in 4 species: Archae - 0; Bacteria - 0; Metazoa - 0; Fungi - 0; Plants - 12; Viruses - 0; Other Eukaryotes - 0 (source: NCBI BLink).
AT1G02700	2.82457	18.4468	2.70727	5e-05	0.00031269	yes	unknown protein; FUNCTIONS IN: molecular_function unknown; INVOLVED IN: biological_process unknown; LOCATED IN: mitochondrion; BEST Arabidopsis thaliana protein match is: unknown protein (TAIR:AT4G02140.1); Has 49 Blast hits to 49 proteins in 21 species: Archae - 0; Bacteria - 0; Metazoa - 10; Fungi - 6; Plants - 29; Viruses - 0; Other Eukaryotes - 4 (source: NCBI BLink).
AT1G21790	7.62285	67.6215	3.14908	5e-05	0.00031269	yes	TRAM, LAG1 and CLN8 (TLC) lipid-sensing domain containing protein
AT3G47640	8.28232	15.1187	0.868231	0.0001	0.000593148	yes	basic helix-loop-helix (bHLH) DNA-binding superfamily protein
AT5G48000	15.4234	41.3286	1.42202	5e-05	0.00031269	yes	cytoChrome P450, family 708, subfamily A, polypeptide 2
AT5G13580	14.4032	50.6725	1.81481	5e-05	0.00031269	yes	ABC-2 type transporter family protein
AT5G44820	3.91074	14.9361	1.93329	5e-05	0.00031269	yes	Nucleotide-diphospho-sugar transferase family protein
AT5G53588	9.42349	29.8377	1.6628	5e-05	0.00031269	yes	conserved peptide upstream open reading frame 50
AT1G47400	12.8992	40.1135	1.6368	5e-05	0.00031269	yes	unknown protein; BEST Arabidopsis thaliana protein match is: unknown protein (TAIR:AT1G47395.1); Has 11 Blast hits to 11 proteins in 2 species: Archae - 0; Bacteria - 0; Metazoa - 0; Fungi - 0; Plants - 11; Viruses - 0; Other Eukaryotes - 0 (source: NCBI BLink).
AT1G20440	417.555	2473.8	2.56669	5e-05	0.00031269	yes	cold-regulated 47
AT5G46900	54.6791	111.143	1.02336	5e-05	0.00031269	yes	Bifunctional inhibitor/lipid-transfer protein/seed storage 2S albumin superfamily protein
AT5G53190	0.225577	2.81942	3.6437	0.00455	0.0170035	yes	Nodulin MtN3 family protein
AT4G12580	9.34527	28.6447	1.61596	5e-05	0.00031269	yes	unknown protein; FUNCTIONS IN: molecular_function unknown; INVOLVED IN: biological_process unknown; LOCATED IN: cellular_component unknown; EXPRESSED IN: 14 plant structures; EXPRESSED DURING: 4 anthesis, petal differentiation and expansion stage; Has 22 Blast hits to 20 proteins in 5 species: Archae - 0; Bacteria - 0; Metazoa - 2; Fungi - 0; Plants - 11; Viruses - 0; Other Eukaryotes - 9 (source…
AT4G28850	4.81384	12.2099	1.34279	5e-05	0.00031269	yes	xyloglucan endotransglucosylase/hydrolase 26
AT4G01360	1.79365	6.28017	1.80791	5e-05	0.00031269	yes	unknown protein; BEST Arabidopsis thaliana protein match is: Protein of unknown function (DUF793) (TAIR:AT1G01550.2); Has 99 Blast hits to 99 proteins in 25 species: Archae - 0; Bacteria - 10; Metazoa - 0; Fungi - 0; Plants - 89; Viruses - 0; Other Eukaryotes - 0 (source: NCBI BLink).
AT1G68620	4.31843	30.1684	2.80446	5e-05	0.00031269	yes	alpha/beta-Hydrolases superfamily protein
AT1G18460	22.7891	53.3172	1.22626	5e-05	0.00031269	yes	alpha/beta-Hydrolases superfamily protein
AT3G22415	4.4737	21.1928	2.24403	0.00035	0.00183314	yes	unknown protein; Has 35333 Blast hits to 34131 proteins in 2444 species: Archae - 798; Bacteria - 22429; Metazoa - 974; Fungi - 991; Plants - 531; Viruses - 0; Other Eukaryotes - 9610 (source: NCBI BLink).
AT5G40860	1.82257	7.35288	2.01233	5e-05	0.00031269	yes	unknown protein; BEST Arabidopsis thaliana protein match is: unknown protein (TAIR:AT3G27210.1); Has 69 Blast hits to 69 proteins in 12 species: Archae - 0; Bacteria - 0; Metazoa - 0; Fungi - 0; Plants - 67; Viruses - 0; Other Eukaryotes - 2 (source: NCBI BLink).
AT1G20510	15.4506	21.3589	0.467174	0.0069	0.0241809	yes	OPC-8:0 CoA ligase1
AT5G01760	0.314041	0.868337	1.4673	0.00695	0.0243282	yes	ENTH/VHS/GAT family protein
AT3G49690	0.879767	2.72761	1.63244	0.0003	0.00159808	yes	myb domain protein 84
AT1G66270	111.424	268.997	1.27153	5e-05	0.00031269	yes	Glycosyl hydrolase superfamily protein
AT1G73740	4.89993	11.9929	1.29134	5e-05	0.00031269	yes	UDP-Glycosyltransferase superfamily protein
AT5G62310	0.749809	1.35186	0.850346	0.0024	0.00984426	yes	AGC (cAMP-dependent, cGMP-dependent and protein kinase C) kinase family protein
AT2G36270	1.76808	8.44548	2.25599	5e-05	0.00031269	yes	Basic-leucine zipper (bZIP) transcription factor family protein
AT1G14240	4.74422	13.3257	1.48996	5e-05	0.00031269	yes	GDA1/CD39 nucleoside phosphatase family protein
AT3G25780	15.5672	50.6483	1.70201	5e-05	0.00031269	yes	allene oxide cyclase 3
AT3G59050	12.5497	31.5992	1.33224	5e-05	0.00031269	yes	polyamine oxidase 3
AT4G37400	2.23909	5.29845	1.24266	5e-05	0.00031269	yes	cytoChrome P450, family 81, subfamily F, polypeptide 3
AT1G07870	9.48834	36.0344	1.92515	5e-05	0.00031269	yes	Protein kinase superfamily protein
AT4G38060	20.2275	64.4321	1.67146	5e-05	0.00031269	yes	unknown protein; BEST Arabidopsis thaliana protein match is: unknown protein (TAIR:AT5G65480.1); Has 63 Blast hits to 63 proteins in 13 species: Archae - 0; Bacteria - 0; Metazoa - 0; Fungi - 0; Plants - 63; Viruses - 0; Other Eukaryotes - 0 (source: NCBI BLink).
AT4G11330	14.0628	47.4446	1.75436	5e-05	0.00031269	yes	MAP kinase 5
AT5G55090	2.21182	12.8488	2.53833	5e-05	0.00031269	yes	mitogen-activated protein kinase kinase kinase 15
AT4G11190	8.87792	18.6736	1.07271	5e-05	0.00031269	yes	Disease resistance-responsive (dirigent-like protein) family protein
AT4G23590	1.5843	3.36405	1.08635	0.00075	0.00358996	yes	Tyrosine transaminase family protein
AT3G27884	4.07862	12.1791	1.57826	5e-05	0.00031269	yes	other RNA
AT1G59620	1.72225	2.69994	0.648633	0.00575	0.0207279	yes	Disease resistance protein (CC-NBS-LRR class) family
AT2G34500	3.47147	13.8512	1.99639	5e-05	0.00031269	yes	cytoChrome P450, family 710, subfamily A, polypeptide 1
AT1G75060	2.48073	5.39299	1.12032	0.00065	0.003167	yes	unknown protein; FUNCTIONS IN: molecular_function unknown; INVOLVED IN: biological_process unknown; LOCATED IN: cellular_component unknown; BEST Arabidopsis thaliana protein match is: unknown protein (TAIR:AT1G19330.2); Has 104 Blast hits to 104 proteins in 22 species: Archae - 0; Bacteria - 0; Metazoa - 0; Fungi - 0; Plants - 104; Viruses - 0; Other Eukaryotes - 0 (source: NCBI BLink).
AT1G67360	30.8525	132.869	2.10655	5e-05	0.00031269	yes	Rubber elongation factor protein (REF)
AT1G73880	6.10765	20.4085	1.74048	5e-05	0.00031269	yes	UDP-glucosyl transferase 89B1
AT5G47450	32.8238	127.938	1.96264	5e-05	0.00031269	yes	tonoplast intrinsic protein 2;3
AT2G34650	4.25987	9.00463	1.07986	5e-05	0.00031269	yes	Protein kinase superfamily protein
AT4G00700	2.33216	5.02812	1.10835	5e-05	0.00031269	yes	C2 calcium/lipid-binding plant phosphoribosyltransferase family protein
AT1G52000	1.44805	5.62962	1.95893	5e-05	0.00031269	yes	Mannose-binding lectin superfamily protein
AT3G02800	3.20183	7.68999	1.26408	5e-05	0.00031269	yes	Tyrosine phosphatase family protein
AT5G59570	7.36406	26.5409	1.84964	5e-05	0.00031269	yes	Homeodomain-like superfamily protein
AT3G55580	0.593998	4.45674	2.90746	5e-05	0.00031269	yes	Regulator of Chromosome condensation (RCC1) family protein
AT1G70420	14.785	34.2489	1.21192	5e-05	0.00031269	yes	Protein of unknown function (DUF1645)
AT1G76180	388.978	1904.33	2.29153	5e-05	0.00031269	yes	Dehydrin family protein
AT3G17130	3.2656	24.271	2.89382	5e-05	0.00031269	yes	Plant invertase/pectin methylesterase inhibitor superfamily protein
AT1G62440	3.8959	8.08289	1.05291	5e-05	0.00031269	yes	leucine-rich repeat/extensin 2
ATCG00040	0.567226	2.2697	2.00051	5e-05	0.00031269	yes	maturase K
AT1G79520	9.08757	40.3969	2.15228	5e-05	0.00031269	yes	Cation efflux family protein
AT5G06200	3.73325	8.29785	1.15231	0.0035	0.0136075	yes	Uncharacterised protein family (UPF0497)
AT4G27400	7.7117	13.2889	0.785101	0.00035	0.00183314	yes	Late embryogenesis abundant (LEA) protein-related
AT1G71960	16.0454	52.9142	1.72149	5e-05	0.00031269	yes	ATP-binding casette family G25
AT5G24770	4.19526	21.6549	2.36786	5e-05	0.00031269	yes	vegetative storage protein 2
AT1G08890	10.1752	61.9112	2.60515	5e-05	0.00031269	yes	Major facilitator superfamily protein
AT4G25670	45.753	221.054	2.27246	5e-05	0.00031269	yes	unknown protein; LOCATED IN: cellular_component unknown; EXPRESSED IN: male gametophyte, pollen tube; EXPRESSED DURING: M germinated pollen stage; BEST Arabidopsis thaliana protein match is: unknown protein (TAIR:AT4G25690.2).
AT1G63820	0.524635	1.70319	1.69885	0.0036	0.0139356	yes	CCT motif family protein
AT1G60590	2.39141	9.69873	2.01993	5e-05	0.00031269	yes	Pectin lyase-like superfamily protein
AT4G12432	2.23009	9.93409	2.15528	5e-05	0.00031269	yes	conserved peptide upstream open reading frame 26
AT3G10985	229.024	676.262	1.56208	5e-05	0.00031269	yes	senescence associated gene 20
AT2G33790	48.4347	125.935	1.37856	5e-05	0.00031269	yes	arabinogalactan protein 30
AT2G22470	134.034	662.675	2.3057	5e-05	0.00031269	yes	arabinogalactan protein 2
AT5G42785	5.17817	14.6297	1.49839	5e-05	0.00031269	yes	unknown protein; FUNCTIONS IN: molecular_function unknown; INVOLVED IN: biological_process unknown; LOCATED IN: endomembrane system; Has 30201 Blast hits to 17322 proteins in 780 species: Archae - 12; Bacteria - 1396; Metazoa - 17338; Fungi - 3422; Plants - 5037; Viruses - 0; Other Eukaryotes - 2996 (source: NCBI BLink).
AT3G50930	3.12757	8.98312	1.52218	5e-05	0.00031269	yes	cytoChrome BC1 synthesis
AT5G07680	7.37801	20.8276	1.49719	5e-05	0.00031269	yes	NAC domain containing protein 80
AT2G47140	11.2149	42.6619	1.92753	5e-05	0.00031269	yes	NAD(P)-binding Rossmann-fold superfamily protein
AT4G35985	5.46398	9.11812	0.738784	0.00085	0.0040068	yes	Senescence/dehydration-associated protein-related
AT1G17550	11.8456	41.9259	1.82349	5e-05	0.00031269	yes	homology to ABI2
AT2G41800	18.5856	46.3168	1.31735	5e-05	0.00031269	yes	Protein of unknown function, DUF642
AT3G44610	5.87074	9.73737	0.72999	0.00065	0.003167	yes	Protein kinase superfamily protein
AT1G27200	13.8292	45.2945	1.71162	5e-05	0.00031269	yes	Domain of unknown function (DUF23)
AT4G36900	8.99452	30.3363	1.75393	5e-05	0.00031269	yes	related to AP2 10
AT3G62680	25.9943	52.7595	1.02124	5e-05	0.00031269	yes	proline-rich protein 3
AT3G61830	3.34461	8.10988	1.27785	5e-05	0.00031269	yes	auxin response factor 18
AT1G13530	1.40084	3.71477	1.40698	0.00045	0.00229074	yes	Protein of unknown function (DUF1262)
AT1G64470	8.05059	13.09	0.701304	0.00105	0.00481871	yes	Ubiquitin-like superfamily protein
AT2G22970	10.8249	24.3678	1.17061	5e-05	0.00031269	yes	serine carboxypeptidase-like 11
AT3G28550	18.8371	27.1497	0.527364	0.0009	0.00421181	yes	Proline-rich extensin-like family protein
AT1G50590	1.30029	2.9378	1.1759	0.006	0.0214862	yes	RmlC-like cupins superfamily protein
AT5G59550	33.4727	48.3016	0.529086	0.00125	0.00560768	yes	zinc finger (C3HC4-type RING finger) family protein
AT3G02480	123.207	1072.26	3.12149	5e-05	0.00031269	yes	Late embryogenesis abundant protein (LEA) family protein
AT3G43270	3.71882	15.7262	2.08025	5e-05	0.00031269	yes	Plant invertase/pectin methylesterase inhibitor superfamily
AT5G04000	2.43341	9.4024	1.95005	5e-05	0.00031269	yes	unknown protein; FUNCTIONS IN: molecular_function unknown; INVOLVED IN: biological_process unknown; LOCATED IN: cellular_component unknown; EXPRESSED IN: inflorescence meristem, hypocotyl.
AT2G14247	51.9951	71.8377	0.466366	0.0137	0.0427921	yes	Expressed protein
AT5G43030	0.750786	1.92287	1.35679	0.00105	0.00481871	yes	Cysteine/Histidine-rich C1 domain family protein
AT3G13620	6.56257	12.1202	0.885078	0.00425	0.0160468	yes	Amino acid permease family protein
AT1G68690	2.51933	7.0589	1.4864	5e-05	0.00031269	yes	Protein kinase superfamily protein
AT5G23830	28.5165	57.5349	1.01264	5e-05	0.00031269	yes	MD-2-related lipid recognition domain-containing protein
AT1G72100	0.54519	5.66235	3.37657	5e-05	0.00031269	yes	late embryogenesis abundant domain-containing protein / LEA domain-containing protein
AT1G66830	0.252754	1.06427	2.07405	0.00145	0.00637489	yes	Leucine-rich repeat protein kinase family protein
AT1G23120	4.25335	9.82364	1.20766	0.0001	0.000593148	yes	Polyketide cyclase/dehydrase and lipid transport superfamily protein
AT3G17860	11.0979	31.5748	1.50848	5e-05	0.00031269	yes	jasmonate-zim-domain protein 3
AT1G80820	5.52005	22.646	2.0365	5e-05	0.00031269	yes	cinnamoyl coa reductase
AT1G69252	50.9568	164.932	1.69452	5e-05	0.00031269	yes
AT1G42990	68.7049	186.118	1.43774	5e-05	0.00031269	yes	basic region/leucine zipper motif 60
AT5G15180	10.5304	47.1236	2.16189	5e-05	0.00031269	yes	Peroxidase superfamily protein
AT4G28490	2.29221	8.52644	1.8952	5e-05	0.00031269	yes	Leucine-rich receptor-like protein kinase family protein
AT1G62300	20.3385	57.3057	1.49447	5e-05	0.00031269	yes	WRKY family transcription factor
AT1G60470	0.810294	5.23571	2.69187	0.00015	0.000857223	yes	galactinol synthase 4
AT5G22630	34.3346	129.937	1.92008	5e-05	0.00031269	yes	arogenate dehydratase 5
AT2G17840	60.3234	281.521	2.22245	5e-05	0.00031269	yes	Senescence/dehydration-associated protein-related
AT4G13620	4.7232	10.2886	1.12321	5e-05	0.00031269	yes	Integrase-type DNA-binding superfamily protein
AT3G55970	0.792583	1.69027	1.09262	0.0147	0.0453444	yes	jasmonate-regulated gene 21
AT4G01120	23.694	104.824	2.14538	5e-05	0.00031269	yes	G-box binding factor 2
AT5G03230	13.2107	39.5634	1.58246	5e-05	0.00031269	yes	Protein of unknown function, DUF584
AT2G21510	0.607866	1.90519	1.64811	0.00095	0.00441617	yes	DNAJ heat shock N-terminal domain-containing protein
AT3G54680	21.2898	50.514	1.24652	5e-05	0.00031269	yes	proteophosphoglycan-related
AT1G06120	4.04916	12.6766	1.64647	5e-05	0.00031269	yes	Fatty acid desaturase family protein
AT1G17380	4.28908	6.93194	0.692592	0.0058	0.0208785	yes	jasmonate-zim-domain protein 5
AT4G17280	13.7442	71.3485	2.37606	5e-05	0.00031269	yes	Auxin-responsive family protein
AT4G39670	6.59173	40.4707	2.61815	5e-05	0.00031269	yes	Glycolipid transfer protein (GLTP) family protein
AT5G41570	3.42911	8.21989	1.26128	5e-05	0.00031269	yes	WRKY DNA-binding protein 24
AT4G12410	2.24188	6.61585	1.56122	0.00065	0.003167	yes	SAUR-like auxin-responsive protein family
AT1G49570	1.86789	6.08787	1.70452	5e-05	0.00031269	yes	Peroxidase superfamily protein
AT2G30550	8.61873	50.9536	2.56364	5e-05	0.00031269	yes	alpha/beta-Hydrolases superfamily protein
AT3G05630	0.904834	4.04249	2.15952	5e-05	0.00031269	yes	phospholipase D P2
AT3G10815	1.14101	5.40217	2.24323	0.00035	0.00183314	yes	RING/U-box superfamily protein
AT1G29395	11.5346	78.1222	2.75976	5e-05	0.00031269	yes	COLD REGULATED 314 INNER MEMBRANE 1
AT5G61430	1.81185	6.93578	1.9366	5e-05	0.00031269	yes	NAC domain containing protein 100
AT3G55500	6.83986	64.8912	3.24598	5e-05	0.00031269	yes	expansin A16
AT2G28500	1.08359	5.9138	2.44827	0.0002	0.00111146	yes	LOB domain-containing protein 11
AT2G05510	27.0798	92.5176	1.77251	5e-05	0.00031269	yes	Glycine-rich protein family
AT3G55430	96.7555	371.121	1.93947	5e-05	0.00031269	yes	O-Glycosyl hydrolases family 17 protein
AT5G10300	3.48724	28.8513	3.04848	5e-05	0.00031269	yes	methyl esterase 5
AT1G13420	9.60825	20.9744	1.12628	5e-05	0.00031269	yes	sulfotransferase 4B
AT1G05870	30.1451	103.774	1.78346	5e-05	0.00031269	yes	Protein of unknown function (DUF1685)
AT2G47550	2.57302	4.82047	0.905708	0.00275	0.0110687	yes	Plant invertase/pectin methylesterase inhibitor superfamily
AT4G29930	6.31513	41.5256	2.71712	5e-05	0.00031269	yes	basic helix-loop-helix (bHLH) DNA-binding superfamily protein
AT5G45810	1.40414	7.87188	2.48702	5e-05	0.00031269	yes	CBL-interacting protein kinase 19
AT5G17490	1.64581	4.62437	1.49046	5e-05	0.00031269	yes	RGA-like protein 3
AT1G13740	9.77346	37.0914	1.92414	5e-05	0.00031269	yes	ABI five binding protein 2
AT5G57900	16.0667	58.7228	1.86984	5e-05	0.00031269	yes	SKP1 interacting partner 1
AT5G57610	3.77924	18.0083	2.25249	5e-05	0.00031269	yes	Protein kinase superfamily protein with octicosapeptide/Phox/Bem1p domain
AT1G02340	3.14501	15.5453	2.30534	5e-05	0.00031269	yes	basic helix-loop-helix (bHLH) DNA-binding superfamily protein
AT1G02816	37.3811	173.346	2.21327	5e-05	0.00031269	yes	Protein of unknown function, DUF538
AT4G23180	16.9277	30.0602	0.828471	5e-05	0.00031269	yes	cysteine-rich RLK (RECEPTOR-like protein kinase) 10
AT3G53040	0.977323	9.54151	3.28731	5e-05	0.00031269	yes	late embryogenesis abundant protein, putative / LEA protein, putative
AT3G46450	11.4223	39.9221	1.80534	5e-05	0.00031269	yes	SEC14 cytosolic factor family protein / phosphoglyceride transfer family protein
AT5G01820	25.7317	83.4937	1.69812	5e-05	0.00031269	yes	serine/threonine protein kinase 1
AT5G37990	12.7285	59.201	2.21756	5e-05	0.00031269	yes	S-adenosyl-L-methionine-dependent methyltransferases superfamily protein
AT5G40420	4.10405	30.3465	2.88641	5e-05	0.00031269	yes	oleosin 2
AT1G58270	65.8695	455.104	2.78851	5e-05	0.00031269	yes	TRAF-like family protein
AT4G35480	7.49653	26.2421	1.80759	5e-05	0.00031269	yes	RING-H2 finger A3B
AT4G25220	2.04826	6.59297	1.68653	5e-05	0.00031269	yes	root hair specific 15
AT1G58520	3.8319	20.4896	2.41876	5e-05	0.00031269	yes	lipases;hydrolases, acting on ester bonds
AT1G01250	2.03061	11.7827	2.53669	5e-05	0.00031269	yes	Integrase-type DNA-binding superfamily protein
AT4G22080	3.05699	6.65939	1.12328	5e-05	0.00031269	yes	root hair specific 14
AT3G11020	1.74342	4.19728	1.26754	0.0001	0.000593148	yes	DRE/CRT-binding protein 2B
AT1G77680	6.26797	23.5858	1.91185	5e-05	0.00031269	yes	Ribonuclease II/R family protein
AT4G24340	1.94283	8.46145	2.12274	5e-05	0.00031269	yes	Phosphorylase superfamily protein
AT5G02950	0.726781	3.14042	2.11136	5e-05	0.00031269	yes	Tudor/PWWP/MBT superfamily protein
AT5G09980	4.24722	23.492	2.46758	5e-05	0.00031269	yes	elicitor peptide 4 precursor
AT4G29690	8.25219	16.6289	1.01084	5e-05	0.00031269	yes	Alkaline-phosphatase-like family protein
AT3G16410	10.401	23.5449	1.1787	5e-05	0.00031269	yes	nitrile specifier protein 4
AT3G48020	3.1224	23.3586	2.90322	5e-05	0.00031269	yes	unknown protein; FUNCTIONS IN: molecular_function unknown; INVOLVED IN: biological_process unknown; LOCATED IN: chloroplast; EXPRESSED IN: 11 plant structures; EXPRESSED DURING: LP.04 four leaves visible, 4 anthesis; BEST Arabidopsis thaliana protein match is: unknown protein (TAIR:AT5G62865.1); Has 82 Blast hits to 82 proteins in 12 species: Archae - 0; Bacteria - 0; Metazoa - 0; Fungi - 0; Plan…
AT5G62430	6.35006	35.5616	2.48548	5e-05	0.00031269	yes	cycling DOF factor 1
AT3G26910	10.1661	20.1534	0.987249	5e-05	0.00031269	yes	hydroxyproline-rich glycoprotein family protein
AT5G62220	15.9328	46.8366	1.55563	5e-05	0.00031269	yes	glycosyltransferase 18
AT5G04340	55.5578	148.49	1.41831	5e-05	0.00031269	yes	zinc finger of Arabidopsis thaliana 6
AT5G50260	0.527338	2.37742	2.17259	5e-05	0.00031269	yes	Cysteine proteinases superfamily protein
AT3G20940	3.36553	7.04477	1.06572	5e-05	0.00031269	yes	cytoChrome P450, family 705, subfamily A, polypeptide 30
AT1G04560	3.35643	39.4183	3.55387	5e-05	0.00031269	yes	AWPM-19-like family protein
AT5G65990	19.62	113.62	2.53383	5e-05	0.00031269	yes	Transmembrane amino acid transporter family protein
AT1G54530	3.61492	10.7382	1.57072	0.00735	0.0254973	yes	Calcium-binding EF hand family protein
AT5G62490	2.77759	28.6832	3.3683	5e-05	0.00031269	yes	HVA22 homologue B
AT1G66280	45.5462	172.983	1.92523	5e-05	0.00031269	yes	Glycosyl hydrolase superfamily protein
AT5G24130	0.421813	1.71478	2.02335	0.0042	0.0158852	yes	unknown protein; FUNCTIONS IN: molecular_function unknown; INVOLVED IN: biological_process unknown; LOCATED IN: mitochondrion; EXPRESSED IN: petal, leaf whorl, flower; EXPRESSED DURING: 4 anthesis, petal differentiation and expansion stage; Has 1807 Blast hits to 1807 proteins in 277 species: Archae - 0; Bacteria - 0; Metazoa - 736; Fungi - 347; Plants - 385; Viruses - 0; Other Eukaryotes - 339 (…
AT2G47270	19.8972	56.5227	1.50627	5e-05	0.00031269	yes	sequence-specific DNA binding transcription factors;transcription regulators
AT3G05155	0.459479	1.4328	1.64077	0.00495	0.0182633	yes	Major facilitator superfamily protein
AT3G49190	3.54573	8.62131	1.28183	5e-05	0.00031269	yes	O-acyltransferase (WSD1-like) family protein
ATCG00490	11.3641	19.1783	0.754987	5e-05	0.00031269	yes	ribulose-bisphosphate carboxylases
AT2G15370	2.06808	4.92552	1.25199	5e-05	0.00031269	yes	fucosyltransferase 5
AT1G76470	0.366933	1.48674	2.01857	0.00385	0.0147522	yes	NAD(P)-binding Rossmann-fold superfamily protein
AT5G41380	0.382577	1.00628	1.3952	0.0041	0.015562	yes	CCT motif family protein
AT5G22355	0.686995	3.03701	2.14428	5e-05	0.00031269	yes	Cysteine/Histidine-rich C1 domain family protein
AT2G38470	56.5577	33.715	-0.746331	0.0002	0.00111146	yes	WRKY DNA-binding protein 33
AT5G42510	13.4416	38.2772	1.50978	5e-05	0.00031269	yes	Disease resistance-responsive (dirigent-like protein) family protein
AT2G29460	4.99727	20.6784	2.04891	5e-05	0.00031269	yes	glutathione S-transferase tau 4
AT1G03070	2.23788	4.70522	1.07213	0.0028	0.0112413	yes	Bax inhibitor-1 family protein
AT5G22410	6.64188	14.0848	1.08447	5e-05	0.00031269	yes	root hair specific 18
AT5G66780	2.54977	40.7292	3.99762	5e-05	0.00031269	yes	unknown protein; Has 1807 Blast hits to 1807 proteins in 277 species: Archae - 0; Bacteria - 0; Metazoa - 736; Fungi - 347; Plants - 385; Viruses - 0; Other Eukaryotes - 339 (source: NCBI BLink).
AT1G21000	28.8897	50.7203	0.812008	5e-05	0.00031269	yes	PLATZ transcription factor family protein
AT1G54970	13.2834	28.6098	1.10688	5e-05	0.00031269	yes	proline-rich protein 1
ATCG01010	0.0988809	0.571437	2.53083	0.00775	0.0266518	yes	NADH-Ubiquinone oxidoreductase (complex I), chain 5 protein
AT2G32020	9.99665	18.9048	0.919235	5e-05	0.00031269	yes	Acyl-CoA N-acyltransferases (NAT) superfamily protein
AT5G03190	8.64195	38.9037	2.17048	5e-05	0.00031269	yes	conserved peptide upstream open reading frame 47
AT5G66400	16.8079	201.015	3.58009	5e-05	0.00031269	yes	Dehydrin family protein
AT5G44120	8.25618	17.9053	1.11684	5e-05	0.00031269	yes	RmlC-like cupins superfamily protein
AT1G25240	0.438398	1.43664	1.71239	0.0081	0.0276529	yes	ENTH/VHS/GAT family protein
AT5G12840	11.3719	42.8157	1.91266	5e-05	0.00031269	yes	nuclear factor Y, subunit A1
AT1G80120	8.4006	30.7477	1.87192	5e-05	0.00031269	yes	Protein of unknown function (DUF567)
AT5G15290	3.15858	14.1408	2.16252	5e-05	0.00031269	yes	Uncharacterised protein family (UPF0497)
AT1G01720	146.347	283.543	0.954176	5e-05	0.00031269	yes	NAC (No Apical Meristem) domain transcriptional regulator superfamily protein
AT1G20350	2.51397	4.67828	0.89601	0.0137	0.0427921	yes	translocase inner membrane subunit 17-1
AT1G20823	9.30825	13.8802	0.576447	0.0127	0.0401934	yes	RING/U-box superfamily protein
AT3G02990	2.89395	8.30178	1.52038	5e-05	0.00031269	yes	heat shock transcription factor A1E
AT4G12510	5.92933	12.651	1.09331	0.0013	0.00580113	yes	Bifunctional inhibitor/lipid-transfer protein/seed storage 2S albumin superfamily protein
AT2G16005	14.8522	86.0407	2.53434	5e-05	0.00031269	yes	MD-2-related lipid recognition domain-containing protein
AT5G22470	0.250884	2.11151	3.07318	5e-05	0.00031269	yes	NAD+ ADP-ribosyltransferases;NAD+ ADP-ribosyltransferases
AT5G46410	12.8656	25.8436	1.00629	5e-05	0.00031269	yes	SCP1-like small phosphatase 4
AT2G32210	11.0465	30.3709	1.4591	5e-05	0.00031269	yes	unknown protein; BEST Arabidopsis thaliana protein match is: unknown protein (TAIR:AT2G32190.1); Has 214 Blast hits to 214 proteins in 21 species: Archae - 0; Bacteria - 0; Metazoa - 1; Fungi - 10; Plants - 203; Viruses - 0; Other Eukaryotes - 0 (source: NCBI BLink).
AT4G24960	46.6115	519.224	3.4776	5e-05	0.00031269	yes	HVA22 homologue D
AT5G49525	1.34481	8.66941	2.68853	0.00415	0.015725	yes	unknown protein; Has 23 Blast hits to 23 proteins in 7 species: Archae - 0; Bacteria - 0; Metazoa - 0; Fungi - 0; Plants - 23; Viruses - 0; Other Eukaryotes - 0 (source: NCBI BLink).
AT1G66700	0.430584	1.65988	1.94671	0.00395	0.0150785	yes	S-adenosyl-L-methionine-dependent methyltransferases superfamily protein
ATCG00800	3.19744	11.0351	1.78712	5e-05	0.00031269	yes	structural constituent of ribosome
AT1G18710	1.12182	9.88503	3.1394	5e-05	0.00031269	yes	myb domain protein 47
AT1G16850	6.21852	142.721	4.52048	5e-05	0.00031269	yes	unknown protein; FUNCTIONS IN: molecular_function unknown; INVOLVED IN: response to salt stress; LOCATED IN: endomembrane system; EXPRESSED IN: leaf apex, leaf whorl, male gametophyte, flower, leaf; EXPRESSED DURING: LP.06 six leaves visible, LP.04 four leaves visible, LP.10 ten leaves visible, petal differentiation and expansion stage, LP.08 eight leaves visible; BEST Arabidopsis thaliana protei…
AT2G31980	12.5064	60.2266	2.26774	5e-05	0.00031269	yes	PHYTOCYSTATIN 2
AT1G10280	2.43931	7.40142	1.60133	5e-05	0.00031269	yes	Core-2/I-branching beta-1,6-N-acetylglucosaminyltransferase family protein
AT1G73920	25.9654	87.4746	1.75227	5e-05	0.00031269	yes	alpha/beta-Hydrolases superfamily protein
ATCG00780	6.36606	21.2469	1.73878	0.00055	0.00273263	yes	ribosomal protein L14
AT1G22640	15.8612	95.8758	2.59566	5e-05	0.00031269	yes	myb domain protein 3
AT3G01350	2.21423	6.77809	1.61407	0.0001	0.000593148	yes	Major facilitator superfamily protein
AT2G20520	2.63478	6.66745	1.33945	0.00015	0.000857223	yes	FASCICLIN-like arabinogalactan 6
AT5G54470	3.04246	12.7545	2.06769	5e-05	0.00031269	yes	B-box type zinc finger family protein
AT2G34930	10.1961	44.9177	2.13926	5e-05	0.00031269	yes	disease resistance family protein / LRR family protein
AT3G05640	2.09335	31.6947	3.92036	5e-05	0.00031269	yes	Protein phosphatase 2C family protein
AT4G27657	45.2565	80.8765	0.837596	5e-05	0.00031269	yes	unknown protein; FUNCTIONS IN: molecular_function unknown; INVOLVED IN: biological_process unknown; LOCATED IN: endomembrane system; EXPRESSED IN: 15 plant structures; EXPRESSED DURING: 9 growth stages; BEST Arabidopsis thaliana protein match is: unknown protein (TAIR:AT5G54145.1); Has 30201 Blast hits to 17322 proteins in 780 species: Archae - 12; Bacteria - 1396; Metazoa - 17338; Fungi - 3422; …
AT1G77000	3.61833	17.0336	2.23499	5e-05	0.00031269	yes	RNI-like superfamily protein
AT5G57550	0.94109	3.95792	2.07234	0.0005	0.00251373	yes	xyloglucan endotransglucosylase/hydrolase 25
AT5G39860	0.51258	2.09086	2.02825	0.01275	0.0403233	yes	basic helix-loop-helix (bHLH) DNA-binding family protein
AT3G23920	59.4784	282.947	2.25009	5e-05	0.00031269	yes	beta-amylase 1
AT1G46768	2.94096	22.1779	2.91476	5e-05	0.00031269	yes	related to AP2 1
AT3G47340	21.4207	33.3404	0.638265	0.00015	0.000857223	yes	glutamine-dependent asparagine synthase 1
AT4G01670	2.22244	13.8406	2.63869	0.0021	0.00877462	yes	unknown protein; BEST Arabidopsis thaliana protein match is: unknown protein (TAIR:AT3G62070.1); Has 141 Blast hits to 139 proteins in 15 species: Archae - 0; Bacteria - 0; Metazoa - 0; Fungi - 0; Plants - 138; Viruses - 0; Other Eukaryotes - 3 (source: NCBI BLink).
AT1G74450	12.4148	23.9029	0.945126	5e-05	0.00031269	yes	Protein of unknown function (DUF793)
AT3G16210	0.283074	1.95069	2.78473	0.0044	0.016525	yes	F-box family protein
AT5G12940	34.0754	95.2887	1.48357	5e-05	0.00031269	yes	Leucine-rich repeat (LRR) family protein
AT2G15970	311.021	1915.33	2.62251	5e-05	0.00031269	yes	cold regulated 413 plasma membrane 1
AT1G08500	11.9095	59.0659	2.31021	5e-05	0.00031269	yes	early nodulin-like protein 18
AT3G15670	8.31331	132.092	3.98997	5e-05	0.00031269	yes	Late embryogenesis abundant protein (LEA) family protein
AT4G27840	4.33871	28.6085	2.7211	5e-05	0.00031269	yes	SNARE-like superfamily protein
AT5G41900	5.28465	58.3201	3.46411	5e-05	0.00031269	yes	alpha/beta-Hydrolases superfamily protein
AT3G14590	3.07142	16.7873	2.4504	5e-05	0.00031269	yes	Calcium-dependent lipid-binding (CaLB domain) family protein
AT5G40390	10.0803	62.2621	2.62682	5e-05	0.00031269	yes	Raffinose synthase family protein
AT5G01880	1.58012	7.4264	2.23263	5e-05	0.00031269	yes	RING/U-box superfamily protein
AT2G46510	7.71291	19.8616	1.36464	5e-05	0.00031269	yes	ABA-inducible BHLH-type transcription factor
AT1G80610	8.03477	17.7581	1.14415	5e-05	0.00031269	yes	unknown protein; BEST Arabidopsis thaliana protein match is: unknown protein (TAIR:AT1G15800.1); Has 73 Blast hits to 69 proteins in 15 species: Archae - 0; Bacteria - 0; Metazoa - 2; Fungi - 2; Plants - 55; Viruses - 0; Other Eukaryotes - 14 (source: NCBI BLink).
AT2G25625	5.5562	53.5026	3.26744	5e-05	0.00031269	yes	unknown protein; FUNCTIONS IN: molecular_function unknown; INVOLVED IN: biological_process unknown; LOCATED IN: chloroplast; EXPRESSED IN: 10 plant structures; EXPRESSED DURING: LP.06 six leaves visible, LP.04 four leaves visible, 4 anthesis, petal differentiation and expansion stage; Has 24 Blast hits to 24 proteins in 9 species: Archae - 0; Bacteria - 0; Metazoa - 0; Fungi - 0; Plants - 24; Vir…
AT4G30960	153.665	733.344	2.2547	5e-05	0.00031269	yes	SOS3-interacting protein 3
AT5G02640	3.55605	16.1557	2.18369	5e-05	0.00031269	yes	unknown protein; BEST Arabidopsis thaliana protein match is: unknown protein (TAIR:AT3G46300.1); Has 37 Blast hits to 37 proteins in 10 species: Archae - 0; Bacteria - 0; Metazoa - 0; Fungi - 0; Plants - 37; Viruses - 0; Other Eukaryotes - 0 (source: NCBI BLink).
AT3G20340	31.7663	45.8847	0.530518	0.0059	0.0211833	yes	Expression of the gene is downregulated in the presence of paraquat, an inducer of photoxidative stress.
AT3G54590	8.09153	14.5126	0.842822	5e-05	0.00031269	yes	hydroxyproline-rich glycoprotein
AT5G62340	15.1557	37.1109	1.29199	5e-05	0.00031269	yes	Plant invertase/pectin methylesterase inhibitor superfamily protein
AT5G67300	97.1369	344.222	1.82525	5e-05	0.00031269	yes	myb domain protein r1
AT1G02400	16.0849	83.5398	2.37675	5e-05	0.00031269	yes	gibberellin 2-oxidase 6
AT2G39050	9.29005	60.5208	2.70367	5e-05	0.00031269	yes	hydroxyproline-rich glycoprotein family protein
ATCG00770	4.85942	12.299	1.33968	0.00785	0.0269368	yes	ribosomal protein S8
AT4G21830	16.4977	40.7196	1.30346	5e-05	0.00031269	yes	methionine sulfoxide reductase B7
AT2G37440	2.17466	7.94202	1.86871	5e-05	0.00031269	yes	DNAse I-like superfamily protein
AT1G47510	0.643347	2.68619	2.0619	5e-05	0.00031269	yes	inositol polyphosphate 5-phosphatase 11
AT2G22590	3.46401	21.6807	2.6459	5e-05	0.00031269	yes	UDP-Glycosyltransferase superfamily protein
AT3G16510	7.19441	10.6032	0.559553	0.0137	0.0427921	yes	Calcium-dependent lipid-binding (CaLB domain) family protein
AT1G18100	3.69185	17.8269	2.27164	5e-05	0.00031269	yes	PEBP (phosphatidylethanolamine-binding protein) family protein
AT2G24980	5.88162	9.35117	0.668934	0.00205	0.0085955	yes	Proline-rich extensin-like family protein
AT5G64310	235.402	738.442	1.64936	5e-05	0.00031269	yes	arabinogalactan protein 1
AT2G31990	1.04418	5.93371	2.50656	5e-05	0.00031269	yes	Exostosin family protein
AT4G15120	4.09643	21.1353	2.36722	5e-05	0.00031269	yes	VQ motif-containing protein
AT4G23450	1.78908	21.5431	3.58994	5e-05	0.00031269	yes	RING/U-box superfamily protein
AT3G11840	1.62396	3.69622	1.18653	0.00015	0.000857223	yes	plant U-box 24
AT2G30766	42.8883	168.02	1.96998	5e-05	0.00031269	yes	unknown protein; FUNCTIONS IN: molecular_function unknown; INVOLVED IN: biological_process unknown; LOCATED IN: cellular_component unknown.
AT2G41312	5.93426	69.0736	3.54099	5e-05	0.00031269	yes	other RNA
AT5G04370	1.42676	11.4588	3.00564	5e-05	0.00031269	yes	S-adenosyl-L-methionine-dependent methyltransferases superfamily protein
AT2G45600	1.02429	7.45111	2.86283	5e-05	0.00031269	yes	alpha/beta-Hydrolases superfamily protein
AT1G51140	9.10131	70.6736	2.95702	5e-05	0.00031269	yes	basic helix-loop-helix (bHLH) DNA-binding superfamily protein
AT2G35300	17.5225	146.027	3.05895	5e-05	0.00031269	yes	Late embryogenesis abundant protein, group 1 protein
AT4G17230	23.6459	61.3646	1.37581	5e-05	0.00031269	yes	SCARECROW-like 13
AT4G35190	1.64219	10.9649	2.7392	5e-05	0.00031269	yes	Putative lysine decarboxylase family protein
AT3G50970	58.8622	1015.77	4.10909	5e-05	0.00031269	yes	dehydrin family protein
AT1G72770	22.9889	163.195	2.82759	5e-05	0.00031269	yes	homology to ABI1
AT5G37540	10.829	49.1447	2.18214	5e-05	0.00031269	yes	Eukaryotic aspartyl protease family protein
AT5G44005	4.14901	14.1838	1.7734	5e-05	0.00031269	yes	unknown protein; FUNCTIONS IN: molecular_function unknown; INVOLVED IN: biological_process unknown; LOCATED IN: plasma membrane; Has 35333 Blast hits to 34131 proteins in 2444 species: Archae - 798; Bacteria - 22429; Metazoa - 974; Fungi - 991; Plants - 531; Viruses - 0; Other Eukaryotes - 9610 (source: NCBI BLink).
AT4G22592	13.7014	51.4691	1.90939	5e-05	0.00031269	yes	conserved peptide upstream open reading frame 27
ATCG00790	9.27287	21.5572	1.21708	0.001	0.00461803	yes	ribosomal protein L16
AT3G01900	0.928484	2.16601	1.22209	0.0038	0.0145907	yes	cytoChrome P450, family 94, subfamily B, polypeptide 2
AT1G34510	4.15459	15.9061	1.9368	5e-05	0.00031269	yes	Peroxidase superfamily protein
AT5G62150	4.09375	34.9317	3.09304	5e-05	0.00031269	yes	peptidoglycan-binding LysM domain-containing protein
AT1G53470	4.98701	37.2548	2.90118	5e-05	0.00031269	yes	mechanosensitive channel of small conductance-like 4
AT5G15970	317.513	5265.31	4.05163	5e-05	0.00031269	yes	stress-responsive protein (KIN2) / stress-induced protein (KIN2) / cold-responsive protein (COR6.6) / cold-regulated protein (COR6.6)
AT3G53402	9.73669	31.1094	1.67585	5e-05	0.00031269	yes	conserved peptide upstream open reading frame 46
AT5G60680	192.059	348.372	0.859078	5e-05	0.00031269	yes	Protein of unknown function, DUF584
AT4G34000	25.3498	145.812	2.52406	5e-05	0.00031269	yes	abscisic acid responsive elements-binding factor 3
AT3G54580	14.4553	22.4851	0.637373	5e-05	0.00031269	yes	Proline-rich extensin-like family protein
AT2G22430	85.0686	406.143	2.25529	5e-05	0.00031269	yes	homeobox protein 6
AT1G61890	29.8639	185.294	2.63334	5e-05	0.00031269	yes	MATE efflux family protein
AT5G64260	229.951	1137.79	2.30684	5e-05	0.00031269	yes	EXORDIUM like 2
AT1G73010	2.32161	17.6412	2.92575	5e-05	0.00031269	yes	phosphate starvation-induced gene 2
AT4G12000	8.53908	58.1966	2.76878	5e-05	0.00031269	yes	SNARE associated Golgi protein family
AT1G29640	11.5642	106.092	3.19758	5e-05	0.00031269	yes	Protein of unknown function, DUF584
AT4G28703	2.62983	12.0748	2.19896	5e-05	0.00031269	yes	RmlC-like cupins superfamily protein
AT5G01200	1.38172	13.4844	3.28675	5e-05	0.00031269	yes	Duplicated homeodomain-like superfamily protein
AT2G23110	3.27975	17.1544	2.38692	5e-05	0.00031269	yes	Late embryogenesis abundant protein, group 6
AT3G55090	1.75277	29.3493	4.06562	5e-05	0.00031269	yes	ABC-2 type transporter family protein
AT3G05820	0.271971	1.71133	2.65359	5e-05	0.00031269	yes	invertase H
AT1G17420	4.33219	14.3279	1.72565	5e-05	0.00031269	yes	lipoxygenase 3
AT5G62470	15.5104	71.1532	2.1977	5e-05	0.00031269	yes	myb domain protein 96
AT5G26340	18.3138	90.3795	2.30306	5e-05	0.00031269	yes	Major facilitator superfamily protein
AT1G30850	1.0584	5.35148	2.33805	5e-05	0.00031269	yes	root hair specific 4
AT4G23700	3.62339	16.3132	2.17063	5e-05	0.00031269	yes	cation/H+ exchanger 17
AT2G37870	9.317	133.666	3.84262	5e-05	0.00031269	yes	Bifunctional inhibitor/lipid-transfer protein/seed storage 2S albumin superfamily protein
AT2G19900	2.08894	21.2674	3.3478	5e-05	0.00031269	yes	NADP-malic enzyme 1
AT5G56880	1.4556	9.1729	2.65576	0.00035	0.00183314	yes	unknown protein; Has 9 Blast hits to 9 proteins in 5 species: Archae - 0; Bacteria - 0; Metazoa - 0; Fungi - 0; Plants - 9; Viruses - 0; Other Eukaryotes - 0 (source: NCBI BLink).
AT5G65300	8.05064	23.234	1.52906	5e-05	0.00031269	yes	unknown protein; Has 30201 Blast hits to 17322 proteins in 780 species: Archae - 12; Bacteria - 1396; Metazoa - 17338; Fungi - 3422; Plants - 5037; Viruses - 0; Other Eukaryotes - 2996 (source: NCBI BLink).
AT4G09600	0.660256	21.1626	5.00235	0.0005	0.00251373	yes	GAST1 protein homolog 3
AT3G52820	0.934815	3.84138	2.03887	5e-05	0.00031269	yes	purple acid phosphatase 22
AT2G18050	10.102	68.4018	2.75939	5e-05	0.00031269	yes	histone H1-3
AT4G11350	1.54972	9.57494	2.62726	5e-05	0.00031269	yes	Protein of unknown function (DUF604)
AT5G10930	6.99827	50.2015	2.84266	5e-05	0.00031269	yes	CBL-interacting protein kinase 5
AT3G09910	2.48235	26.6427	3.42396	5e-05	0.00031269	yes	RAB GTPase homolog C2B
AT5G62130	4.77692	20.8558	2.1263	5e-05	0.00031269	yes	Per1-like family protein
AT4G10500	0.715104	3.84313	2.42606	5e-05	0.00031269	yes	2-oxoglutarate (2OG) and Fe(II)-dependent oxygenase superfamily protein
AT3G62590	1.53458	13.4157	3.128	0.0001	0.000593148	yes	alpha/beta-Hydrolases superfamily protein
AT5G13200	4.90248	51.568	3.39489	5e-05	0.00031269	yes	GRAM domain family protein
AT3G57010	27.3474	235.141	3.10405	5e-05	0.00031269	yes	Calcium-dependent phosphotriesterase superfamily protein
AT5G07450	1.53104	6.27438	2.03496	0.0001	0.000593148	yes	cyclin p4;3
AT1G70170	2.3068	11.5922	2.32919	5e-05	0.00031269	yes	matrix metalloproteinase
AT1G47395	44.3728	135.707	1.61275	5e-05	0.00031269	yes	unknown protein; FUNCTIONS IN: molecular_function unknown; INVOLVED IN: biological_process unknown; LOCATED IN: endomembrane system; BEST Arabidopsis thaliana protein match is: unknown protein (TAIR:AT1G47400.1); Has 9 Blast hits to 9 proteins in 2 species: Archae - 0; Bacteria - 0; Metazoa - 0; Fungi - 0; Plants - 9; Viruses - 0; Other Eukaryotes - 0 (source: NCBI BLink).
AT5G35110	4.65228	32.5585	2.80703	0.0007	0.00337951	yes	unknown protein; BEST Arabidopsis thaliana protein match is: unknown protein (TAIR:AT2G46490.1); Has 1807 Blast hits to 1807 proteins in 277 species: Archae - 0; Bacteria - 0; Metazoa - 736; Fungi - 347; Plants - 385; Viruses - 0; Other Eukaryotes - 339 (source: NCBI BLink).
AT5G16360	10.7409	37.3577	1.79829	5e-05	0.00031269	yes	NC domain-containing protein-related
AT1G30260	10.8893	31.7907	1.54569	5e-05	0.00031269	yes	BEST Arabidopsis thaliana protein match is: Galactosyltransferase family protein (TAIR:AT4G21060.1); Has 30 Blast hits to 30 proteins in 8 species: Archae - 0; Bacteria - 0; Metazoa - 0; Fungi - 0; Plants - 30; Viruses - 0; Other Eukaryotes - 0 (source: NCBI BLink).
AT3G32030	0.888462	1.60676	0.854774	0.0152	0.0466079	yes	Terpenoid cyclases/Protein prenyltransferases superfamily protein
AT4G15440	0.545037	1.56955	1.52592	0.0034	0.013274	yes	hydroperoxide lyase 1
AT1G11210	6.50781	29.1927	2.16536	5e-05	0.00031269	yes	Protein of unknown function (DUF761)
AT4G36600	1.4213	22.8452	4.00661	5e-05	0.00031269	yes	Late embryogenesis abundant (LEA) protein
AT4G17550	9.86691	113.553	3.52462	5e-05	0.00031269	yes	Major facilitator superfamily protein
AT4G25010	0.74501	3.50336	2.23341	0.0001	0.000593148	yes	Nodulin MtN3 family protein
AT1G18870	3.29418	16.9621	2.36432	5e-05	0.00031269	yes	isochorismate synthase 2
AT1G48000	0.604012	8.38463	3.7951	5e-05	0.00031269	yes	myb domain protein 112
AT1G01453	1.27501	2.77458	1.12176	0.00475	0.0176363	yes	unknown protein; FUNCTIONS IN: molecular_function unknown; INVOLVED IN: biological_process unknown; LOCATED IN: cellular_component unknown; BEST Arabidopsis thaliana protein match is: unknown protein (TAIR:AT4G01110.1); Has 30201 Blast hits to 17322 proteins in 780 species: Archae - 12; Bacteria - 1396; Metazoa - 17338; Fungi - 3422; Plants - 5037; Viruses - 0; Other Eukaryotes - 2996 (source: NC…
AT5G66460	4.94797	27.0851	2.45259	5e-05	0.00031269	yes	Glycosyl hydrolase superfamily protein
AT1G05340	14.4514	171.94	3.57262	5e-05	0.00031269	yes	unknown protein; FUNCTIONS IN: molecular_function unknown; INVOLVED IN: biological_process unknown; LOCATED IN: chloroplast; EXPRESSED IN: 14 plant structures; EXPRESSED DURING: 7 growth stages; BEST Arabidopsis thaliana protein match is: unknown protein (TAIR:AT2G32210.1); Has 189 Blast hits to 189 proteins in 27 species: Archae - 0; Bacteria - 0; Metazoa - 0; Fungi - 21; Plants - 168; Viruses -…
AT1G19180	63.722	164.221	1.36577	5e-05	0.00031269	yes	jasmonate-zim-domain protein 1
ATCG00120	3.20974	7.158	1.1571	5e-05	0.00031269	yes	ATP synthase subunit alpha
AT4G02360	3.13151	18.0251	2.52507	5e-05	0.00031269	yes	Protein of unknown function, DUF538
AT3G15210	58.9982	132.978	1.17244	5e-05	0.00031269	yes	ethylene responsive element binding factor 4
AT2G38820	7.77175	17.2731	1.15221	5e-05	0.00031269	yes	Protein of unknown function (DUF506)
AT3G15280	0.54993	7.64095	3.79643	0.0021	0.00877462	yes	unknown protein; FUNCTIONS IN: molecular_function unknown; LOCATED IN: mitochondrion; EXPRESSED IN: 8 plant structures; EXPRESSED DURING: L mature pollen stage, 4 anthesis, petal differentiation and expansion stage; Has 36 Blast hits to 36 proteins in 15 species: Archae - 0; Bacteria - 0; Metazoa - 1; Fungi - 2; Plants - 33; Viruses - 0; Other Eukaryotes - 0 (source: NCBI BLink).
AT5G01380	0.825766	9.83618	3.57429	5e-05	0.00031269	yes	Homeodomain-like superfamily protein
AT3G55840	4.75076	31.2753	2.7188	5e-05	0.00031269	yes	Hs1pro-1 protein
AT5G07330	1.71648	32.5104	4.24338	5e-05	0.00031269	yes	unknown protein; FUNCTIONS IN: molecular_function unknown; INVOLVED IN: biological_process unknown; LOCATED IN: mitochondrion; BEST Arabidopsis thaliana protein match is: unknown protein (TAIR:AT1G63060.1); Has 1807 Blast hits to 1807 proteins in 277 species: Archae - 0; Bacteria - 0; Metazoa - 736; Fungi - 347; Plants - 385; Viruses - 0; Other Eukaryotes - 339 (source: NCBI BLink).
ATCG00740	1.40789	4.05841	1.52738	0.0001	0.000593148	yes	RNA polymerase subunit alpha
ATCG00130	2.83956	9.3251	1.71545	0.0002	0.00111146	yes	ATPase, F0 complex, subunit B/B', bacterial/chloroplast
AT4G27654	1.35487	5.63589	2.05649	0.006	0.0214862	yes	unknown protein; FUNCTIONS IN: molecular_function unknown; INVOLVED IN: biological_process unknown; LOCATED IN: endomembrane system; EXPRESSED IN: 17 plant structures; EXPRESSED DURING: 9 growth stages; Has 30201 Blast hits to 17322 proteins in 780 species: Archae - 12; Bacteria - 1396; Metazoa - 17338; Fungi - 3422; Plants - 5037; Viruses - 0; Other Eukaryotes - 2996 (source: NCBI BLink).
AT3G18950	2.92274	12.593	2.10723	5e-05	0.00031269	yes	Transducin/WD40 repeat-like superfamily protein
AT3G15250	1.33622	3.90045	1.54548	0.00115	0.00521536	yes	unknown protein; BEST Arabidopsis thaliana protein match is: unknown protein (TAIR:AT1G53163.1); Has 409 Blast hits to 218 proteins in 63 species: Archae - 0; Bacteria - 22; Metazoa - 178; Fungi - 77; Plants - 38; Viruses - 1; Other Eukaryotes - 93 (source: NCBI BLink).
AT4G09500	1.86365	22.7988	3.61276	5e-05	0.00031269	yes	UDP-Glycosyltransferase superfamily protein
AT3G17110	5.24485	51.3708	3.29197	5e-05	0.00031269	yes	pseudogene, glycine-rich protein
ATCG00270	3.4457	9.45074	1.45563	0.0003	0.00159808	yes	photosystem II reaction center protein D
AT2G22500	31.2751	182.278	2.54305	5e-05	0.00031269	yes	uncoupling protein 5
AT1G45249	10.3097	58.0871	2.49421	5e-05	0.00031269	yes	abscisic acid responsive elements-binding factor 2
AT5G54230	4.8269	37.7843	2.96862	5e-05	0.00031269	yes	myb domain protein 49
AT3G21370	3.3991	14.1897	2.06162	5e-05	0.00031269	yes	beta glucosidase 19
AT2G34610	2.32275	19.9532	3.10271	5e-05	0.00031269	yes	unknown protein; BEST Arabidopsis thaliana protein match is: unknown protein (TAIR:AT1G30190.1); Has 342 Blast hits to 279 proteins in 74 species: Archae - 0; Bacteria - 7; Metazoa - 76; Fungi - 18; Plants - 51; Viruses - 0; Other Eukaryotes - 190 (source: NCBI BLink).
AT5G15950	40.4891	246.636	2.60677	5e-05	0.00031269	yes	Adenosylmethionine decarboxylase family protein
AT1G64380	2.90436	28.4895	3.29414	5e-05	0.00031269	yes	Integrase-type DNA-binding superfamily protein
AT1G69270	8.55638	23.1745	1.43746	0.00125	0.00560768	yes	receptor-like protein kinase 1
AT2G30360	9.32914	47.9447	2.36156	5e-05	0.00031269	yes	SOS3-interacting protein 4
AT2G46940	1.84381	6.71969	1.86571	5e-05	0.00031269	yes	unknown protein; BEST Arabidopsis thaliana protein match is: unknown protein (TAIR:AT3G62070.1); Has 143 Blast hits to 141 proteins in 14 species: Archae - 0; Bacteria - 0; Metazoa - 4; Fungi - 0; Plants - 139; Viruses - 0; Other Eukaryotes - 0 (source: NCBI BLink).
AT1G20450	86.3338	1265.5	3.87364	5e-05	0.00031269	yes	Dehydrin family protein
AT3G21380	1.61262	4.70022	1.54332	5e-05	0.00031269	yes	Mannose-binding lectin superfamily protein
AT5G66650	10.5346	28.0728	1.41403	5e-05	0.00031269	yes	Protein of unknown function (DUF607)
AT1G22600	0.555448	2.53399	2.18969	0.0006	0.00295128	yes	Late embryogenesis abundant protein (LEA) family protein
AT4G25580	0.438791	5.60815	3.67592	5e-05	0.00031269	yes	CAP160 protein
AT5G19110	1.35156	7.13223	2.39973	5e-05	0.00031269	yes	Eukaryotic aspartyl protease family protein
AT5G19875	13.2343	66.7396	2.33426	5e-05	0.00031269	yes	unknown protein; FUNCTIONS IN: molecular_function unknown; INVOLVED IN: response to oxidative stress; LOCATED IN: endomembrane system; EXPRESSED IN: 21 plant structures; EXPRESSED DURING: 13 growth stages; BEST Arabidopsis thaliana protein match is: unknown protein (TAIR:AT2G31940.1); Has 30201 Blast hits to 17322 proteins in 780 species: Archae - 12; Bacteria - 1396; Metazoa - 17338; Fungi - 342…
ATCG00720	1.40941	4.42241	1.64974	0.00485	0.0179492	yes	photosynthetic electron transfer B
AT5G22290	6.32663	31.5428	2.3178	5e-05	0.00031269	yes	NAC domain containing protein 89
AT1G09950	4.47019	32.1114	2.84468	5e-05	0.00031269	yes	RESPONSE TO ABA AND SALT 1
AT5G42590	2.9378	15.1561	2.36709	5e-05	0.00031269	yes	cytoChrome P450, family 71, subfamily A, polypeptide 16
AT5G24140	3.07977	30.0197	3.28502	5e-05	0.00031269	yes	squalene monooxygenase 2
AT4G37690	0.402763	1.24353	1.62643	0.0022	0.00913261	yes	Galactosyl transferase GMA12/MNN10 family protein
AT4G10960	3.4126	32.8767	3.26812	5e-05	0.00031269	yes	UDP-D-glucose/UDP-D-galactose 4-epimerase 5
ATCG00750	2.59364	7.26005	1.485	0.01425	0.0441988	yes	ribosomal protein S11
AT1G12420	6.07304	37.6883	2.63362	5e-05	0.00031269	yes	ACT domain repeat 8
ATCG00340	4.49836	9.86673	1.13317	5e-05	0.00031269	yes	Photosystem I, PsaA/PsaB protein
ATCG01130	0.200507	1.14556	2.51433	5e-05	0.00031269	yes	Ycf1 protein
AT5G66800	5.92695	27.7647	2.22789	5e-05	0.00031269	yes	unknown protein; BEST Arabidopsis thaliana protein match is: unknown protein (TAIR:AT3G50640.1); Has 1807 Blast hits to 1807 proteins in 277 species: Archae - 0; Bacteria - 0; Metazoa - 736; Fungi - 347; Plants - 385; Viruses - 0; Other Eukaryotes - 339 (source: NCBI BLink).
AT3G50980	1.39504	23.8744	4.09708	5e-05	0.00031269	yes	dehydrin xero 1
AT1G09180	0.750912	4.85314	2.6922	0.00105	0.00481871	yes	secretion-associated RAS super family 1
AT3G03280	1.79114	9.20321	2.36126	5e-05	0.00031269	yes	unknown protein; FUNCTIONS IN: molecular_function unknown; INVOLVED IN: N-terminal protein myristoylation; LOCATED IN: cellular_component unknown; BEST Arabidopsis thaliana protein match is: unknown protein (TAIR:AT5G17350.1); Has 137 Blast hits to 137 proteins in 11 species: Archae - 0; Bacteria - 0; Metazoa - 0; Fungi - 0; Plants - 137; Viruses - 0; Other Eukaryotes - 0 (source: NCBI BLink).
AT1G19490	1.57236	11.0724	2.81596	5e-05	0.00031269	yes	Basic-leucine zipper (bZIP) transcription factor family protein
AT1G64065	2.50371	7.3691	1.55742	5e-05	0.00031269	yes	Late embryogenesis abundant (LEA) hydroxyproline-rich glycoprotein family
AT1G27990	0.485358	4.68964	3.27236	0.00245	0.010022	yes	unknown protein; BEST Arabidopsis thaliana protein match is: unknown protein (TAIR:AT5G52420.1); Has 86 Blast hits to 86 proteins in 15 species: Archae - 0; Bacteria - 0; Metazoa - 0; Fungi - 0; Plants - 84; Viruses - 0; Other Eukaryotes - 2 (source: NCBI BLink).
AT1G48130	3.27737	17.1319	2.38608	5e-05	0.00031269	yes	1-cysteine peroxiredoxin 1
AT4G36740	1.37126	8.76775	2.67671	5e-05	0.00031269	yes	homeobox protein 40
AT5G06090	1.5548	19.1891	3.62549	5e-05	0.00031269	yes	glycerol-3-phosphate acyltransferase 7
ATCG00350	3.25354	7.87285	1.27487	5e-05	0.00031269	yes	Photosystem I, PsaA/PsaB protein
AT1G63720	2.33966	14.7992	2.66115	5e-05	0.00031269	yes	BEST Arabidopsis thaliana protein match is: hydroxyproline-rich glycoprotein family protein (TAIR:AT5G52430.1); Has 490 Blast hits to 394 proteins in 96 species: Archae - 0; Bacteria - 2; Metazoa - 132; Fungi - 88; Plants - 175; Viruses - 14; Other Eukaryotes - 79 (source: NCBI BLink).
AT4G37220	7.29935	66.2825	3.18279	5e-05	0.00031269	yes	Cold acclimation protein WCOR413 family
AT1G69480	0.485696	9.86885	4.34476	5e-05	0.00031269	yes	EXS (ERD1/XPR1/SYG1) family protein
AT2G34350	0.442477	2.29802	2.37672	0.0002	0.00111146	yes	Nodulin-like / Major Facilitator Superfamily protein
AT5G62480	8.35954	86.5353	3.37179	5e-05	0.00031269	yes	glutathione S-transferase tau 9
AT2G42530	5.34936	192.231	5.16733	5e-05	0.00031269	yes	cold regulated 15b
AT4G15248	9.76663	102.556	3.39241	5e-05	0.00031269	yes	B-box type zinc finger family protein
ATCG01110	0.151955	2.11598	3.79961	0.00415	0.015725	yes	NAD(P)H dehydrogenase subunit H
AT3G21890	6.35077	103.573	4.02757	5e-05	0.00031269	yes	B-box type zinc finger family protein
AT3G49930	1.22106	7.82833	2.68057	0.0001	0.000593148	yes	C2H2 and C2HC zinc fingers superfamily protein
AT1G16120	0.277016	1.66478	2.58729	5e-05	0.00031269	yes	wall associated kinase-like 1
AT4G11210	6.8283	31.0747	2.18614	5e-05	0.00031269	yes	Disease resistance-responsive (dirigent-like protein) family protein
AT4G36820	0.436448	3.29842	2.91789	0.00065	0.003167	yes	Protein of unknown function (DUF607)
AT5G36140	0.440567	1.65235	1.90708	0.0127	0.0401934	yes	cytoChrome P450, family 716, subfamily A, polypeptide 2
AT3G59710	0.433891	3.96682	3.19258	0.0001	0.000593148	yes	NAD(P)-binding Rossmann-fold superfamily protein
AT4G29190	19.4249	100.057	2.36484	5e-05	0.00031269	yes	Zinc finger C-x8-C-x5-C-x3-H type family protein
AT1G32560	3.20927	40.585	3.66063	5e-05	0.00031269	yes	Late embryogenesis abundant protein, group 1 protein
AT1G71910	0.642446	2.16518	1.75284	0.0035	0.0136075	yes	unknown protein; Has 28 Blast hits to 28 proteins in 10 species: Archae - 0; Bacteria - 0; Metazoa - 0; Fungi - 0; Plants - 28; Viruses - 0; Other Eukaryotes - 0 (source: NCBI BLink).
AT5G62330	1.26452	7.5694	2.58159	0.0018	0.0076859	yes	BEST Arabidopsis thaliana protein match is: Plant invertase/pectin methylesterase inhibitor superfamily protein (TAIR:AT5G62340.1); Has 9 Blast hits to 9 proteins in 2 species: Archae - 0; Bacteria - 0; Metazoa - 0; Fungi - 0; Plants - 9; Viruses - 0; Other Eukaryotes - 0 (source: NCBI BLink).
AT1G47980	1.03486	5.88955	2.50872	5e-05	0.00031269	yes	unknown protein; FUNCTIONS IN: molecular_function unknown; INVOLVED IN: biological_process unknown; LOCATED IN: endomembrane system; EXPRESSED IN: 6 plant structures; EXPRESSED DURING: 4 anthesis, F mature embryo stage, petal differentiation and expansion stage, E expanded cotyledon stage; BEST Arabidopsis thaliana protein match is: unknown protein (TAIR:AT3G62730.1); Has 169 Blast hits to 169 pr…
AT1G73190	2.52572	9.0079	1.8345	5e-05	0.00031269	yes	Aquaporin-like superfamily protein
AT2G36640	0.700099	12.2126	4.12466	5e-05	0.00031269	yes	embryonic cell protein 63
AT1G72520	3.90916	7.94532	1.02325	5e-05	0.00031269	yes	PLAT/LH2 domain-containing lipoxygenase family protein
AT1G48100	2.66892	42.856	4.00517	5e-05	0.00031269	yes	Pectin lyase-like superfamily protein
AT3G24520	7.21503	47.4518	2.71738	5e-05	0.00031269	yes	heat shock transcription factor C1
AT2G47780	6.31976	202.538	5.00218	5e-05	0.00031269	yes	Rubber elongation factor protein (REF)
AT1G24130	1.18731	5.26461	2.14863	5e-05	0.00031269	yes	Transducin/WD40 repeat-like superfamily protein
AT2G25890	3.17389	24.089	2.92405	5e-05	0.00031269	yes	Oleosin family protein
AT5G47530	2.69677	22.5867	3.06617	0.0001	0.000593148	yes	Auxin-responsive family protein
AT2G25460	1.55549	4.96316	1.67389	5e-05	0.00031269	yes	CONTAINS InterPro DOMAIN/s: C2 calcium-dependent membrane targeting (InterPro:IPR000008); BEST Arabidopsis thaliana protein match is: unknown protein (TAIR:AT5G04860.1); Has 108 Blast hits to 69 proteins in 11 species: Archae - 0; Bacteria - 0; Metazoa - 0; Fungi - 0; Plants - 108; Viruses - 0; Other Eukaryotes - 0 (source: NCBI BLink).
AT1G43160	10.8279	142.126	3.71435	5e-05	0.00031269	yes	related to AP2 6
AT5G42380	1.06919	6.24754	2.54677	0.00015	0.000857223	yes	calmodulin like 37
AT1G31750	1.77865	33.633	4.24102	5e-05	0.00031269	yes	proline-rich family protein
AT1G56170	5.56401	57.141	3.36033	5e-05	0.00031269	yes	nuclear factor Y, subunit C2
AT1G24140	0.808868	3.18118	1.97559	0.0004	0.00206436	yes	Matrixin family protein
AT3G29575	15.7897	224.85	3.83191	5e-05	0.00031269	yes	ABI five binding protein 3
AT5G52320	0.92668	6.74266	2.86318	5e-05	0.00031269	yes	cytoChrome P450, family 96, subfamily A, polypeptide 4
AT1G32640	32.4971	78.3717	1.27002	5e-05	0.00031269	yes	Basic helix-loop-helix (bHLH) DNA-binding family protein
AT1G23200	1.09686	6.07671	2.46992	5e-05	0.00031269	yes	Plant invertase/pectin methylesterase inhibitor superfamily
AT5G51160	0.933682	5.84767	2.64686	5e-05	0.00031269	yes	Ankyrin repeat family protein
AT5G05410	11.1413	38.401	1.78523	5e-05	0.00031269	yes	DRE-binding protein 2A
AT1G15010	6.91019	15.6639	1.18065	0.001	0.00461803	yes	unknown protein; BEST Arabidopsis thaliana protein match is: unknown protein (TAIR:AT2G01300.1); Has 71 Blast hits to 71 proteins in 13 species: Archae - 0; Bacteria - 2; Metazoa - 0; Fungi - 0; Plants - 69; Viruses - 0; Other Eukaryotes - 0 (source: NCBI BLink).
AT2G41870	5.05393	74.5253	3.88225	5e-05	0.00031269	yes	Remorin family protein
AT3G15500	10.671	24.4473	1.19597	5e-05	0.00031269	yes	NAC domain containing protein 3
AT2G40170	4.55726	94.0091	4.36656	5e-05	0.00031269	yes	Stress induced protein
AT5G42580	2.38782	18.5543	2.95799	5e-05	0.00031269	yes	cytoChrome P450, family 705, subfamily A, polypeptide 12
AT5G63130	2.95831	16.9668	2.51987	5e-05	0.00031269	yes	Octicosapeptide/Phox/Bem1p family protein
AT1G03790	1.92236	46.8109	4.6059	5e-05	0.00031269	yes	Zinc finger C-x8-C-x5-C-x3-H type family protein
AT1G20070	3.11119	31.4739	3.33862	5e-05	0.00031269	yes	unknown protein; FUNCTIONS IN: molecular_function unknown; INVOLVED IN: biological_process unknown; LOCATED IN: chloroplast; EXPRESSED IN: 20 plant structures; EXPRESSED DURING: 11 growth stages; Has 26 Blast hits to 26 proteins in 9 species: Archae - 0; Bacteria - 0; Metazoa - 0; Fungi - 2; Plants - 24; Viruses - 0; Other Eukaryotes - 0 (source: NCBI BLink).
AT4G19230	10.1399	121.313	3.58061	5e-05	0.00031269	yes	cytoChrome P450, family 707, subfamily A, polypeptide 1
AT1G52855	1.11124	15.2164	3.77538	0.0001	0.000593148	yes	unknown protein; BEST Arabidopsis thaliana protein match is: unknown protein (TAIR:AT3G15534.1); Has 35333 Blast hits to 34131 proteins in 2444 species: Archae - 798; Bacteria - 22429; Metazoa - 974; Fungi - 991; Plants - 531; Viruses - 0; Other Eukaryotes - 9610 (source: NCBI BLink).
AT5G45690	0.404746	6.22077	3.942	0.00025	0.0013578	yes	Protein of unknown function (DUF1264)
AT5G47640	51.7664	312.503	2.59378	5e-05	0.00031269	yes	nuclear factor Y, subunit B2
AT4G26080	38.4701	355.023	3.2061	5e-05	0.00031269	yes	Protein phosphatase 2C family protein
AT2G38790	1.39091	8.4059	2.59537	0.0018	0.0076859	yes	unknown protein; Has 21 Blast hits to 21 proteins in 5 species: Archae - 0; Bacteria - 0; Metazoa - 0; Fungi - 0; Plants - 19; Viruses - 0; Other Eukaryotes - 2 (source: NCBI BLink).
AT1G02390	0.893854	4.86654	2.44478	5e-05	0.00031269	yes	glycerol-3-phosphate acyltransferase 2
AT3G43110	2.86965	19.755	2.78327	5e-05	0.00031269	yes	unknown protein; FUNCTIONS IN: molecular_function unknown; INVOLVED IN: biological_process unknown; LOCATED IN: endomembrane system; EXPRESSED IN: petal, flower; EXPRESSED DURING: 4 anthesis, petal differentiation and expansion stage; BEST Arabidopsis thaliana protein match is: unknown protein (TAIR:AT5G20790.1); Has 30 Blast hits to 30 proteins in 10 species: Archae - 0; Bacteria - 0; Metazoa - …
AT5G01520	3.14502	53.5593	4.08999	5e-05	0.00031269	yes	RING/U-box superfamily protein
AT2G39800	19.378	241.088	3.63707	5e-05	0.00031269	yes	delta1-pyrroline-5-carboxylate synthase 1
AT2G19810	8.46522	82.0529	3.27694	5e-05	0.00031269	yes	CCCH-type zinc finger family protein
AT3G17520	4.95801	172.311	5.11911	5e-05	0.00031269	yes	Late embryogenesis abundant protein (LEA) family protein
AT2G28400	11.2629	92.0776	3.03128	5e-05	0.00031269	yes	Protein of unknown function, DUF584
AT3G62260	6.02584	32.811	2.44495	5e-05	0.00031269	yes	Protein phosphatase 2C family protein
AT1G77450	62.0475	584.267	3.23518	5e-05	0.00031269	yes	NAC domain containing protein 32
AT5G42600	3.06468	36.9619	3.59223	5e-05	0.00031269	yes	marneral synthase
AT1G61340	11.4571	24.5879	1.10171	5e-05	0.00031269	yes	F-box family protein
AT1G14930	0.631266	2.62158	2.05412	0.01325	0.0416234	yes	Polyketide cyclase/dehydrase and lipid transport superfamily protein
AT2G24850	0.121419	1.97557	4.02421	0.004	0.0152404	yes	tyrosine aminotransferase 3
AT1G78070	16.2559	95.1243	2.54885	5e-05	0.00031269	yes	Transducin/WD40 repeat-like superfamily protein
AT2G41190	3.4136	105.627	4.95154	5e-05	0.00031269	yes	Transmembrane amino acid transporter family protein
AT5G57050	3.95365	81.1745	4.35977	5e-05	0.00031269	yes	Protein phosphatase 2C family protein
AT5G11110	5.08595	91.5095	4.16933	5e-05	0.00031269	yes	sucrose phosphate synthase 2F
AT2G46270	8.88653	120.754	3.7643	5e-05	0.00031269	yes	G-box binding factor 3
AT3G11410	28.9152	434.583	3.90973	5e-05	0.00031269	yes	protein phosphatase 2CA
AT2G22200	1.66155	6.73771	2.01972	5e-05	0.00031269	yes	Integrase-type DNA-binding superfamily protein
AT5G36150	0.241819	0.649564	1.42554	0.0126	0.0399331	yes	putative pentacyclic triterpene synthase 3
AT3G17790	6.31891	56.7525	3.16694	0.00015	0.000857223	yes	purple acid phosphatase 17
AT2G42540	3.401	420.535	6.95012	5e-05	0.00031269	yes	cold-regulated 15a
AT4G31830	0.883257	13.8586	3.9718	0.0003	0.00159808	yes	unknown protein; Has 42 Blast hits to 42 proteins in 10 species: Archae - 0; Bacteria - 0; Metazoa - 0; Fungi - 0; Plants - 42; Viruses - 0; Other Eukaryotes - 0 (source: NCBI BLink).
ATCG01100	0.375491	2.04575	2.44578	0.002	0.00841582	yes	NADH dehydrogenase family protein
AT1G69490	0.612	8.1395	3.73334	5e-05	0.00031269	yes	NAC-like, activated by AP3/PI
AT5G42930	0.417884	7.02107	4.07051	5e-05	0.00031269	yes	alpha/beta-Hydrolases superfamily protein
AT4G16750	2.45967	18.6462	2.92234	5e-05	0.00031269	yes	Integrase-type DNA-binding superfamily protein
AT5G28520	0.564136	8.70957	3.94849	5e-05	0.00031269	yes	Mannose-binding lectin superfamily protein
AT1G53170	10.6341	58.3644	2.45639	5e-05	0.00031269	yes	ethylene response factor 8
AT4G39360	0.471328	3.67135	2.96151	0.00425	0.0160468	yes	unknown protein; BEST Arabidopsis thaliana protein match is: unknown protein (TAIR:AT2G21780.1); Has 13 Blast hits to 13 proteins in 2 species: Archae - 0; Bacteria - 0; Metazoa - 0; Fungi - 0; Plants - 13; Viruses - 0; Other Eukaryotes - 0 (source: NCBI BLink).
AT1G52690	13.357	718.829	5.74998	5e-05	0.00031269	yes	Late embryogenesis abundant protein (LEA) family protein
AT1G01520	4.05091	41.4625	3.35549	5e-05	0.00031269	yes	Homeodomain-like superfamily protein
AT1G27461	0.20504	6.67778	5.02539	0.00105	0.00481871	yes	unknown protein; Has 30201 Blast hits to 17322 proteins in 780 species: Archae - 12; Bacteria - 1396; Metazoa - 17338; Fungi - 3422; Plants - 5037; Viruses - 0; Other Eukaryotes - 2996 (source: NCBI BLink).
AT4G27410	34.6277	323.52	3.22386	5e-05	0.00031269	yes	NAC (No Apical Meristem) domain transcriptional regulator superfamily protein
AT2G34850	0.189926	8.41313	5.46914	0.00275	0.0110687	yes	NAD(P)-binding Rossmann-fold superfamily protein
AT5G02020	6.03948	35.668	2.56213	5e-05	0.00031269	yes	Encodes a protein involved in salt tolerance, names SIS (Salt Induced Serine rich).
AT3G03170	3.72579	46.6659	3.64675	5e-05	0.00031269	yes	unknown protein; BEST Arabidopsis thaliana protein match is: unknown protein (TAIR:AT5G24890.1); Has 184 Blast hits to 184 proteins in 18 species: Archae - 0; Bacteria - 0; Metazoa - 0; Fungi - 0; Plants - 184; Viruses - 0; Other Eukaryotes - 0 (source: NCBI BLink).
AT1G10560	1.37978	7.83635	2.50575	5e-05	0.00031269	yes	plant U-box 18
AT3G03341	6.68195	207.912	4.95956	5e-05	0.00031269	yes	unknown protein; Has 30201 Blast hits to 17322 proteins in 780 species: Archae - 12; Bacteria - 1396; Metazoa - 17338; Fungi - 3422; Plants - 5037; Viruses - 0; Other Eukaryotes - 2996 (source: NCBI BLink).
AT3G44290	0.394715	3.24345	3.03865	0.00015	0.000857223	yes	NAC domain containing protein 60
AT5G51760	0.283732	3.92119	3.78869	5e-05	0.00031269	yes	Protein phosphatase 2C family protein
AT5G55410	1.4731	9.89246	2.74747	5e-05	0.00031269	yes	Bifunctional inhibitor/lipid-transfer protein/seed storage 2S albumin superfamily protein
AT5G04120	2.7944	56.3783	4.33453	5e-05	0.00031269	yes	Phosphoglycerate mutase family protein
AT2G25150	0.451742	5.4007	3.57957	5e-05	0.00031269	yes	HXXXD-type acyl-transferase family protein
AT4G33905	0.828851	35.2346	5.40973	5e-05	0.00031269	yes	Peroxisomal membrane 22 kDa (Mpv17/PMP22) family protein
AT2G46680	9.53207	264.712	4.79549	5e-05	0.00031269	yes	homeobox 7
AT5G17460	5.85718	186.361	4.99175	5e-05	0.00031269	yes	unknown protein; FUNCTIONS IN: molecular_function unknown; INVOLVED IN: response to salt stress.
AT2G21820	1.92288	91.473	5.57201	0.0022	0.00913261	yes	unknown protein; Has 45 Blast hits to 45 proteins in 13 species: Archae - 0; Bacteria - 0; Metazoa - 0; Fungi - 0; Plants - 45; Viruses - 0; Other Eukaryotes - 0 (source: NCBI BLink).
AT5G53990	1.5133	26.3703	4.12314	5e-05	0.00031269	yes	UDP-Glycosyltransferase superfamily protein
AT4G28110	1.31598	29.1914	4.47134	5e-05	0.00031269	yes	myb domain protein 41
AT1G62570	18.7143	607.612	5.02094	5e-05	0.00031269	yes	flavin-monooxygenase glucosinolate S-oxygenase 4
AT4G18650	0.493262	21.887	5.47158	0.00015	0.000857223	yes	transcription factor-related
AT4G22214	0.844028	11.2662	3.73857	5e-05	0.00031269	yes	Defensin-like (DEFL) family protein
AT1G73480	5.65488	152.362	4.75187	5e-05	0.00031269	yes	alpha/beta-Hydrolases superfamily protein
AT2G22930	2.15641	18.4062	3.09349	5e-05	0.00031269	yes	UDP-Glycosyltransferase superfamily protein
AT3G24310	0.449072	8.57655	4.25538	5e-05	0.00031269	yes	myb domain protein 305
AT1G24580	2.64446	69.9199	4.72466	5e-05	0.00031269	yes	RING/U-box superfamily protein
AT2G32510	2.40832	69.8144	4.85743	5e-05	0.00031269	yes	mitogen-activated protein kinase kinase kinase 17
AT5G52310	16.1911	1045.46	6.0128	5e-05	0.00031269	yes	low-temperature-responsive protein 78 (LTI78) / desiccation-responsive protein 29A (RD29A)
AT3G61890	8.08749	182.549	4.49645	5e-05	0.00031269	yes	homeobox 12
AT5G42290	0.57827	11.5058	4.31447	0.00425	0.0160468	yes	transcription activator-related
AT1G07985	6.24659	113.069	4.178	5e-05	0.00031269	yes	Expressed protein
AT3G57540	3.53928	70.2665	4.31131	5e-05	0.00031269	yes	Remorin family protein
AT4G25470	2.86299	37.7298	3.72011	5e-05	0.00031269	yes	C-repeat/DRE binding factor 2
AT1G80110	3.08677	68.9128	4.4806	5e-05	0.00031269	yes	phloem protein 2-B11
AT3G48240	0.749109	11.0054	3.87689	5e-05	0.00031269	yes	Octicosapeptide/Phox/Bem1p family protein
AT1G74930	12.333	0.780087	-3.98274	5e-05	0.00031269	yes	Integrase-type DNA-binding superfamily protein
AT5G28510	0.139069	11.1693	6.3276	0.0012	0.00541205	yes	beta glucosidase 24
AT3G19580	5.32109	79.2961	3.89746	5e-05	0.00031269	yes	zinc-finger protein 2
AT1G67856	0.712908	36.3634	5.67263	0.0064	0.0226953	yes	RING/U-box superfamily protein
AT2G33380	1.30873	243.432	7.5392	5e-05	0.00031269	yes	Caleosin-related family protein
AT5G52300	3.5748	255.115	6.15714	5e-05	0.00031269	yes	CAP160 protein
AT5G24080	0.613457	27.9098	5.50766	5e-05	0.00031269	yes	Protein kinase superfamily protein
AT4G05100	4.1766	151.127	5.17729	5e-05	0.00031269	yes	myb domain protein 74
AT3G48520	2.33466	32.3787	3.79376	5e-05	0.00031269	yes	cytoChrome P450, family 94, subfamily B, polypeptide 3
AT3G56275	1.84551	101.589	5.78258	5e-05	0.00031269	yes	pseudogene of unknown protein
AT1G69260	3.61203	262.731	6.18463	5e-05	0.00031269	yes	ABI five binding protein
AT2G47770	3.94706	298.227	6.23949	5e-05	0.00031269	yes	TSPO(outer membrane tryptophan-rich sensory protein)-related
AT5G06760	7.9681	1154.2	7.17845	5e-05	0.00031269	yes	Late Embryogenesis Abundant 4-5
AT5G15190	4.70661	67.8406	3.84939	5e-05	0.00031269	yes	unknown protein; FUNCTIONS IN: molecular_function unknown; INVOLVED IN: biological_process unknown; LOCATED IN: chloroplast; EXPRESSED IN: 17 plant structures; EXPRESSED DURING: LP.04 four leaves visible, 4 anthesis, petal differentiation and expansion stage, E expanded cotyledon stage, D bilateral stage; Has 7 Blast hits to 7 proteins in 3 species: Archae - 0; Bacteria - 0; Metazoa - 0; Fungi - …
AT5G45630	8.91505	143.537	4.00904	5e-05	0.00031269	yes	Protein of unknown function, DUF584
AT5G15500	0.0987401	11.2841	6.83644	0.00775	0.0266518	yes	Ankyrin repeat family protein
AT3G14440	0.555385	18.9984	5.09625	5e-05	0.00031269	yes	nine-cis-epoxycarotenoid dioxygenase 3
AT4G33467	1.72136	110.456	6.00378	5e-05	0.00031269	yes	unknown protein; Has 25 Blast hits to 25 proteins in 9 species: Archae - 0; Bacteria - 0; Metazoa - 0; Fungi - 0; Plants - 25; Viruses - 0; Other Eukaryotes - 0 (source: NCBI BLink).
AT1G49450	3.10033	123.817	5.31964	5e-05	0.00031269	yes	Transducin/WD40 repeat-like superfamily protein
AT5G05220	0.34795	50.2736	7.17478	0.0039	0.0149156	yes	unknown protein; Has 30201 Blast hits to 17322 proteins in 780 species: Archae - 12; Bacteria - 1396; Metazoa - 17338; Fungi - 3422; Plants - 5037; Viruses - 0; Other Eukaryotes - 2996 (source: NCBI BLink).
[truncated: 2,442 more rows]

## Sheet: DEGs for 3h
Supplemental Dataset 1. DEGs after ABA treatment (3h).
[truncated: 5,338 more rows]

[truncated: 5 more sheets: DEGs for 6h, DEGs for 9h, DEGs for 12h, DEGs for 24h, total DEGs in 7 time points]
