# Supplementary material for: Cell‐Type Specific miRNA Regulatory Network Responses to ABA Stress Revealed by Time Series Transcriptional Atlases in Arabidopsis
Source: Adv Sci (Weinh). 2025 Jan 10;12(9):2415083. doi: 10.1002/advs.202415083 (PMC11884551; doi:10.1002/advs.202415083)
Supplement: Supplementary file 3 — Supporting Information [file ADVS-12-2415083-s005.xlsx]

## Sheet: DE-miRNA_0.5h
Supplemental Dataset 2. DE-miRNAs (0.5h).
ID	EtOH	ABA	foldChange	log2FC(0.5H)	pval	padj
miR395f	361.145	1742.96	4.82621	2.27089	2.1e-18	3.1e-16
miR395c	363.508	1753.6	4.8241	2.27026	2.22e-18	3.1e-16
miR395b	363.508	1753.1	4.82273	2.26985	2.25e-18	3.1e-16
miR395d	287.39	1154.34	4.01664	2.00599	2.39e-14	2.2e-12
miR395e	289.167	1156.48	3.99934	1.99976	2.86e-14	2.2e-12
miR395a	290.549	1158.57	3.98753	1.99549	3.2e-14	2.2e-12
miR169k	1242.57	479.3	0.385734	-1.37432	4.61e-08	2.72e-06
miR169h	1225.95	477.738	0.389687	-1.35961	6.23e-08	3.22e-06
miR396b-3p	1911.88	4829.56	2.52608	1.3369	1.53e-07	6.77e-06
miR169m	1293.32	521.577	0.403284	-1.31013	1.64e-07	6.77e-06
miR399d	35.8002	119.902	3.34919	1.74381	2.24e-06	8.41e-05
miR169f-3p	2362.21	5006.43	2.11938	1.08364	1.17e-05	0.000401082
miR156c-3p	31439	65956.2	2.09791	1.06895	1.62e-05	0.000515156
miR8170-3p	290.107	119.965	0.413519	-1.27397	2.11e-05	0.000621065
miR169g-3p	636.905	1906.03	2.99265	1.58142	4.02e-05	0.00110744
miR398c-5p	10637.7	21021	1.97608	0.98264	5.36e-05	0.00130454
miR398b-5p	10650.2	21043.3	1.97586	0.982483	5.37e-05	0.00130454
miR408-5p	1123.86	4502.03	4.00585	2.00211	8.45e-05	0.00193805
miR166e-5p	830.607	1575.56	1.89688	0.923632	0.000134036	0.00291352
miR397a	1096.05	2056.3	1.87611	0.907744	0.00019923	0.00400641
miR396a-3p	21643.1	39779.7	1.83799	0.878128	0.000203716	0.00400641
miR157d	796.31	1528.3	1.91923	0.940527	0.000230052	0.0043187
miR169l	3478.12	1902.98	0.547128	-0.870048	0.000329112	0.00551221
miR169i	3515.05	1925.65	0.547831	-0.868198	0.000335723	0.00551221
miR169j	3485.02	1910.22	0.548122	-0.867431	0.000341013	0.00551221
miR169n	3490.35	1914.79	0.548596	-0.866184	0.000347015	0.00551221
miR860	428.791	225.385	0.52563	-0.927879	0.000460206	0.00703944
miR5026	4714.43	2531.61	0.536992	-0.897027	0.000522685	0.0077096
miR399f	1254.71	2147.78	1.71177	0.775489	0.000755961	0.0107659
miR168b-3p	607.543	1101.26	1.81265	0.8581	0.000874532	0.0120394
miR869	22.128	3.16165	0.14288	-2.80712	0.00104448	0.0139151
miR775	1512.99	855.495	0.565434	-0.822569	0.00122336	0.015789
miR398a-3p	248.592	452.964	1.82212	0.865615	0.00152037	0.0190276
miR167c-3p	672.512	1171.29	1.74167	0.800471	0.00183588	0.0223006
miR864-5p	34.7473	9.79451	0.281878	-1.82685	0.00212288	0.02505
miR164b-3p	231.89	118.116	0.509363	-0.973234	0.00228194	0.0261789
miR166a-5p	1605.26	2627.41	1.63675	0.710832	0.00250867	0.0268679
miR166b-5p	1605.26	2627.48	1.63679	0.710873	0.00250876	0.0268679
miR157a-3p	8907.71	18676.6	2.09668	1.0681	0.00260222	0.0268679
miR157b-3p	8907.71	18676.6	2.09668	1.0681	0.00260222	0.0268679
miR160b	18469.2	11052.1	0.598406	-0.740804	0.00268234	0.0270073
miR157c-3p	2456.93	7634.7	3.10742	1.63572	0.00274651	0.0270073
miR160c-5p	18604.3	11192.1	0.601587	-0.733155	0.00295666	0.0281056
miR160a-5p	18607.2	11201.2	0.601979	-0.732215	0.00299431	0.0281056
miR158b	2410.33	1480.62	0.61428	-0.703031	0.00360873	0.0331201
miR840-5p	353.935	208.97	0.590418	-0.760192	0.00456113	0.040951
miR5028	132.093	245.433	1.85804	0.893779	0.00584308	0.0513445
miR827	314.429	510.277	1.62287	0.698546	0.00772818	0.0664945
miR156f-3p	3459.37	11647.2	3.36687	1.75141	0.0078897	0.0664989
miR156a-3p	22461.9	36118.5	1.60799	0.685256	0.00837953	0.0692149
miR164c-3p	307.035	169.344	0.551548	-0.858442	0.0110406	0.0894076
miR157c-5p	27225	41795.3	1.53518	0.61841	0.0131693	0.0966667
miR156f-5p	28789.7	52061.3	1.80833	0.854659	0.0132703	0.0966667
miR156e	28788.1	52058.7	1.80834	0.854667	0.0132814	0.0966667
miR156d-5p	29482.2	53200.6	1.8045	0.8516	0.0134315	0.0966667
miR156b-5p	28826.2	52106.5	1.80761	0.854083	0.013527	0.0966667
miR156c-5p	28796.6	52037.9	1.80709	0.853666	0.0135753	0.0966667
miR156a-5p	28796.6	52036.9	1.80705	0.853639	0.0135755	0.0966667
miR169g-5p	530.943	340.876	0.64202	-0.639309	0.0155727	0.107934
miR170-3p	980.656	648.489	0.661282	-0.596663	0.0159419	0.107934
miR825	247.893	147.35	0.594412	-0.750465	0.0166583	0.110807
miR5014a-5p	129.424	72.6519	0.561347	-0.833035	0.0169028	0.110807
miR167d	27520.5	39910.7	1.45022	0.536268	0.018417	0.118847
miR5998b	178.141	98.1056	0.550719	-0.860613	0.0201639	0.128118
miR158a-3p	214428	147430	0.687552	-0.54046	0.0210826	0.131926
miR849	84.7261	47.5594	0.561331	-0.833076	0.02447	0.150837
miR5654-3p	125.687	201.196	1.60077	0.67877	0.0259092	0.151211
miR162b-5p	77.7091	126.732	1.63086	0.705629	0.0262125	0.151211
miR169b-5p	7714.1	4612.42	0.59792	-0.741974	0.0264792	0.151211
miR165a-5p	3016.17	4259.31	1.41216	0.4979	0.0266883	0.151211
miR447c-5p	3.35175	15.8197	4.71983	2.23873	0.0267107	0.151211
miR857	63.8681	107.355	1.68089	0.749229	0.0270544	0.151211
miR173-5p	6330.99	4432.93	0.700195	-0.514172	0.0270935	0.151211
miR837-3p	144.439	86.4507	0.598529	-0.740507	0.0276665	0.15235
miR5998a	169.05	94.5971	0.55958	-0.837585	0.0292859	0.159146
miR172a	126.675	75.5298	0.596248	-0.746016	0.0313001	0.165787
miR865-3p	35.5591	15.4356	0.434083	-1.20396	0.0313109	0.165787
miR402	60.2672	31.6279	0.524795	-0.930173	0.0347517	0.181676
miR172b-3p	125.494	75.5671	0.602159	-0.731784	0.0354551	0.183037
miR830-3p	31.4116	13.5638	0.43181	-1.21153	0.037933	0.193411
miR824-3p	6848.26	3075.88	0.449149	-1.15474	0.0415556	0.209299
miR399c-5p	162.483	322.851	1.98698	0.990578	0.0421698	0.209833
miR390b-3p	142.276	215.453	1.51433	0.598678	0.0466586	0.22744
miR3932b-3p	33.7667	16.0805	0.476226	-1.07028	0.0468096	0.22744
miR8183	110.696	168.143	1.51896	0.603087	0.0485111	0.232966

## Sheet: DE-miRNA_1h
Supplemental Dataset 2. DE-miRNAs (1h).
ID	EtOH	ABA	foldChange	log2FC(1H)	pval	padj
miR399d	53.9731	231.562	4.29032	2.10109	3.44e-08	1.42e-05
miR408-5p	1296.59	3623.37	2.79453	1.48261	4.35e-07	6.24e-05
miR395a	254.418	758.436	2.98107	1.57583	6.21e-07	6.24e-05
miR395d	252.809	750.079	2.96698	1.56899	6.94e-07	6.24e-05
miR395e	255.358	753.744	2.95171	1.56155	7.58e-07	6.24e-05
miR169g-3p	666.686	1764.46	2.64661	1.40415	3.81e-06	0.000261902
miR169f-3p	2206.34	6429.8	2.91424	1.54312	5.84e-05	0.00343781
miR1888a	1525.04	699.398	0.45861	-1.12466	0.000249743	0.0128618
miR169b-5p	11640.8	5636.4	0.484195	-1.04634	0.000380162	0.0161756
miR399f	1661.52	3532.47	2.12604	1.08817	0.000392611	0.0161756
miR860	567.748	262.97	0.46318	-1.11035	0.000505812	0.018945
miR857	42.6477	129.579	3.03836	1.60329	0.000576753	0.0196959
miR408-3p	2347.42	4783.15	2.03762	1.02689	0.000657043	0.0196959
miR398a-3p	262.005	561.912	2.14467	1.10075	0.000669278	0.0196959
miR399c-5p	178.319	390.347	2.18904	1.1303	0.000852085	0.0234039
miR166a-5p	1918.42	3860.88	2.01253	1.00901	0.00105044	0.0258801
miR166b-5p	1917.48	3860.33	2.01323	1.00951	0.00106787	0.0258801
miR167c-3p	827.836	1670.84	2.01832	1.01315	0.00120826	0.0276558
miR169g-5p	775.811	393.87	0.507688	-0.977986	0.00141346	0.0306497
miR395c	300.561	1435.38	4.77568	2.25571	0.00258211	0.0511317
miR395b	300.561	1436.01	4.77775	2.25633	0.00260623	0.0511317
miR395f	296.783	1425.02	4.80155	2.2635	0.00292242	0.0526384
miR169c	12669.4	7023.05	0.554333	-0.851175	0.00293855	0.0526384
miR162a-5p	62.1974	141.117	2.26885	1.18196	0.00362923	0.0623018
miR824-5p	69871.7	40382.7	0.577954	-0.790972	0.00657454	0.104181
miR166e-5p	1128.62	1966.1	1.74204	0.800774	0.00823274	0.125626
miR829-3p	1731.66	2971.21	1.71582	0.778895	0.0103767	0.152686
miR169k	1663.02	973.7	0.585502	-0.772255	0.0128805	0.172212
miR399a	118.999	237.414	1.99509	0.996451	0.0131011	0.172212
miR164b-3p	237.357	131.663	0.554707	-0.850203	0.0138816	0.172212
miR781a	673.289	359.502	0.53395	-0.905225	0.0143734	0.172212
miR169i	5485.72	3219.09	0.586814	-0.769025	0.015004	0.172212
miR397a	1076.74	3372.62	3.13226	1.6472	0.0150578	0.172212
miR169j	5441.72	3180	0.584374	-0.775035	0.0151221	0.172212
miR169n	5443.41	3188.91	0.585829	-0.771449	0.0154253	0.172212
miR169l	5426.03	3169.43	0.584116	-0.775672	0.0156698	0.172212
miR169h	1638.11	973.842	0.594493	-0.750269	0.0158836	0.172212
miR823	7681.4	15886.4	2.06816	1.04835	0.0170765	0.180398
miR781b	701.038	384.51	0.548486	-0.866473	0.0178464	0.183818
miR837-3p	155.057	86.8982	0.560429	-0.835397	0.0241005	0.241842
miR158a-3p	218426	137124	0.627781	-0.671666	0.0247644	0.241842
miR5651	305.122	508.242	1.6657	0.736126	0.0265275	0.241842
miR156f-3p	4689.65	11297	2.40893	1.26839	0.0271448	0.241842
miR165a-5p	2484.29	3887.5	1.56483	0.646006	0.0272102	0.241842
miR157b-5p	23852.5	14974.5	0.627794	-0.671637	0.0275833	0.241842
miR157a-5p	23851.1	14973.9	0.627808	-0.671605	0.0275887	0.241842
miR169m	1736.91	1085.96	0.625229	-0.677544	0.029794	0.255732
miR822-3p	6942.28	10683.6	1.53892	0.621915	0.0314897	0.264771
miR158b	2243.75	1423.94	0.634625	-0.656023	0.0328571	0.26833
miR837-5p	247.627	147.155	0.594258	-0.750838	0.0332156	0.26833
miR5026	6485.86	3561.21	0.549073	-0.864931	0.0357401	0.283171
miR398c-5p	12801.2	19422.4	1.51723	0.601441	0.0394809	0.302062
miR398b-5p	12820.3	19445.7	1.51679	0.601022	0.0395906	0.302062
miR168b-3p	575.24	978.246	1.70059	0.766034	0.042908	0.32142
miR162b-5p	88.0664	151.548	1.72084	0.783114	0.044739	0.329151
miR169f-5p	1027.67	683.521	0.665117	-0.58832	0.048205	0.343673
miR864-5p	36.4607	15.7503	0.43198	-1.21096	0.0483812	0.343673

## Sheet: DE-miRNA_3h
Supplemental Dataset 2. DE-miRNAs (3h).
ID	EtOH	ABA	foldChange	log2FC(3H)	pval	padj
miR2111b-3p	93.3545	401.172	4.29729	2.10343	1.21e-05	0.00493761
miR399d	24.8851	96.7106	3.88629	1.95839	0.000395086	0.080795
miR2111b-5p	119.857	357.671	2.98415	1.57732	0.00105486	0.0925781
miR2111a-5p	119.857	355.673	2.96748	1.56924	0.00111876	0.0925781
miR397a	749.044	3580.24	4.77975	2.25693	0.00113176	0.0925781
miR824-3p	6749.38	16332.9	2.41991	1.27495	0.0049471	0.296166
miR408-5p	2197.77	5247.72	2.38775	1.25565	0.00506886	0.296166
miR398a-3p	243.706	581.552	2.38628	1.25477	0.00723609	0.369945
miR826a	0	7.94199	Inf	Inf	0.00968384	0.413044
miR158a-5p	13012	6201	0.476562	-1.06926	0.0116535	0.413044
miR171b-5p	144.336	61.419	0.425529	-1.23267	0.0139692	0.413044
miR398c-3p	2443.5	5189.41	2.12376	1.08662	0.0147186	0.413044
miR398b-3p	2445.96	5189.83	2.12179	1.08528	0.014816	0.413044
miR169b-5p	8558.79	4032.14	0.471111	-1.08586	0.0150365	0.413044
miR163	58490	27630	0.472388	-1.08196	0.0151483	0.413044
miR169c	10022.4	4874.56	0.486367	-1.03988	0.019317	0.420429
miR168b-5p	236095	483237	2.04679	1.03336	0.0194757	0.420429
miR168a-5p	237251	485565	2.04663	1.03325	0.0194847	0.420429
miR398a-5p	712.317	346.839	0.486917	-1.03825	0.0205991	0.420429
miR167c-3p	771.497	1579.78	2.04768	1.03399	0.0222062	0.420429
miR393b-5p	414503	829945	2.00227	1.00163	0.0226143	0.420429
miR393a-5p	414504	829945	2.00226	1.00163	0.0226148	0.420429
miR3440b-5p	20.8421	5.38176	0.258216	-1.95335	0.0293037	0.488888
miR157a-5p	24480.6	12783	0.52217	-0.937408	0.0298678	0.488888
miR157b-5p	24478.7	12783	0.52221	-0.937299	0.0298831	0.488888
miR162b-5p	86.3237	177.276	2.05362	1.03817	0.0349162	0.512092
miR397b	56114.5	104454	1.86144	0.896421	0.0349607	0.512092
miR162a-5p	77.3495	173.269	2.24009	1.16355	0.0350576	0.512092
miR393a-3p	1030.45	565.472	0.548764	-0.865744	0.0376592	0.516744
miR408-3p	2745.55	5312.92	1.9351	0.952408	0.0379029	0.516744
miR864-5p	37.9966	9.95055	0.26188	-1.93302	0.0402012	0.530396
miR5634	55.6082	17.23	0.309847	-1.69037	0.0433149	0.547619
miR5999	0	5.38176	Inf	Inf	0.0441845	0.547619

## Sheet: DE-miRNA_6h
Supplemental Dataset 2. DE-miRNAs (6h).
ID	EtOH	ABA	foldChange	log2FC(6H)	pval	padj
miR2111b-3p	86.6062	423.086	4.88517	2.28841	1.22e-09	5.09e-07
miR167a-3p	2637.68	815.135	0.309035	-1.69416	4.4e-07	8.38e-05
miR2111b-5p	84.8209	314.586	3.70883	1.89097	6.04e-07	8.38e-05
miR2111a-5p	84.8209	309.125	3.64445	1.8657	9.14e-07	9.51e-05
miR169b-3p	445.46	134.966	0.30298	-1.72271	2.28e-06	0.000189624
miR398b-3p	1860.36	4863.97	2.61453	1.38655	1.81e-05	0.00108361
miR398c-3p	1861.02	4864.51	2.61389	1.3862	1.82e-05	0.00108361
miR397a	640.118	3475.43	5.42936	2.44078	8.09e-05	0.00420843
miR398c-5p	8303.97	18107.5	2.18059	1.12472	0.000338047	0.0129574
miR398b-5p	8320.88	18120.8	2.17775	1.12284	0.000345848	0.0129574
miR396b-3p	2624.53	1139.89	0.43432	-1.20317	0.00035309	0.0129574
miR5634	37.2671	3.82573	0.102657	-3.2841	0.00037377	0.0129574
miR169c	9009.39	4346.72	0.482466	-1.0515	0.000804639	0.0257485
miR399d	12.7811	66.1056	5.17213	2.37076	0.000945867	0.0267007
miR397b	49086.5	125114	2.54885	1.34984	0.000962767	0.0267007
miR169b-5p	7765.13	3833.71	0.493708	-1.01827	0.00110203	0.0286527
miR390a-3p	774.877	334.789	0.432055	-1.21071	0.00401533	0.0920638
miR158a-5p	15504.9	8383.96	0.540729	-0.887022	0.00407869	0.0920638
miR393b-3p	4087.27	2135.97	0.522591	-0.936245	0.00420484	0.0920638
miR399f	731.85	1410.41	1.92719	0.946496	0.00519327	0.10802
miR408-5p	1315.52	3838.48	2.91784	1.5449	0.00756597	0.149878
miR398a-5p	464.462	218.827	0.471141	-1.08577	0.00861968	0.16299
miR393a-3p	695.057	374.249	0.538444	-0.893133	0.0108755	0.185202
miR408-3p	2259.27	3919.62	1.73491	0.79486	0.0116876	0.185202
miR156f-3p	3960.35	7017.28	1.77189	0.825285	0.0127414	0.185202
miR399a	47.3292	99.8477	2.10964	1.077	0.0131236	0.185202
miR829-5p	391.33	207.472	0.530171	-0.915469	0.0131323	0.185202
miR390b-5p	1051.27	584.613	0.556104	-0.846574	0.0137619	0.185202
miR390a-5p	1064.56	592.948	0.556989	-0.84428	0.013828	0.185202
miR393b-5p	515906	1.11655e+06	2.16425	1.11387	0.014073	0.185202
miR393a-5p	515907	1.11655e+06	2.16425	1.11387	0.0140732	0.185202
miR398a-3p	176.38	315.517	1.78885	0.839029	0.0142463	0.185202
miR857	43.7063	125.145	2.86331	1.51768	0.0158075	0.19927
miR169f-5p	729.409	411.42	0.564046	-0.826116	0.0165176	0.200438
miR828	275.105	144.234	0.524288	-0.931569	0.0168638	0.200438
miR157b-5p	15965.3	8623.98	0.540169	-0.888518	0.0192462	0.210857
miR157a-5p	15965.3	8623.02	0.540109	-0.888679	0.0193636	0.210857
miR839-5p	472.759	264.983	0.560505	-0.835202	0.0197218	0.210857
miR850	124.829	62.7007	0.50229	-0.993406	0.0197678	0.210857
miR157c-3p	5156.12	2795.74	0.542218	-0.883054	0.0300532	0.312553
miR159c	1525.72	2453.37	1.60802	0.685282	0.0337889	0.342834
miR391-3p	34.0241	12.2918	0.361268	-1.46886	0.0373856	0.370295
miR399c-5p	159.533	86.4547	0.541923	-0.883839	0.0393457	0.376355
miR169g-5p	477.061	290.958	0.609897	-0.713363	0.0400685	0.376355
miR824-3p	5043.46	11873	2.35413	1.23519	0.0408142	0.376355
miR826a	0.443504	16.2608	36.6644	5.19631	0.0416161	0.376355
miR866-5p	67.0977	120.474	1.79551	0.844392	0.0434753	0.384803
miR5024-5p	76.3999	38.3825	0.50239	-0.993122	0.0451109	0.390961
miR837-5p	140.335	77.4425	0.551839	-0.85768	0.0486455	0.409955
miR861-3p	176.208	314.491	1.78477	0.835739	0.0492734	0.409955

## Sheet: DE-miRNA_9h
Supplemental Dataset 2. DE-miRNAs (9h).
ID	EtOH	ABA	foldChange	log2FC(9H)	pval	padj
miR408-5p	1090.87	7352.05	6.73962	2.75267	1.58e-14	6.51e-12
miR397a	530.446	3066.58	5.78112	2.53135	2.47e-12	5.07e-10
miR163	74370.4	21998.7	0.295799	-1.75731	2.56e-07	2.67e-05
miR2111b-3p	90.8602	381.53	4.19908	2.07007	2.6e-07	2.67e-05
miR2111b-5p	69.3524	292.632	4.21949	2.07707	7.31e-07	5.34e-05
miR2111a-5p	69.7979	292.137	4.18546	2.06539	8.41e-07	5.34e-05
miR398c-3p	1377.35	4544.61	3.29954	1.72226	1e-06	5.34e-05
miR398b-3p	1380.63	4547.71	3.29393	1.71981	1.04e-06	5.34e-05
miR397b	49541.9	146922	2.96561	1.56833	4e-06	0.000182486
miR398c-5p	10012.3	29034.9	2.89993	1.53602	5.4e-06	0.000203492
miR398b-5p	10025.2	29058.8	2.89858	1.53534	5.45e-06	0.000203492
miR408-3p	1548.08	4010.77	2.5908	1.3734	9.97e-05	0.00341596
miR866-3p	210.198	551.947	2.62584	1.39278	0.000132533	0.00419008
miR167a-3p	2742.25	856.778	0.312437	-1.67836	0.000364175	0.0106911
miR169m	938.6	403.39	0.429778	-1.21834	0.000617678	0.0169244
miR162a-3p	2132.9	4644.6	2.1776	1.12274	0.000959429	0.0246453
miR169h	854.868	380.878	0.44554	-1.16637	0.00109823	0.025612
miR162b-3p	2174.53	4684.47	2.15424	1.10718	0.00112169	0.025612
miR169b-5p	7494.43	3153.94	0.420837	-1.24867	0.00128471	0.0277903
miR169c	8711.35	3728.02	0.42795	-1.22449	0.00157103	0.0322846
miR169k	867.923	399.675	0.460496	-1.11874	0.00168217	0.0329226
miR8180	163.92	377.953	2.30572	1.20521	0.00258058	0.0482099
miR828	319.606	146.451	0.458223	-1.12588	0.00320514	0.0572745
miR857	51.0662	125.217	2.45205	1.29399	0.00551753	0.0944878
miR846-3p	5557.01	2797.62	0.503439	-0.99011	0.00728366	0.117459
miR864-5p	52.5886	16.6501	0.316611	-1.65922	0.00743047	0.117459
miR169g-5p	462.123	237.647	0.514251	-0.959456	0.00818718	0.124627
miR398a-3p	147.821	300.938	2.03583	1.02561	0.00872212	0.128028
miR824-5p	50240.3	90150.1	1.79438	0.843484	0.00995479	0.138535
miR854a	38.509	91.9789	2.3885	1.25611	0.0106671	0.138535
miR854c	38.509	91.9789	2.3885	1.25611	0.0106671	0.138535
miR393a-3p	922.126	494.61	0.536381	-0.898671	0.0111157	0.138535
miR169f-5p	701.707	379.064	0.540203	-0.888427	0.0111233	0.138535
miR4228-5p	82.8299	33.3002	0.402031	-1.31462	0.0118583	0.141661
miR393b-5p	506058	924554	1.82697	0.869455	0.012653	0.141661
miR393a-5p	506058	924554	1.82697	0.869454	0.0126532	0.141661
miR391-5p	81.7843	33.9822	0.41551	-1.26704	0.0127529	0.141661
miR5642b	580.749	314.676	0.541845	-0.884049	0.0152118	0.164527
miR390b-5p	1339.87	748.549	0.558671	-0.839929	0.0164081	0.172916
miR167c-3p	657.789	1187.18	1.8048	0.851838	0.0172646	0.174139
miR390a-5p	1373.17	770.687	0.561246	-0.833295	0.0173715	0.174139
miR822-3p	3851.66	6827.45	1.7726	0.825866	0.0179465	0.175619
miR866-5p	110.481	268.459	2.42991	1.2809	0.0185652	0.177449
miR854d	36.1784	83.3544	2.30398	1.20413	0.019748	0.180365
miR854e	36.1784	83.3544	2.30398	1.20413	0.019748	0.180365
miR158a-5p	16864.5	9885.39	0.586164	-0.770624	0.0216561	0.193493
miR844-3p	216.137	115.419	0.534006	-0.905072	0.023325	0.203969
miR390a-3p	840.448	492.893	0.586465	-0.769884	0.0282084	0.241534
miR5642a	1414.89	854.299	0.603791	-0.727878	0.0306919	0.257436
miR854b	43.8865	92.062	2.09773	1.06883	0.0317745	0.26095
miR8166	372.279	644.594	1.73148	0.792004	0.0323807	0.26095
miR169l	2732.92	1664.23	0.608957	-0.715588	0.035071	0.269976
miR169n	2741.27	1670.92	0.609541	-0.714205	0.0353421	0.269976
miR169j	2740.38	1670.92	0.609739	-0.713736	0.0354713	0.269976
miR169i	2758.14	1689.81	0.612665	-0.70683	0.0372356	0.278143
miR4221	17.6437	4.00241	0.226846	-2.14021	0.0384033	0.278143
miR156d-3p	445.728	732.573	1.64355	0.716811	0.0387369	0.278143
miR160a-3p	189.305	86.8442	0.458752	-1.12421	0.0392513	0.278143
miR850	139.833	76.9803	0.550515	-0.861147	0.0452698	0.305072
miR399d	19.6743	46.4638	2.36165	1.2398	0.0457977	0.305072
miR162b-5p	67.8704	126.124	1.85831	0.893989	0.0462126	0.305072
miR826a	0.445512	8.02559	18.0143	4.17107	0.0465932	0.305072
miR169b-3p	355.477	123.776	0.348198	-1.52202	0.0467628	0.305072

## Sheet: DE-miRNA_12h
Supplemental Dataset 2. DE-miRNAs (12h).
ID	EtOH	ABA	foldChange	log2FC(12H)	pval	padj
miR169c	11161.9	2907.84	0.260513	-1.94057	1.84e-45	7.57e-43
miR169b-5p	9055.16	2386.91	0.263596	-1.9236	2.84e-44	5.84e-42
miR408-5p	2207.88	7300.66	3.30664	1.72537	8.28e-36	1.14e-33
miR156f-3p	5324.31	16816.9	3.15851	1.65924	1.94e-34	1.99e-32
miR2111b-5p	117.152	606.911	5.18055	2.3731	1.22e-33	1.01e-31
miR2111a-5p	116.156	602.647	5.18825	2.37525	1.52e-33	1.04e-31
miR2111b-3p	83.783	460.62	5.49778	2.45885	4.48e-30	2.64e-28
miR167a-3p	5670.42	1340.5	0.236401	-2.08069	5.27e-27	2.72e-25
miR824-3p	5253.56	17177.5	3.26969	1.70915	1.85e-26	8.48e-25
miR397b	45191.1	114126	2.52541	1.33652	3.74e-24	1.54e-22
miR398c-5p	10655.4	26293.2	2.46759	1.3031	8.89e-23	3.18e-21
miR398b-5p	10667.3	26312.3	2.46664	1.30254	9.27e-23	3.18e-21
miR396b-3p	4669.04	2012.5	0.43103	-1.21414	1.09e-18	3.47e-17
miR824-5p	49284.9	109323	2.21819	1.14938	3.28e-18	9.66e-17
miR169f-5p	902.044	346.723	0.384374	-1.37942	1.55e-16	4.25e-15
miR390a-5p	1901.7	831.84	0.437419	-1.19291	5.4e-16	1.39e-14
miR390b-5p	1874.72	823.628	0.439334	-1.18661	8.59e-16	2.08e-14
miR398a-3p	164.202	473.269	2.88223	1.52718	4.88e-15	1.12e-13
miR158a-5p	16714.1	8149.36	0.487574	-1.03631	5.8e-15	1.26e-13
miR866-3p	228.541	562.11	2.45956	1.2984	1.08e-12	2.22e-11
miR393b-5p	349845	744805	2.12896	1.09015	2.21e-12	4.15e-11
miR393a-5p	349845	744804	2.12895	1.09014	2.22e-12	4.15e-11
miR169b-3p	588.636	128.768	0.218756	-2.1926	3.35e-12	6e-11
miR397a	461.738	1744.19	3.77744	1.91741	8.46e-12	1.45e-10
miR160c-3p	2440.28	4580.73	1.87713	0.90853	2.73e-11	4.49e-10
miR169g-5p	500.25	220.275	0.44033	-1.18334	2.3e-10	3.65e-09
miR156d-3p	806.369	1481.13	1.83679	0.877188	4.46e-09	6.81e-08
miR408-3p	2854.6	6010.91	2.10569	1.07429	5.07e-09	7.46e-08
miR157c-3p	9882.63	5801.28	0.587017	-0.768525	1.01e-08	1.44e-07
miR167d	23566.4	39777	1.68787	0.755203	1.05e-08	1.44e-07
miR399d	16.7245	82.4204	4.92812	2.30104	1.57e-08	2.08e-07
miR390a-3p	1491.65	826.938	0.55438	-0.851054	1.78e-08	2.29e-07
miR861-3p	128.194	296.834	2.31551	1.21133	2.67e-08	3.33e-07
miR393a-3p	1026.9	572.083	0.557096	-0.844001	7.03e-08	8.27e-07
miR166e-5p	1437.02	2424.37	1.68708	0.754526	1.14e-07	1.31e-06
miR173-5p	6314.29	3908.65	0.619017	-0.69195	1.77e-07	1.97e-06
miR167a-5p	175522	110369	0.628804	-0.669317	2.25e-07	2.39e-06
miR167b	175796	110554	0.628877	-0.669151	2.27e-07	2.39e-06
miR159c	1319.81	2168.1	1.64274	0.716103	5.81e-07	5.98e-06
miR398c-3p	1614.54	5724.89	3.54584	1.82613	8.38e-07	8.42e-06
miR398b-3p	1616.1	5726.86	3.54363	1.82523	9.17e-07	9e-06
miR169f-3p	2686.38	1416.2	0.527177	-0.92364	1.47e-06	1.41e-05
miR163	49254.4	32130.8	0.652343	-0.616298	1.73e-06	1.62e-05
miR846-3p	5503.01	3563.11	0.647484	-0.627083	4.57e-06	4.19e-05
miR159a	368009	554002	1.5054	0.590151	5.3e-06	4.75e-05
miR859	257.383	128.439	0.499017	-1.00284	6.65e-06	5.83e-05
miR839-5p	870.836	463.809	0.532602	-0.90887	8.15e-06	7e-05
miR829-5p	671.337	400.285	0.59625	-0.74601	8.52e-06	7.16e-05
miR160a-3p	202.836	94.8452	0.467595	-1.09667	1.3e-05	0.000107388
miR157b-5p	28734	19900.5	0.692576	-0.529956	3.84e-05	0.000300516
miR157a-5p	28732.5	19902	0.692665	-0.52977	3.87e-05	0.000300516
miR3434-3p	116.292	47.4802	0.408284	-1.29236	4.32e-05	0.000329503
miR8173	109.765	213.023	1.94073	0.956597	6.84e-05	0.000512015
miR156b-3p	7396.87	5175.07	0.69963	-0.515336	0.00012415	0.000913386
miR773a	9263.83	5502.61	0.593989	-0.751493	0.00021928	0.00155764
miR398a-5p	704.101	461.288	0.655145	-0.610114	0.000225766	0.00157654
miR8180	180.072	304.48	1.69088	0.757771	0.000230458	0.00158248
miR400	10819.4	6748.98	0.623786	-0.680877	0.000255478	0.00172552
miR826a	0	12.4755	Inf	Inf	0.000285836	0.0018896
miR857	40.0009	116.2	2.90494	1.53851	0.000288944	0.0018896
miR172b-5p	357.971	191.281	0.534348	-0.904149	0.00038403	0.0024722
miR165a-5p	3416.38	4811.33	1.40831	0.493966	0.000497524	0.00310576
miR864-3p	166.762	89.6792	0.537767	-0.894946	0.00053429	0.00328549
miR158a-3p	220285	162315	0.736842	-0.440572	0.000544023	0.00329095
miR5642a	1788.51	1186.08	0.663169	-0.592551	0.000705696	0.00415352
miR866-5p	86.9108	188.496	2.16884	1.11693	0.000733035	0.00425367
miR5026	3212.93	2346.93	0.730465	-0.453114	0.000784825	0.00449094
miR162a-3p	2331.95	3488.79	1.49608	0.581189	0.00100225	0.00565655
miR162b-3p	2399.57	3547.35	1.47833	0.563967	0.00120515	0.00670976
miR391-3p	70.8102	27.3729	0.386567	-1.37121	0.00130627	0.00708136
miR8166	441.363	650.473	1.47378	0.559523	0.00148801	0.00796183
miR172e-5p	341.247	189.626	0.555686	-0.847659	0.00159264	0.00841238
miR5635d	233.755	356.59	1.52549	0.609268	0.00175983	0.00917782
miR166b-5p	1867.69	2493.32	1.33498	0.416815	0.00251822	0.0129689
miR166a-5p	1866.48	2485.94	1.33189	0.413474	0.00272596	0.0138654
miR167c-3p	944.476	1349.82	1.42918	0.515185	0.00315001	0.0158269
miR5634	31.6788	9.22944	0.291345	-1.7792	0.00320718	0.0158976
miR775	1407.22	1039.17	0.738454	-0.437419	0.00324126	0.0158976
miR5635c	428.264	602.325	1.40643	0.492041	0.0034125	0.0165406
miR5642b	777.579	453.263	0.582915	-0.778642	0.0039007	0.0186871
miR5651	620.027	443.576	0.715414	-0.483151	0.0046971	0.0219313
miR8177	281.284	404.206	1.437	0.523063	0.00473897	0.0219313
miR5640	57.5852	25.4598	0.442125	-1.17747	0.00479083	0.0219313
miR395b	688.507	286.845	0.416619	-1.2632	0.00497904	0.0224374
miR395c	687.582	286.272	0.416346	-1.26415	0.0050103	0.0224374
miR168b-3p	1389.45	2036.1	1.46541	0.5513	0.00572554	0.0253648
miR395f	686.3	291.238	0.424359	-1.23664	0.00623919	0.0273462
miR157c-5p	45151.7	35572.3	0.78784	-0.344026	0.00744456	0.0319496
miR405b	85.9102	139.245	1.62082	0.696727	0.00888328	0.037731
miR5028	334.158	232.486	0.695737	-0.523386	0.00927689	0.0390008
miR393b-3p	6560.08	5215.03	0.794964	-0.331039	0.0131084	0.0529478
miR170-3p	685.009	906.442	1.32326	0.404092	0.0133346	0.0533383
miR5644	129.481	194.944	1.50558	0.59032	0.0135988	0.0533591
miR863-3p	418.781	307.933	0.735308	-0.44358	0.0158135	0.0608895
miR826b	0.995646	9.73823	9.78082	3.28995	0.0170909	0.0646003
miR158b	2249.04	1550.17	0.689259	-0.536882	0.0190318	0.0706405
miR8184	51.893	88.2036	1.69972	0.765299	0.0198585	0.0730507
miR447c-5p	22.4167	6.93648	0.309434	-1.6923	0.0226185	0.0810333
miR156c-5p	59330	48688.9	0.820644	-0.285171	0.0261749	0.0905352
miR156a-5p	59329	48690	0.820678	-0.285113	0.0262031	0.0905352
miR156b-5p	59388	48740.3	0.820709	-0.285058	0.0262317	0.0905352
miR156e	59306	48694.5	0.821072	-0.284419	0.0265288	0.0905352
miR156f-5p	59308	48699.7	0.821132	-0.284313	0.0265892	0.0905352
miR8182	43.204	74.0797	1.71465	0.777912	0.0274326	0.0926411
miR8168	18.7207	40.0349	2.13854	1.09662	0.028681	0.0960698
miR844-3p	225.508	143.414	0.63596	-0.652991	0.0301173	0.0984789
miR169g-3p	765.72	606.772	0.79242	-0.335662	0.0315403	0.10232
miR850	196.163	141.688	0.722296	-0.469338	0.038398	0.117334
miR156d-5p	60651.4	50655.5	0.835191	-0.259822	0.0424235	0.126656
miR399f	1008.61	1229.87	1.21937	0.286133	0.0447291	0.130698
miR773b-5p	26.902	11.4579	0.425914	-1.23137	0.0465388	0.134084

## Sheet: DE-miRNA_24h
Supplemental Dataset 2. DE-miRNAs (24h).
ID	EtOH	ABA	foldChange	log2FC(24H)	pval	padj
miR167a-3p	3964.89	920.882	0.232259	-2.10619	5.13e-14	2.12e-11
miR391-3p	180.308	23.3208	0.129339	-2.95077	4.08e-12	8.44e-10
miR2111b-3p	96.5241	422.293	4.375	2.12928	7.79e-12	1.08e-09
miR397a	473.356	1595.77	3.37118	1.75325	2.56e-11	2.65e-09
miR2111b-5p	73.9868	321.876	4.35045	2.12117	5.44e-11	3.8e-09
miR2111a-5p	72.5826	316.937	4.36658	2.1265	5.5e-11	3.8e-09
miR824-5p	30038.2	85987.2	2.86259	1.51732	3.59e-10	2.12e-08
miR169b-3p	482.721	136.803	0.2834	-1.81909	7.47e-10	3.86e-08
miR397b	36562.1	102913	2.81473	1.493	1.02e-09	4.71e-08
miR390a-5p	1625.04	558.735	0.343828	-1.54024	6.29e-09	2.6e-07
miR390b-5p	1598.18	552.911	0.345963	-1.53131	8.47e-09	3.19e-07
miR393a-3p	1268.1	411.774	0.324716	-1.62275	1.6e-08	5.53e-07
miR824-3p	5779.55	15571.8	2.69429	1.4299	3.99e-08	1.27e-06
miR859	292.69	64.6913	0.221023	-2.17773	1.02e-06	3.03e-05
miR158b	2368.58	955.214	0.403285	-1.31013	1.19e-06	3.1e-05
miR169b-5p	4691.93	2036.49	0.434041	-1.2041	1.22e-06	3.1e-05
miR408-3p	2453.92	5527.82	2.25265	1.17162	1.27e-06	3.1e-05
miR169c	5690.28	2482.51	0.436272	-1.1967	1.9e-06	4.37e-05
miR158a-3p	213041	89166.7	0.418543	-1.25655	2.18e-06	4.75e-05
miR398a-3p	180.596	465.25	2.57619	1.36524	5.45e-06	0.000112766
miR5028	331.1	117.156	0.35384	-1.49883	6.58e-06	0.000129723
miR398b-3p	1411.4	5329.1	3.77576	1.91677	8.8e-06	0.000164467
miR398c-3p	1411.26	5327.64	3.77509	1.91651	9.14e-06	0.000164467
miR390a-3p	1198.13	505.666	0.422047	-1.24453	1.45e-05	0.000249315
miR773a	8929.6	4182.32	0.468366	-1.09429	1.59e-05	0.000262645
miR169f-3p	2150.56	1036.79	0.482103	-1.05259	3.48e-05	0.000553746
miR395c	375.385	165.56	0.44104	-1.18102	9.95e-05	0.00152559
miR395b	375.385	167.016	0.444918	-1.16839	0.000111554	0.0016494
miR393b-5p	489691	1.02708e+06	2.09741	1.06861	0.000138389	0.00190109
miR393a-5p	489692	1.02709e+06	2.09742	1.06862	0.000138464	0.00190109
miR8180	154.888	355.769	2.29694	1.19972	0.000142352	0.00190109
miR395f	376.522	171.503	0.455492	-1.1345	0.000174782	0.0021965
miR8166	320.764	669.824	2.08821	1.06227	0.000175084	0.0021965
miR846-3p	5774.89	3175.18	0.549824	-0.862958	0.000295056	0.00359274
miR864-5p	44.0065	7.67529	0.174413	-2.51942	0.000345179	0.00397588
miR172b-5p	258.908	105.528	0.407588	-1.29482	0.000345729	0.00397588
miR391-5p	119.2	41.1315	0.345063	-1.53507	0.000432893	0.00484372
miR395e	510.025	254.789	0.499561	-1.00127	0.000508062	0.0055352
miR398c-5p	10381.1	18551.2	1.78702	0.837553	0.000598228	0.00627038
miR398b-5p	10393.8	18565.6	1.78622	0.836907	0.000606659	0.00627038
miR395a	510.538	258.566	0.506459	-0.981482	0.00062098	0.00627038
miR172e-5p	246.067	102.911	0.418223	-1.25765	0.000657811	0.00647146
miR395d	508.642	258.566	0.508346	-0.976116	0.000672156	0.00647146
miR861-3p	186.118	357.811	1.9225	0.942985	0.0010308	0.00969888
miR866-5p	75.4818	166.232	2.20228	1.139	0.00109717	0.0100939
miR5635d	142.292	292.522	2.05578	1.03969	0.00133309	0.0119978
miR863-3p	510.405	274.637	0.538077	-0.894117	0.00146218	0.0128796
miR167d	26003.6	43958.4	1.69047	0.757425	0.00227737	0.0193867
miR399c-5p	258.609	125.044	0.483526	-1.04834	0.00229457	0.0193867
miR773b-5p	25.415	3.32622	0.130876	-2.93373	0.00263916	0.0218523
miR5642a	1894.07	1159.7	0.612279	-0.707739	0.00297426	0.0239458
miR5023	43.8516	11.0015	0.250881	-1.99493	0.00300769	0.0239458
miR844-3p	198.456	99.577	0.501758	-0.994935	0.00332048	0.0259374
miR3440b-3p	39.0998	10.154	0.259696	-1.94511	0.0037069	0.0284195
miR3434-3p	94.3402	37.962	0.402395	-1.31332	0.00437718	0.0329483
miR857	54.0339	113.039	2.09199	1.06488	0.00448936	0.0331892
miR829-5p	547.059	305.41	0.558275	-0.840951	0.00525372	0.0381586
miR173-5p	6579.95	4233.62	0.643411	-0.636187	0.00546519	0.0390102
miR839-5p	609.623	281.794	0.462243	-1.11328	0.00618889	0.0429946
miR5635a	56.3563	124.465	2.20855	1.1431	0.0062311	0.0429946
miR4221	25.7248	5.07702	0.197359	-2.34111	0.00655505	0.043863
miR837-5p	197.998	95.8627	0.484161	-1.04644	0.00656886	0.043863
miR864-3p	162.09	77.9139	0.480682	-1.05685	0.00716319	0.0470724
miR405b	74.5687	150.698	2.02093	1.01502	0.00827595	0.0526794
miR826a	2.29591	20.3267	8.85344	3.14624	0.0083066	0.0526794
miR775	1615.81	1030.39	0.63769	-0.649072	0.00840409	0.0526794
miR850	214.41	116.697	0.54427	-0.877607	0.00852541	0.0526794
miR8168	26.3709	60.8311	2.30675	1.20586	0.00896743	0.0545958
miR157c-3p	6870.33	3289.01	0.478727	-1.06273	0.00947469	0.0568481
miR169f-5p	492.058	305.081	0.620009	-0.689638	0.0099581	0.0586647
miR167c-3p	794.943	1240.27	1.5602	0.641727	0.0100608	0.0586647
miR160a-3p	236.173	139.973	0.592671	-0.754698	0.011123	0.0639573
miR396b-3p	2989.28	1474.39	0.493226	-1.01968	0.0113975	0.0646381
miR168a-3p	6950.05	4431.07	0.63756	-0.649367	0.0125032	0.0699501
miR5645b	229.831	363.579	1.58194	0.661698	0.0150043	0.0828236
miR5645a	229.451	362.418	1.5795	0.659465	0.0152467	0.0830542
miR5645f	261.087	413.502	1.58377	0.663364	0.016266	0.087456
miR841b-5p	51.4068	18.087	0.35184	-1.50701	0.0168761	0.0887845
miR5658	3.94575	19.1285	4.84787	2.27735	0.016942	0.0887845
miR8173	144.445	339.526	2.35056	1.233	0.0177062	0.0916294
miR172a	185.658	115.233	0.620676	-0.688088	0.0208103	0.106364
miR5642b	839.435	545.059	0.649316	-0.623006	0.0211672	0.106868
miR408-5p	1808.92	3730.43	2.06224	1.04422	0.0215986	0.107036
miR403-3p	15197.7	8803.34	0.579254	-0.787732	0.0217174	0.107036
miR866-3p	278.465	438.159	1.57348	0.653956	0.0234862	0.114392
miR156f-3p	3088.87	9459.78	3.06254	1.61473	0.0241751	0.116104
miR826b	0.379084	9.28796	24.5011	4.61477	0.0243986	0.116104
miR8177	288.9	448.361	1.55196	0.634093	0.0254306	0.11964
miR156b-3p	5516.83	3050.34	0.552915	-0.854869	0.0261811	0.121786
miR400	10016.9	4601.83	0.459404	-1.12216	0.0274861	0.12574
miR5651	686.758	464.118	0.675811	-0.565308	0.0276386	0.12574
miR5635c	339.403	510.85	1.50514	0.589898	0.0336173	0.148448
miR172b-3p	180.596	114.957	0.636542	-0.651673	0.0337056	0.148448
miR158a-5p	16341.1	11632.3	0.711843	-0.490369	0.0355917	0.153029
miR847	29.425	9.56423	0.325038	-1.62132	0.0358547	0.153029
miR401	13.9997	36.1103	2.57937	1.36702	0.0382242	0.159847
miR854d	33.2158	62.287	1.87522	0.907062	0.0430553	0.174754
miR854e	33.2158	62.287	1.87522	0.907062	0.0430553	0.174754
miR157b-5p	19788.3	12229.2	0.617998	-0.694325	0.044676	0.176714
miR157a-5p	19788	12227	0.6179	-0.694555	0.0447821	0.176714
miR393b-3p	7621.3	4471.38	0.586696	-0.769315	0.0489251	0.189299

## Sheet: DE-miRNA_total
Supplemental Dataset 2. DE-miRNAs (total).
ID
miR156a-3p
miR156a-5p
miR156b-3p
miR156b-5p
miR156c-3p
miR156c-5p
miR156d-3p
miR156d-5p
miR156e
miR156f-3p
miR156f-5p
miR157a-3p
miR157a-5p
miR157b-3p
miR157b-5p
miR157c-3p
miR157c-5p
miR157d
miR158a-3p
miR158a-5p
miR158b
miR159a
miR159c
miR160a-3p
miR160a-5p
miR160b
miR160c-3p
miR160c-5p
miR162a-3p
miR162a-5p
miR162b-3p
miR162b-5p
miR163
miR164b-3p
miR164c-3p
miR165a-5p
miR166a-5p
miR166b-5p
miR166e-5p
miR167a-3p
miR167a-5p
miR167b
miR167c-3p
miR167d
miR168a-3p
miR168a-5p
miR168b-3p
miR168b-5p
miR169b-3p
miR169b-5p
miR169c
miR169f-3p
miR169f-5p
miR169g-3p
miR169g-5p
miR169h
miR169i
miR169j
miR169k
miR169l
miR169m
miR169n
miR170-3p
miR171b-5p
miR172a
miR172b-3p
miR172b-5p
miR172e-5p
miR173-5p
miR1888a
miR2111a-5p
miR2111b-3p
miR2111b-5p
miR3434-3p
miR3440b-3p
miR3440b-5p
miR390a-3p
miR390a-5p
miR390b-3p
miR390b-5p
miR391-3p
miR391-5p
miR3932b-3p
miR393a-3p
miR393a-5p
miR393b-3p
miR393b-5p
miR395a
miR395b
miR395c
miR395d
miR395e
miR395f
miR396a-3p
miR396b-3p
miR397a
miR397b
miR398a-3p
miR398a-5p
miR398b-3p
miR398b-5p
miR398c-3p
miR398c-5p
miR399a
miR399c-5p
miR399d
miR399f
miR400
miR401
miR402
miR403-3p
miR405b
miR408-3p
miR408-5p
miR4221
miR4228-5p
miR447c-5p
miR5014a-5p
miR5023
miR5024-5p
miR5026
miR5028
miR5634
miR5635a
miR5635c
miR5635d
miR5640
miR5642a
miR5642b
miR5644
miR5645a
miR5645b
miR5645f
miR5651
miR5654-3p
miR5658
miR5998a
miR5998b
miR5999
miR773a
miR773b-5p
miR775
miR781a
miR781b
miR8166
miR8168
miR8170-3p
miR8173
miR8177
miR8180
miR8182
miR8183
miR8184
miR822-3p
miR823
miR824-3p
miR824-5p
miR825
miR826a
miR826b
miR827
miR828
miR829-3p
miR829-5p
miR830-3p
miR837-3p
miR837-5p
miR839-5p
miR840-5p
miR841b-5p
miR844-3p
miR846-3p
miR847
miR849
miR850
miR854a
miR854b
miR854c
miR854d
miR854e
miR857
miR859
miR860
miR861-3p
miR863-3p
miR864-3p
miR864-5p
miR865-3p
miR866-3p
miR866-5p
miR869
