# Supplementary material for: Cell‐Type Specific miRNA Regulatory Network Responses to ABA Stress Revealed by Time Series Transcriptional Atlases in Arabidopsis
Source: Adv Sci (Weinh). 2025 Jan 10;12(9):2415083. doi: 10.1002/advs.202415083 (PMC11884551; doi:10.1002/advs.202415083)
Supplement: Supplementary file 4 — Supporting Information [file ADVS-12-2415083-s008.xlsx]

## Sheet: early
Supplemental Dataset 3. DE-miRNAs in early processing.
ID	EtOH_0.5h	ABA_0.5h	foldChange(FC)_0.5h	log2FC(0.5h)	EtOH_1h	ABA_1h	foldChange(FC)_1h	log2FC(1h)	EtOH_3h	ABA_3h	foldChange(FC)_3h	log2FC(3h)	EtOH_6h	ABA_6h	foldChange(FC)_6h	log2FC(6h)	EtOH_9h	ABA_9h	foldChange(FC)_9h	log2FC(9h)	EtOH_12h	ABA_12h	foldChange(FC)_12h	log2FC(12h)	EtOH_24h	ABA_24h	foldChange(FC)_24h	log2FC(24h)
miR164b-3p	231.89	118.116	0.509363	-0.973234	237.357	131.663	0.554707	-0.850203	64.5933	136.37	2.11122	1.07807	81.8195	111.065	1.35744	0.440893	106.514	126.91	1.19149	0.252764	88.5451	101.446	1.1457	0.196224	127.396	109.168	0.856915	-0.222776
miR169g-3p	636.905	1906.03	2.99265	1.58142	666.686	1764.46	2.64661	1.40415	893.986	1038.47	1.16162	0.216138	662.739	624.589	0.942435	-0.0855347	689.186	637.813	0.925458	-0.11176	765.72	606.772	0.79242	-0.335662	605.7	480.026	0.792514	-0.335491
miR5026	4714.43	2531.61	0.536992	-0.897027	6485.86	3561.21	0.549073	-0.864931	2709.35	2433.63	0.898235	-0.154835	2293.72	2033.06	0.886361	-0.174034	3188.87	2463.17	0.772429	-0.372526	3212.93	2346.93	0.730465	-0.453114	3114.37	2290.53	0.735472	-0.443258
miR860	428.791	225.385	0.52563	-0.927879	567.748	262.97	0.46318	-1.11035	267.337	200.685	0.750681	-0.413727	276.162	246.422	0.892309	-0.164384	401.657	316.068	0.78691	-0.345729	328.692	279.084	0.849077	-0.236033	225.516	217.887	0.96617	-0.0496507
miR166a-5p	1605.26	2627.41	1.63675	0.710832	1918.42	3860.88	2.01253	1.00901	1836.41	2668.61	1.45317	0.539206	1628.41	1869.13	1.14783	0.19891	1554.8	1808.83	1.16339	0.218334	1866.48	2485.94	1.33189	0.413474	2195.57	2626.55	1.1963	0.258579
miR166b-5p	1605.26	2627.48	1.63679	0.710873	1917.48	3860.33	2.01323	1.00951	1836.41	2668.15	1.45292	0.538956	1628.77	1869.82	1.14799	0.199111	1556.91	1809.33	1.16213	0.216769	1867.69	2493.32	1.33498	0.416815	2195.57	2629.47	1.19763	0.260177
miR837-3p	144.439	86.4507	0.598529	-0.740507	155.057	86.8982	0.560429	-0.835397	107.742	79.5122	0.737986	-0.438335	108.454	81.5517	0.75195	-0.411292	99.914	81.8275	0.81898	-0.2881	93.1614	79.8189	0.856781	-0.223002	90.368	90.1509	0.997597	-0.00347092
miR168b-3p	607.543	1101.26	1.81265	0.8581	575.24	978.246	1.70059	0.766034	745.945	989.561	1.32659	0.40772	714.057	857.444	1.20081	0.264003	724.428	1074.39	1.48309	0.568606	1389.45	2036.1	1.46541	0.5513	1066.32	1108.05	1.03914	0.0553869
miR162a-5p	66.6572	103.512	1.5529	0.634961	62.1974	141.117	2.26885	1.18196	77.3495	173.269	2.24009	1.16355	76.2206	105.73	1.38715	0.472127	64.2548	85.4387	1.32969	0.411086	96.3743	69.8873	0.725165	-0.463618	115.804	114.883	0.992039	-0.0115306

## Sheet: late
Supplemental Dataset 3. DE-miRNAs in late processing.
ID	EtOH_0.5h	ABA_0.5h	foldChange(FC)_0.5h	log2FC(0.5h)	EtOH_1h	ABA_1h	foldChange(FC)_1h	log2FC(1h)	EtOH_3h	ABA_3h	foldChange(FC)_3h	log2FC(3h)	EtOH_6h	ABA_6h	foldChange(FC)_6h	log2FC(6h)	EtOH_9h	ABA_9h	foldChange(FC)_9h	log2FC(9h)	EtOH_12h	ABA_12h	foldChange(FC)_12h	log2FC(12h)	EtOH_24h	ABA_24h	foldChange(FC)_24h	log2FC(24h)
miR167a-3p	2359.75	2058.74	0.872439	-0.196874	2261.09	2365.32	1.0461	0.0650184	4269.11	2882.38	0.675171	-0.566675	2637.68	815.135	0.309035	-1.69416	2742.25	856.778	0.312437	-1.67836	5670.42	1340.5	0.236401	-2.08069	3964.89	920.882	0.232259	-2.10619
miR169b-3p	302.276	246.213	0.814529	-0.295962	308.578	304.726	0.987517	-0.0181223	471.512	275.169	0.583589	-0.776976	445.46	134.966	0.30298	-1.72271	355.477	123.776	0.348198	-1.52202	588.636	128.768	0.218756	-2.1926	482.721	136.803	0.2834	-1.81909
miR866-5p	62.7589	83.9485	1.33763	0.419684	89.9396	90.152	1.00236	0.00340356	77.3603	99.6139	1.28766	0.364754	67.0977	120.474	1.79551	0.844392	110.481	268.459	2.42991	1.2809	86.9108	188.496	2.16884	1.11693	75.4818	166.232	2.20228	1.139
miR390b-5p	1420.67	1551.4	1.09202	0.126998	1402.78	1674.16	1.19346	0.255149	1590.86	1260.51	0.792344	-0.335802	1051.27	584.613	0.556104	-0.846574	1339.87	748.549	0.558671	-0.839929	1874.72	823.628	0.439334	-1.18661	1598.18	552.911	0.345963	-1.53131
miR390a-5p	1431.96	1556.96	1.08729	0.120742	1421.85	1686.11	1.18585	0.245926	1609.59	1275.32	0.792324	-0.335838	1064.56	592.948	0.556989	-0.84428	1373.17	770.687	0.561246	-0.833295	1901.7	831.84	0.437419	-1.19291	1625.04	558.735	0.343828	-1.54024
miR390a-3p	559.3	760.483	1.35971	0.443294	839.675	632.488	0.753253	-0.408793	857.87	537.864	0.626976	-0.673518	774.877	334.789	0.432055	-1.21071	840.448	492.893	0.586465	-0.769884	1491.65	826.938	0.55438	-0.851054	1198.13	505.666	0.422047	-1.24453
miR850	104.893	69.3297	0.660958	-0.59737	132.759	105.075	0.791475	-0.337384	105.984	106.482	1.0047	0.00675908	124.829	62.7007	0.50229	-0.993406	139.833	76.9803	0.550515	-0.861147	196.163	141.688	0.722296	-0.469338	214.41	116.697	0.54427	-0.877607
miR391-3p	24.3062	26.6432	1.09615	0.132444	22.8498	26.1184	1.14305	0.192883	22.4812	23.6755	1.05313	0.0746784	34.0241	12.2918	0.361268	-1.46886	36.241	17.6611	0.487323	-1.03705	70.8102	27.3729	0.386567	-1.37121	180.308	23.3208	0.129339	-2.95077
miR829-5p	575.175	599.936	1.04305	0.0608088	661.079	440.485	0.666312	-0.585729	642.049	400.446	0.623699	-0.681078	391.33	207.472	0.530171	-0.915469	675.9	423.292	0.626264	-0.675158	671.337	400.285	0.59625	-0.74601	547.059	305.41	0.558275	-0.840951
miR861-3p	324.967	381.725	1.17466	0.232241	307.104	513.203	1.67111	0.740803	178.025	305.414	1.71557	0.778686	176.208	314.491	1.78477	0.835739	167.081	244.762	1.46493	0.550832	128.194	296.834	2.31551	1.21133	186.118	357.811	1.9225	0.942985
miR839-5p	462.71	451.128	0.97497	-0.0365703	533.893	478.806	0.896821	-0.157109	677.802	462.398	0.682201	-0.55173	472.759	264.983	0.560505	-0.835202	408.368	255.893	0.626624	-0.674328	870.836	463.809	0.532602	-0.90887	609.623	281.794	0.462243	-1.11328
miR5642a	1188.95	1081.03	0.909234	-0.137276	1213.08	1362.41	1.12309	0.16748	1359.26	1034.85	0.761337	-0.393393	1233.22	950.773	0.770965	-0.375263	1414.89	854.299	0.603791	-0.727878	1788.51	1186.08	0.663169	-0.592551	1894.07	1159.7	0.612279	-0.707739
miR866-3p	171.212	156.225	0.91246	-0.132166	206.729	240.824	1.16493	0.220241	149.466	248.439	1.66217	0.733072	153.659	286.95	1.86745	0.901069	210.198	551.947	2.62584	1.39278	228.541	562.11	2.45956	1.2984	278.465	438.159	1.57348	0.653956
miR846-3p	6701.35	5637.2	0.841204	-0.249472	8422.81	7776.78	0.923301	-0.115127	6639.03	7365	1.10935	0.149713	4972.84	4296.91	0.864076	-0.21077	5557.01	2797.62	0.503439	-0.99011	5503.01	3563.11	0.647484	-0.627083	5774.89	3175.18	0.549824	-0.862958
miR8180	207.093	272.136	1.31408	0.394051	256.174	291.98	1.13977	0.188745	209.933	249.77	1.18976	0.250669	171.006	263.097	1.53853	0.621549	163.92	377.953	2.30572	1.20521	180.072	304.48	1.69088	0.757771	154.888	355.769	2.29694	1.19972
miR5642b	539.238	537.46	0.996703	-0.00476459	609.816	637.86	1.04599	0.0648653	606.883	458.397	0.755329	-0.404823	490.948	330.964	0.674132	-0.568897	580.749	314.676	0.541845	-0.884049	777.579	453.263	0.582915	-0.778642	839.435	545.059	0.649316	-0.623006
miR160a-3p	284.071	188.437	0.663347	-0.592165	407.844	287.268	0.704357	-0.505621	240.533	201.292	0.836858	-0.256944	168.84	89.8836	0.532361	-0.909523	189.305	86.8442	0.458752	-1.12421	202.836	94.8452	0.467595	-1.09667	236.173	139.973	0.592671	-0.754698
miR844-3p	202.447	159.315	0.786945	-0.345666	216.636	165.307	0.763064	-0.390125	216.479	146.656	0.677461	-0.56179	157.886	87.129	0.551848	-0.857658	216.137	115.419	0.534006	-0.905072	225.508	143.414	0.63596	-0.652991	198.456	99.577	0.501758	-0.994935
miR828	309.253	308.385	0.997192	-0.00405661	390.797	318.015	0.81376	-0.297325	416.118	280.97	0.675217	-0.566577	275.105	144.234	0.524288	-0.931569	319.606	146.451	0.458223	-1.12588	403.021	299.117	0.742189	-0.430142	322.488	219.369	0.680239	-0.555887
miR159c	2285.94	1960.81	0.857767	-0.221342	2650.57	2735.68	1.03211	0.0455984	1979.62	2798.19	1.4135	0.499269	1525.72	2453.37	1.60802	0.685282	1555.86	1760.19	1.13133	0.178015	1319.81	2168.1	1.64274	0.716103	2101.87	2489.03	1.1842	0.243909
miR393b-3p	6761.19	5796.19	0.857274	-0.222172	6175.43	5892.9	0.954249	-0.0675625	5551.62	3998.86	0.720304	-0.473321	4087.27	2135.97	0.522591	-0.936245	5470.43	3642.25	0.665807	-0.586825	6560.08	5215.03	0.794964	-0.331039	7621.3	4471.38	0.586696	-0.769315
miR156d-3p	416.678	619.708	1.48726	0.572656	455.61	442.339	0.970872	-0.0426473	483.439	620.047	1.28258	0.359045	392.789	349.65	0.890173	-0.167843	445.728	732.573	1.64355	0.716811	806.369	1481.13	1.83679	0.877188	727.731	752.884	1.03456	0.0490225
miR854d	49.4242	59.8448	1.21084	0.276007	71.2308	47.7304	0.670081	-0.577594	44.2116	57.935	1.3104	0.39001	46.1258	45.2103	0.980152	-0.0289227	36.1784	83.3544	2.30398	1.20413	65.701	81.1958	1.23584	0.305491	33.2158	62.287	1.87522	0.907062
miR391-5p	45.0517	66.0563	1.46623	0.552115	93.6181	70.0519	0.748273	-0.418363	138.03	65.2436	0.472678	-1.08107	58.9183	50.003	0.848684	-0.2367	81.7843	33.9822	0.41551	-1.26704	103.485	86.1958	0.832933	-0.263727	119.2	41.1315	0.345063	-1.53507
miR8166	414.66	547.856	1.32122	0.401866	514.459	661.698	1.2862	0.363116	375.108	508.189	1.35478	0.438059	409.117	558.436	1.36498	0.448878	372.279	644.594	1.73148	0.792004	441.363	650.473	1.47378	0.559523	320.764	669.824	2.08821	1.06227
miR854e	49.4242	59.8448	1.21084	0.276007	71.2308	47.7304	0.670081	-0.577594	44.2116	57.935	1.3104	0.39001	46.1258	45.2103	0.980152	-0.0289227	36.1784	83.3544	2.30398	1.20413	65.701	81.1958	1.23584	0.305491	33.2158	62.287	1.87522	0.907062
miR4221	19.162	16.7255	0.872846	-0.196201	18.057	19.2047	1.06356	0.0888993	23.0358	14.0971	0.611963	-0.708484	18.3857	11.0654	0.601847	-0.732531	17.6437	4.00241	0.226846	-2.14021	20.9232	14.4462	0.690438	-0.534416	25.7248	5.07702	0.197359	-2.34111
miR173-5p	6330.99	4432.93	0.700195	-0.514172	8641.87	6479.26	0.749752	-0.415514	5571.48	4978.05	0.893489	-0.162479	5035.66	4574.81	0.908483	-0.138468	5874.25	3999.18	0.680798	-0.5547	6314.29	3908.65	0.619017	-0.69195	6579.95	4233.62	0.643411	-0.636187
miR8173	150.226	126.486	0.841972	-0.248156	121.615	143.123	1.17685	0.23493	108.294	146.973	1.35717	0.440603	107.469	197.416	1.83695	0.877313	86.9446	144.533	1.66236	0.733229	109.765	213.023	1.94073	0.956597	144.445	339.526	2.35056	1.233
miR405b	132.832	110.144	0.829201	-0.270207	164.535	164.598	1.00038	0.000548185	86.2187	106.331	1.23327	0.302493	94.3364	136.878	1.45096	0.537009	125.028	175.579	1.40432	0.489868	85.9102	139.245	1.62082	0.696727	74.5687	150.698	2.02093	1.01502
miR8168	32.987	32.0866	0.972703	-0.0399284	46.0791	46.6295	1.01194	0.017129	28.2174	32.1902	1.14079	0.190039	26.7317	34.151	1.27755	0.353374	25.6831	36.2294	1.41063	0.496338	18.7207	40.0349	2.13854	1.09662	26.3709	60.8311	2.30675	1.20586
miR773a	6415.1	6078.84	0.947583	-0.0776752	5748.8	8165.68	1.42041	0.506312	8743.81	7106.37	0.812731	-0.29915	6136.9	4323.27	0.704471	-0.505388	5938.98	3150.49	0.530478	-0.914636	9263.83	5502.61	0.593989	-0.751493	8929.6	4182.32	0.468366	-1.09429
miR400	5249.82	7467.35	1.4224	0.508329	5777.25	5580.37	0.96592	-0.0500246	6543.58	4788.63	0.731806	-0.450468	6375.25	3335.89	0.523256	-0.934411	8285.47	5564.81	0.671635	-0.574251	10819.4	6748.98	0.623786	-0.680877	10016.9	4601.83	0.459404	-1.12216
miR167d	27520.5	39910.7	1.45022	0.536268	28223.6	44964.7	1.59316	0.671893	29702.7	33781.7	1.13733	0.185646	24695.5	35901.8	1.45378	0.539808	25425.4	37728.4	1.48388	0.569379	23566.4	39777	1.68787	0.755203	26003.6	43958.4	1.69047	0.757425
miR3434-3p	91.8717	73.2223	0.797006	-0.327337	116.006	92.0896	0.793831	-0.333095	67.7371	60.5058	0.893244	-0.162874	70.9225	37.2903	0.52579	-0.927442	87.1194	46.6889	0.535919	-0.899912	116.292	47.4802	0.408284	-1.29236	94.3402	37.962	0.402395	-1.31332
miR172e-5p	133.162	192.7	1.44711	0.533175	138.46	168.023	1.21351	0.279183	190.716	136.193	0.714115	-0.485771	169.101	91.086	0.538649	-0.892582	160.853	129.86	0.807319	-0.30879	341.247	189.626	0.555686	-0.847659	246.067	102.911	0.418223	-1.25765
miR859	174.243	231.832	1.33051	0.411981	200.435	157.107	0.78383	-0.351388	190.208	156.266	0.821552	-0.283576	138.584	84.4045	0.609051	-0.715366	193.573	156.232	0.807097	-0.309186	257.383	128.439	0.499017	-1.00284	292.69	64.6913	0.221023	-2.17773
miR172b-5p	137.51	197.349	1.43516	0.521211	141.026	174.031	1.23404	0.303387	199.502	140.189	0.702697	-0.509026	172.643	89.4477	0.518108	-0.948677	171.089	131.324	0.76758	-0.381612	357.971	191.281	0.534348	-0.904149	258.908	105.528	0.407588	-1.29482
miR5635d	218.531	314.688	1.44002	0.526087	246.234	356.371	1.44728	0.533348	217.058	252.594	1.16371	0.218737	203.297	244.36	1.20198	0.265416	188.589	248.273	1.31648	0.396681	233.755	356.59	1.52549	0.609268	142.292	292.522	2.05578	1.03969
miR773b-5p	5.1281	2.6285	0.512568	-0.964184	10.3773	12.7118	1.22496	0.292731	12.3066	2.82152	0.229269	-2.12488	12.6201	9.83587	0.779382	-0.359598	12.6915	7.96328	0.627448	-0.672431	26.902	11.4579	0.425914	-1.23137	25.415	3.32622	0.130876	-2.93373
miR826b	0	0	NA	NA	0.470206	1.1743	2.49741	1.32043	0	1.84758	Inf	Inf	0	2.32169	Inf	Inf	0.528352	4.97186	9.41013	3.23421	0.995646	9.73823	9.78082	3.28995	0.379084	9.28796	24.5011	4.61477
miR864-3p	115.551	92.304	0.798817	-0.324064	122.524	103.965	0.848527	-0.236968	102.913	62.6437	0.608707	-0.716179	145.9	80.3132	0.550467	-0.861271	166.056	119.009	0.71668	-0.480599	166.762	89.6792	0.537767	-0.894946	162.09	77.9139	0.480682	-1.05685

## Sheet: dynamic
Supplemental Dataset 3. DE-miRNAs in dynamic processing.
ID	EtOH_0.5h	ABA_0.5h	foldChange(FC)_0.5h	log2FC(0.5h)	EtOH_1h	ABA_1h	foldChange(FC)_1h	log2FC(1h)	EtOH_3h	ABA_3h	foldChange(FC)_3h	log2FC(3h)	EtOH_6h	ABA_6h	foldChange(FC)_6h	log2FC(6h)	EtOH_9h	ABA_9h	foldChange(FC)_9h	log2FC(9h)	EtOH_12h	ABA_12h	foldChange(FC)_12h	log2FC(12h)	EtOH_24h	ABA_24h	foldChange(FC)_24h	log2FC(24h)
miR162b-5p	77.7091	126.732	1.63086	0.705629	88.0664	151.548	1.72084	0.783114	86.3237	177.276	2.05362	1.03817	74.9706	105.998	1.41386	0.499642	67.8704	126.124	1.85831	0.893989	98.5064	98.6645	1.0016	0.0023131	104.015	126.777	1.21883	0.285495
miR399c-5p	162.483	322.851	1.98698	0.990578	178.319	390.347	2.18904	1.1303	204.361	211.939	1.03708	0.0525321	159.533	86.4547	0.541923	-0.883839	141.604	161.716	1.14203	0.1916	206.185	172.201	0.835178	-0.259844	258.609	125.044	0.483526	-1.04834
miR395f	361.145	1742.96	4.82621	2.27089	296.783	1425.02	4.80155	2.2635	574.79	1220.23	2.12292	1.08605	521.949	712.202	1.3645	0.448376	608.827	840.796	1.38101	0.465724	686.3	291.238	0.424359	-1.23664	376.522	171.503	0.455492	-1.1345
miR395c	363.508	1753.6	4.8241	2.27026	300.561	1435.38	4.77568	2.25571	575.845	1222.69	2.1233	1.08631	523.055	714.249	1.36553	0.449464	620.15	833.286	1.34368	0.426194	687.582	286.272	0.416346	-1.26415	375.385	165.56	0.44104	-1.18102
miR169f-3p	2362.21	5006.43	2.11938	1.08364	2206.34	6429.8	2.91424	1.54312	2755.48	3952.72	1.4345	0.520544	2657.93	2673.61	1.0059	0.0084851	2577.11	1844.33	0.715657	-0.48266	2686.38	1416.2	0.527177	-0.92364	2150.56	1036.79	0.482103	-1.05259
miR395b	363.508	1753.1	4.82273	2.26985	300.561	1436.01	4.77775	2.25633	575.229	1222.69	2.12558	1.08785	523.055	713.428	1.36396	0.447805	618.482	833.286	1.34731	0.430079	688.507	286.845	0.416619	-1.2632	375.385	167.016	0.444918	-1.16839
miR157c-3p	2456.93	7634.7	3.10742	1.63572	4619.28	6067.44	1.31351	0.393422	6619.42	5503.28	0.831385	-0.266412	5156.12	2795.74	0.542218	-0.883054	4600.72	3640.26	0.791237	-0.337818	9882.63	5801.28	0.587017	-0.768525	6870.33	3289.01	0.478727	-1.06273
miR396b-3p	1911.88	4829.56	2.52608	1.3369	2664.57	3195.76	1.19935	0.262256	4035.96	2334.65	0.578463	-0.789703	2624.53	1139.89	0.43432	-1.20317	3554.13	2462.04	0.692726	-0.529643	4669.04	2012.5	0.43103	-1.21414	2989.28	1474.39	0.493226	-1.01968
miR157b-5p	17974.6	21573.5	1.20022	0.263301	23852.5	14974.5	0.627794	-0.671637	24478.7	12783	0.52221	-0.937299	15965.3	8623.98	0.540169	-0.888518	29602.7	21880.9	0.739152	-0.436057	28734	19900.5	0.692576	-0.529956	19788.3	12229.2	0.617998	-0.694325
miR157a-5p	17973.8	21573	1.20025	0.263331	23851.1	14973.9	0.627808	-0.671605	24480.6	12783	0.52217	-0.937408	15965.3	8623.02	0.540109	-0.888679	29603.1	21878.9	0.739074	-0.43621	28732.5	19902	0.692665	-0.52977	19788	12227	0.6179	-0.694555
miR824-5p	46795.5	37066.8	0.792101	-0.336243	69871.7	40382.7	0.577954	-0.790972	46774.1	53067.9	1.13456	0.182128	36641.8	51900.6	1.41643	0.502261	50240.3	90150.1	1.79438	0.843484	49284.9	109323	2.21819	1.14938	30038.2	85987.2	2.86259	1.51732
miR158a-5p	6058.34	4921.88	0.812415	-0.299711	7583.62	7827.54	1.03216	0.0456721	13012	6201	0.476562	-1.06926	15504.9	8383.96	0.540729	-0.887022	16864.5	9885.39	0.586164	-0.770624	16714.1	8149.36	0.487574	-1.03631	16341.1	11632.3	0.711843	-0.490369
miR399f	1254.71	2147.78	1.71177	0.775489	1661.52	3532.47	2.12604	1.08817	1144.32	1819.65	1.59016	0.669168	731.85	1410.41	1.92719	0.946496	851.367	1212.7	1.42441	0.510367	1008.61	1229.87	1.21937	0.286133	876.894	897.692	1.02372	0.0338189
miR169m	1293.32	521.577	0.403284	-1.31013	1736.91	1085.96	0.625229	-0.677544	2180.82	705.751	0.323617	-1.62764	936.017	917.819	0.980558	-0.0283254	938.6	403.39	0.429778	-1.21834	728.864	672.945	0.923279	-0.115161	445.985	440.917	0.988636	-0.0164881
miR169h	1225.95	477.738	0.389687	-1.35961	1638.11	973.842	0.594493	-0.750269	2073.28	623.518	0.30074	-1.73341	847.418	838.177	0.989095	-0.0158188	854.868	380.878	0.44554	-1.16637	658.744	625.394	0.949374	-0.0749518	400.863	397.647	0.991977	-0.0116211
miR169n	3490.35	1914.79	0.548596	-0.866184	5443.41	3188.91	0.585829	-0.771449	4863.04	2337.86	0.48074	-1.05667	2913.66	2401.35	0.824171	-0.278985	2741.27	1670.92	0.609541	-0.714205	2567.92	2387.25	0.929643	-0.105251	1645.59	1606.08	0.975987	-0.0350661
miR169i	3515.05	1925.65	0.547831	-0.868198	5485.72	3219.09	0.586814	-0.769025	4886.69	2368.74	0.484734	-1.04473	2937.87	2438.38	0.829981	-0.26885	2758.14	1689.81	0.612665	-0.70683	2582.58	2416.52	0.935698	-0.0958854	1654.13	1622.02	0.980586	-0.0282834
miR169k	1242.57	479.3	0.385734	-1.37432	1663.02	973.7	0.585502	-0.772255	2089.2	634.382	0.303648	-1.71953	862.854	855.939	0.991985	-0.0116095	867.923	399.675	0.460496	-1.11874	662.806	633.033	0.955079	-0.0663078	404.275	411.478	1.01782	0.0254793
miR169l	3478.12	1902.98	0.547128	-0.870048	5426.03	3169.43	0.584116	-0.775672	4844.93	2330.99	0.48112	-1.05553	2906.57	2396.85	0.82463	-0.278181	2732.92	1664.23	0.608957	-0.715588	2558.03	2382.41	0.931347	-0.102609	1636.32	1599.56	0.977538	-0.0327758
miR169j	3485.02	1910.22	0.548122	-0.867431	5441.72	3180	0.584374	-0.775035	4860.67	2336.01	0.480595	-1.05711	2911.52	2399.44	0.82412	-0.279073	2740.38	1670.92	0.609739	-0.713736	2564.08	2386.61	0.930787	-0.103476	1644.45	1604.78	0.975872	-0.0352361
miR166e-5p	830.607	1575.56	1.89688	0.923632	1128.62	1966.1	1.74204	0.800774	1579.68	1908.25	1.208	0.272622	1143.93	1407.98	1.23083	0.299634	1260.68	1941.56	1.54009	0.623011	1437.02	2424.37	1.68708	0.754526	1537.17	1983.58	1.29041	0.36783
miR395a	290.549	1158.57	3.98753	1.99549	254.418	758.436	2.98107	1.57583	450.948	724.972	1.60766	0.684963	303.59	605.042	1.99296	0.994912	615.113	1119.15	1.81943	0.863485	449.012	441.917	0.984199	-0.0229777	510.538	258.566	0.506459	-0.981482
miR395d	287.39	1154.34	4.01664	2.00599	252.809	750.079	2.96698	1.56899	444.879	722.612	1.62429	0.69981	299.011	602.858	2.01617	1.01162	610.161	1120.14	1.83582	0.876423	447.162	441.344	0.98699	-0.0188924	508.642	258.566	0.508346	-0.976116
miR158b	2410.33	1480.62	0.61428	-0.703031	2243.75	1423.94	0.634625	-0.656023	1940.7	1259.78	0.64914	-0.623398	1277.19	1033.24	0.808996	-0.305796	1714.87	1237.46	0.721604	-0.47072	2249.04	1550.17	0.689259	-0.536882	2368.58	955.214	0.403285	-1.31013
miR395e	289.167	1156.48	3.99934	1.99976	255.358	753.744	2.95171	1.56155	452.442	722.562	1.59703	0.675388	302.553	606.135	2.0034	1.00245	615.839	1120.19	1.81896	0.863114	450.792	445.801	0.988928	-0.016062	510.025	254.789	0.499561	-1.00127
miR837-5p	225.363	165.601	0.734819	-0.44454	247.627	147.155	0.594258	-0.750838	210.068	127.969	0.60918	-0.71506	140.335	77.4425	0.551839	-0.85768	175.907	125.116	0.711266	-0.49154	224.77	185.077	0.823408	-0.280321	197.998	95.8627	0.484161	-1.04644
miR398a-5p	407.844	549.61	1.3476	0.430391	606.913	526.028	0.866726	-0.206351	712.317	346.839	0.486917	-1.03825	464.462	218.827	0.471141	-1.08577	589.488	450.679	0.764526	-0.387362	704.101	461.288	0.655145	-0.610114	471.846	317.949	0.673841	-0.569519
miR5634	13.2382	13.2657	1.00208	0.00299489	23.3365	17.6879	0.757952	-0.399822	55.6082	17.23	0.309847	-1.69037	37.2671	3.82573	0.102657	-3.2841	24.3466	15.1233	0.621165	-0.686951	31.6788	9.22944	0.291345	-1.7792	18.1696	6.21939	0.342297	-1.54668
miR163	142698	43385	0.304033	-1.7177	72768	51269.1	0.704555	-0.505216	58490	27630	0.472388	-1.08196	35397.8	27306	0.771404	-0.374442	74370.4	21998.7	0.295799	-1.75731	49254.4	32130.8	0.652343	-0.616298	40868	22608.1	0.553199	-0.854129
miR447c-5p	3.35175	15.8197	4.71983	2.23873	9.27182	17.135	1.84807	0.886023	7.9917	8.86578	1.10937	0.149746	12.6201	3.14235	0.248996	-2.00581	7.3454	6.08668	0.828639	-0.271185	22.4167	6.93648	0.309434	-1.6923	17.4328	7.26087	0.416506	-1.26359
miR775	1512.99	855.495	0.565434	-0.822569	1615.17	1413.38	0.875065	-0.192538	1975.67	1198.12	0.606435	-0.721576	1259.64	1297.58	1.03012	0.0428175	1402.74	909.129	0.648109	-0.625691	1407.22	1039.17	0.738454	-0.437419	1615.81	1030.39	0.63769	-0.649072
miR172b-3p	125.494	75.5671	0.602159	-0.731784	193.81	122.044	0.629708	-0.667245	161.765	114.783	0.709563	-0.494998	105.959	112.155	1.05847	0.081977	144.235	86.4912	0.599655	-0.737795	122.065	110.367	0.904166	-0.145341	180.596	114.957	0.636542	-0.651673
miR5028	132.093	245.433	1.85804	0.893779	183.706	234.483	1.2764	0.352084	294.709	185.302	0.628763	-0.669411	183.085	127.439	0.696066	-0.522704	261.947	166.591	0.635971	-0.652967	334.158	232.486	0.695737	-0.523386	331.1	117.156	0.35384	-1.49883
miR172a	126.675	75.5298	0.596248	-0.746016	196.83	125.082	0.635486	-0.654068	165.631	117.805	0.71125	-0.491571	109.721	112.701	1.02716	0.0386604	148.41	87.4814	0.589457	-0.762541	127.973	110.302	0.861918	-0.214378	185.658	115.233	0.620676	-0.688088
miR399a	90.3445	122.556	1.35654	0.439934	118.999	237.414	1.99509	0.996451	83.0965	142.013	1.70902	0.773168	47.3292	99.8477	2.10964	1.077	54.5677	38.2306	0.700608	-0.51332	58.9984	67.5943	1.1457	0.196226	77.2009	51.2405	0.66373	-0.591331
miR822-3p	8001.7	7465.13	0.932943	-0.10014	6942.28	10683.6	1.53892	0.621915	4467.83	12534.3	2.80546	1.48824	3929.95	6305	1.60435	0.681985	3851.66	6827.45	1.7726	0.825866	5038.86	5263.36	1.04455	0.062887	5468.48	6154.08	1.12537	0.170402
miR158a-3p	214428	147430	0.687552	-0.54046	218426	137124	0.627781	-0.671666	188952	129101	0.683247	-0.549521	120073	98064.6	0.816708	-0.292108	164070	125932	0.76755	-0.381667	220285	162315	0.736842	-0.440572	213041	89166.7	0.418543	-1.25655

## Sheet: robust
Supplemental Dataset 3. DE-miRNAs in robust processing.
ID	EtOH_0.5h	ABA_0.5h	foldChange(FC)_0.5h	log2FC(0.5h)	EtOH_1h	ABA_1h	foldChange(FC)_1h	log2FC(1h)	EtOH_3h	ABA_3h	foldChange(FC)_3h	log2FC(3h)	EtOH_6h	ABA_6h	foldChange(FC)_6h	log2FC(6h)	EtOH_9h	ABA_9h	foldChange(FC)_9h	log2FC(9h)	EtOH_12h	ABA_12h	foldChange(FC)_12h	log2FC(12h)	EtOH_24h	ABA_24h	foldChange(FC)_24h	log2FC(24h)
miR408-5p	1123.86	4502.03	4.00585	2.00211	1296.59	3623.37	2.79453	1.48261	2197.77	5247.72	2.38775	1.25565	1315.52	3838.48	2.91784	1.5449	1090.87	7352.05	6.73962	2.75267	2207.88	7300.66	3.30664	1.72537	1808.92	3730.43	2.06224	1.04422
miR397a	1096.05	2056.3	1.87611	0.907744	1076.74	3372.62	3.13226	1.6472	749.044	3580.24	4.77975	2.25693	640.118	3475.43	5.42936	2.44078	530.446	3066.58	5.78112	2.53135	461.738	1744.19	3.77744	1.91741	473.356	1595.77	3.37118	1.75325
miR169b-5p	7714.1	4612.42	0.59792	-0.741974	11640.8	5636.4	0.484195	-1.04634	8558.79	4032.14	0.471111	-1.08586	7765.13	3833.71	0.493708	-1.01827	7494.43	3153.94	0.420837	-1.24867	9055.16	2386.91	0.263596	-1.9236	4691.93	2036.49	0.434041	-1.2041
miR398a-3p	248.592	452.964	1.82212	0.865615	262.005	561.912	2.14467	1.10075	243.706	581.552	2.38628	1.25477	176.38	315.517	1.78885	0.839029	147.821	300.938	2.03583	1.02561	164.202	473.269	2.88223	1.52718	180.596	465.25	2.57619	1.36524
miR399d	35.8002	119.902	3.34919	1.74381	53.9731	231.562	4.29032	2.10109	24.8851	96.7106	3.88629	1.95839	12.7811	66.1056	5.17213	2.37076	19.6743	46.4638	2.36165	1.2398	16.7245	82.4204	4.92812	2.30104	19.3496	32.646	1.68716	0.754598
miR398c-5p	10637.7	21021	1.97608	0.98264	12801.2	19422.4	1.51723	0.601441	15609.9	18799.8	1.20435	0.268258	8303.97	18107.5	2.18059	1.12472	10012.3	29034.9	2.89993	1.53602	10655.4	26293.2	2.46759	1.3031	10381.1	18551.2	1.78702	0.837553
miR398b-5p	10650.2	21043.3	1.97586	0.982483	12820.3	19445.7	1.51679	0.601022	15637.6	18831.1	1.20422	0.268099	8320.88	18120.8	2.17775	1.12284	10025.2	29058.8	2.89858	1.53534	10667.3	26312.3	2.46664	1.30254	10393.8	18565.6	1.78622	0.836907
miR857	63.8681	107.355	1.68089	0.749229	42.6477	129.579	3.03836	1.60329	44.5669	133.227	2.98937	1.57984	43.7063	125.145	2.86331	1.51768	51.0662	125.217	2.45205	1.29399	40.0009	116.2	2.90494	1.53851	54.0339	113.039	2.09199	1.06488
miR169c	8590.73	5825.24	0.678084	-0.560465	12669.4	7023.05	0.554333	-0.851175	10022.4	4874.56	0.486367	-1.03988	9009.39	4346.72	0.482466	-1.0515	8711.35	3728.02	0.42795	-1.22449	11161.9	2907.84	0.260513	-1.94057	5690.28	2482.51	0.436272	-1.1967
miR408-3p	2737.66	3538.68	1.29259	0.370266	2347.42	4783.15	2.03762	1.02689	2745.55	5312.92	1.9351	0.952408	2259.27	3919.62	1.73491	0.79486	1548.08	4010.77	2.5908	1.3734	2854.6	6010.91	2.10569	1.07429	2453.92	5527.82	2.25265	1.17162
miR167c-3p	672.512	1171.29	1.74167	0.800471	827.836	1670.84	2.01832	1.01315	771.497	1579.78	2.04768	1.03399	702.636	1024.95	1.45873	0.544708	657.789	1187.18	1.8048	0.851838	944.476	1349.82	1.42918	0.515185	794.943	1240.27	1.5602	0.641727
miR864-5p	34.7473	9.79451	0.281878	-1.82685	36.4607	15.7503	0.43198	-1.21096	37.9966	9.95055	0.26188	-1.93302	23.178	15.1626	0.654181	-0.612238	52.5886	16.6501	0.316611	-1.65922	36.3753	23.2958	0.640427	-0.642893	44.0065	7.67529	0.174413	-2.51942
miR169g-5p	530.943	340.876	0.64202	-0.639309	775.811	393.87	0.507688	-0.977986	628.247	315.998	0.502984	-0.991415	477.061	290.958	0.609897	-0.713363	462.123	237.647	0.514251	-0.959456	500.25	220.275	0.44033	-1.18334	281.829	193.976	0.688275	-0.538943
miR156f-3p	3459.37	11647.2	3.36687	1.75141	4689.65	11297	2.40893	1.26839	5315.97	9848.87	1.85269	0.889625	3960.35	7017.28	1.77189	0.825285	3341.73	6712.01	2.00854	1.00615	5324.31	16816.9	3.15851	1.65924	3088.87	9459.78	3.06254	1.61473
miR824-3p	6848.26	3075.88	0.449149	-1.15474	5574.4	6665.31	1.1957	0.257855	6749.38	16332.9	2.41991	1.27495	5043.46	11873	2.35413	1.23519	4047.78	7389.62	1.8256	0.868368	5253.56	17177.5	3.26969	1.70915	5779.55	15571.8	2.69429	1.4299
miR169f-5p	744.458	589.843	0.792313	-0.335858	1027.67	683.521	0.665117	-0.58832	955.252	522.484	0.54696	-0.870493	729.409	411.42	0.564046	-0.826116	701.707	379.064	0.540203	-0.888427	902.044	346.723	0.384374	-1.37942	492.058	305.081	0.620009	-0.689638
miR826a	0	0.533153	Inf	Inf	0.758891	2.2801	3.00452	1.58713	0	7.94199	Inf	Inf	0.443504	16.2608	36.6644	5.19631	0.445512	8.02559	18.0143	4.17107	0	12.4755	Inf	Inf	2.29591	20.3267	8.85344	3.14624
miR2111b-3p	168.664	129.324	0.76675	-0.383171	197.325	261.257	1.324	0.404898	93.3545	401.172	4.29729	2.10343	86.6062	423.086	4.88517	2.28841	90.8602	381.53	4.19908	2.07007	83.783	460.62	5.49778	2.45885	96.5241	422.293	4.375	2.12928
miR397b	81757.5	89130.8	1.09019	0.124574	92881.9	143375	1.54363	0.626324	56114.5	104454	1.86144	0.896421	49086.5	125114	2.54885	1.34984	49541.9	146922	2.96561	1.56833	45191.1	114126	2.52541	1.33652	36562.1	102913	2.81473	1.493
miR398b-3p	4526.31	4099.55	0.905715	-0.14287	4685.16	5567.95	1.18842	0.249046	2445.96	5189.83	2.12179	1.08528	1860.36	4863.97	2.61453	1.38655	1380.63	4547.71	3.29393	1.71981	1616.1	5726.86	3.54363	1.82523	1411.4	5329.1	3.77576	1.91677
miR393a-5p	700552	736617	1.05148	0.0724222	702798	1.11942e+06	1.5928	0.671568	414504	829945	2.00226	1.00163	515907	1.11655e+06	2.16425	1.11387	506058	924554	1.82697	0.869454	349845	744804	2.12895	1.09014	489692	1.02709e+06	2.09742	1.06862
miR2111a-5p	140.532	187.52	1.33436	0.416144	191.675	258.85	1.35046	0.433456	119.857	355.673	2.96748	1.56924	84.8209	309.125	3.64445	1.8657	69.7979	292.137	4.18546	2.06539	116.156	602.647	5.18825	2.37525	72.5826	316.937	4.36658	2.1265
miR393a-3p	781.078	659.465	0.844301	-0.24417	812.867	686.212	0.844188	-0.244364	1030.45	565.472	0.548764	-0.865744	695.057	374.249	0.538444	-0.893133	922.126	494.61	0.536381	-0.898671	1026.9	572.083	0.557096	-0.844001	1268.1	411.774	0.324716	-1.62275
miR393b-5p	700552	736616	1.05148	0.0724212	702798	1.11942e+06	1.5928	0.671568	414503	829945	2.00227	1.00163	515906	1.11655e+06	2.16425	1.11387	506058	924554	1.82697	0.869455	349845	744805	2.12896	1.09015	489691	1.02708e+06	2.09741	1.06861
miR2111b-5p	141.722	188.549	1.33042	0.411879	192.236	257.744	1.34077	0.423063	119.857	357.671	2.98415	1.57732	84.8209	314.586	3.70883	1.89097	69.3524	292.632	4.21949	2.07707	117.152	606.911	5.18055	2.3731	73.9868	321.876	4.35045	2.12117
miR398c-3p	4524.14	4097.95	0.905796	-0.142741	4683.37	5566.77	1.18862	0.249293	2443.5	5189.41	2.12376	1.08662	1861.02	4864.51	2.61389	1.3862	1377.35	4544.61	3.29954	1.72226	1614.54	5724.89	3.54584	1.82613	1411.26	5327.64	3.77509	1.91651

## Sheet: only0.5
Supplemental Dataset 3. DE-miRNAs only in 0.5h.
ID	EtOH_0.5h	ABA_0.5h	foldChange(FC)_0.5h	log2FC(0.5h)	EtOH_1h	ABA_1h	foldChange(FC)_1h	log2FC(1h)	EtOH_3h	ABA_3h	foldChange(FC)_3h	log2FC(3h)	EtOH_6h	ABA_6h	foldChange(FC)_6h	log2FC(6h)	EtOH_9h	ABA_9h	foldChange(FC)_9h	log2FC(9h)	EtOH_12h	ABA_12h	foldChange(FC)_12h	log2FC(12h)	EtOH_24h	ABA_24h	foldChange(FC)_24h	log2FC(24h)
miR156a-3p	22461.9	36118.5	1.60799	0.685256	55086.3	36568.8	0.663846	-0.59108	35472.1	29312.1	0.826343	-0.275187	18339.8	16862.1	0.919423	-0.121199	18940.4	19829.6	1.04695	0.0661883	28811	31608.9	1.09711	0.133712	18450.6	25022.5	1.35619	0.439554
miR156a-5p	28796.6	52036.9	1.80705	0.853639	46227.6	37122.7	0.803043	-0.316451	47221	37279.1	0.789461	-0.34106	29875.2	19432.6	0.650458	-0.620473	44486.3	47107.5	1.05892	0.0825978	59329	48690	0.820678	-0.285113	29368.9	26484.4	0.901783	-0.149148
miR156b-5p	28826.2	52106.5	1.80761	0.854083	46264.5	37176.6	0.803565	-0.315513	47271.7	37328.1	0.78965	-0.340714	29909.5	19454.4	0.650442	-0.620508	44516.8	47173.7	1.05968	0.083633	59388	48740.3	0.820709	-0.285058	29406.5	26511.5	0.901551	-0.149519
miR156c-3p	31439	65956.2	2.09791	1.06895	46072.2	59665	1.29503	0.372989	50258.8	44814.5	0.891676	-0.165409	27379.6	26783.5	0.978229	-0.0317566	28217.5	34120.6	1.2092	0.274054	42414.7	46186.2	1.08892	0.122898	28267	33689.4	1.19183	0.253175
miR156c-5p	28796.6	52037.9	1.80709	0.853666	46228.3	37123.9	0.803056	-0.316427	47221	37279.1	0.789461	-0.34106	29875.2	19432.6	0.650458	-0.620473	44486.3	47107.5	1.05892	0.0825978	59330	48688.9	0.820644	-0.285171	29368.9	26484.4	0.901783	-0.149148
miR156d-5p	29482.2	53200.6	1.8045	0.8516	47391.2	38009.9	0.802046	-0.318244	48254.1	38349.4	0.79474	-0.331446	30571	19995.5	0.654069	-0.612486	45515.4	48443.2	1.06433	0.0899391	60651.4	50655.5	0.835191	-0.259822	30092.1	27664	0.91931	-0.121376
miR156e	28788.1	52058.7	1.80834	0.854667	46230.2	37122.6	0.802994	-0.316538	47199.4	37301.7	0.7903	-0.339527	29872.7	19457.6	0.651349	-0.618498	44459.4	47087.3	1.05911	0.0828499	59306	48694.5	0.821072	-0.284419	29353.2	26496.9	0.902691	-0.147695
miR156f-5p	28789.7	52061.3	1.80833	0.854659	46233.2	37126.1	0.803018	-0.316496	47201.7	37307.1	0.790376	-0.339389	29873.2	19459.7	0.651412	-0.618357	44460.7	47090.8	1.05915	0.0829133	59308	48699.7	0.821132	-0.284313	29354.4	26501.8	0.902824	-0.147483
miR157a-3p	8907.71	18676.6	2.09668	1.0681	10811.5	17723.8	1.63934	0.713119	16163.3	17070.5	1.05613	0.0787851	15286.6	11054.8	0.723172	-0.467589	12380	13429.2	1.08475	0.117366	25496.1	26184.6	1.02701	0.038446	25259.4	17606.8	0.697041	-0.520684
miR157b-3p	8907.71	18676.6	2.09668	1.0681	10811.1	17723.8	1.6394	0.71317	16163.9	17071.5	1.05615	0.0788082	15286.6	11053.4	0.723083	-0.467767	12380	13429.2	1.08475	0.117366	25495.6	26184.6	1.02702	0.0384701	25259.4	17606.8	0.697041	-0.520684
miR157c-5p	27225	41795.3	1.53518	0.61841	34086.9	32694.9	0.959164	-0.0601508	37676.4	26142.3	0.693865	-0.527273	26427.2	17351.4	0.656575	-0.606969	41389.6	35523.3	0.858266	-0.220502	45151.7	35572.3	0.78784	-0.344026	29924.3	24746.1	0.826959	-0.274112
miR157d	796.31	1528.3	1.91923	0.940527	920.273	1216.07	1.32142	0.402094	1309.08	987.941	0.754684	-0.406055	993.13	770.599	0.775929	-0.366003	1239.22	1363.19	1.10004	0.13755	1637.57	1541.65	0.941428	-0.0870774	1138.78	1184.29	1.03996	0.0565322
miR160a-5p	18607.2	11201.2	0.601979	-0.732215	19969.1	18830.4	0.942979	-0.0847028	13891.3	19492	1.40319	0.488709	13436.9	17598.6	1.30973	0.389265	12415.2	10490.1	0.844943	-0.243074	14005.7	15152.5	1.08188	0.113545	15069.6	16845.4	1.11784	0.160708
miR160b	18469.2	11052.1	0.598406	-0.740804	19829.4	18644.3	0.940234	-0.088909	13642.1	19264.1	1.4121	0.497844	13287.3	17389.3	1.30872	0.388157	12227.8	10362.3	0.847438	-0.238821	13806.1	14932.5	1.08159	0.113152	14851.5	16625.3	1.11943	0.162767
miR160c-5p	18604.3	11192.1	0.601587	-0.733155	19961.2	18830.1	0.943334	-0.084159	13891.7	19495.2	1.40337	0.488894	13431	17596.4	1.31014	0.389719	12411.8	10490.3	0.845187	-0.242657	14000.6	15160.4	1.08284	0.114817	15058.7	16833.9	1.11788	0.16077
miR164c-3p	307.035	169.344	0.551548	-0.858442	384.229	195.917	0.509898	-0.971721	219.825	169.836	0.772593	-0.372219	149.419	118.299	0.791729	-0.336922	186.527	138.439	0.742195	-0.430131	234.43	250.558	1.0688	0.0959896	243.894	266.895	1.09431	0.130016
miR170-3p	980.656	648.489	0.661282	-0.596663	1196.04	998.301	0.834671	-0.260721	1416.39	926.573	0.654179	-0.612243	706.775	1050.07	1.48572	0.571166	758.807	740.786	0.97625	-0.0346771	685.009	906.442	1.32326	0.404092	629.159	938.877	1.49227	0.57751
miR390b-3p	142.276	215.453	1.51433	0.598678	180.959	200.678	1.10897	0.149216	158.06	211.496	1.33807	0.420153	152.265	166.932	1.09633	0.132682	168.747	211.687	1.25446	0.327072	201.564	221.177	1.09731	0.133969	178.984	206.814	1.15549	0.2085
miR3932b-3p	33.7667	16.0805	0.476226	-1.07028	26.1741	23.0016	0.878792	-0.186406	22.6079	16.7681	0.741693	-0.431105	17.1243	12.4291	0.725815	-0.462326	20.9795	17.2283	0.821197	-0.2842	20.5761	28.0106	1.36132	0.445006	24.6996	9.70237	0.392814	-1.34808
miR396a-3p	21643.1	39779.7	1.83799	0.878128	23734.3	31013.5	1.3067	0.385923	22129.1	21920.8	0.990588	-0.0136432	21485.6	16378.7	0.762313	-0.391544	20714.9	26941.6	1.30059	0.379169	33766	31827.5	0.94259	-0.0852985	22261.3	22697.6	1.0196	0.0280004
miR402	60.2672	31.6279	0.524795	-0.930173	96.0194	51.8747	0.540252	-0.888296	55.6624	30.8652	0.554508	-0.85072	47.5425	76.7651	1.61466	0.691232	56.1214	50.7121	0.903614	-0.146221	54.3166	66.899	1.23165	0.300594	47.8137	52.2448	1.09267	0.127863
miR5014a-5p	129.424	72.6519	0.561347	-0.833035	138.328	126.555	0.914892	-0.128327	80.3264	66.0274	0.821989	-0.282809	106.732	94.9328	0.88945	-0.169014	131.151	110.959	0.84604	-0.241203	125.615	92.9116	0.739655	-0.435076	90.3088	86.1712	0.954184	-0.0676607
miR5654-3p	125.687	201.196	1.60077	0.67877	178.996	234.243	1.30865	0.388085	250.059	198.803	0.795026	-0.330927	192.883	164.306	0.851841	-0.231344	235.404	202.537	0.860379	-0.216955	252.879	223.786	0.884954	-0.176326	218.382	238.702	1.09305	0.128355
miR5998a	169.05	94.5971	0.55958	-0.837585	190.85	128.278	0.672137	-0.573172	127.663	91.5716	0.717289	-0.479373	108.564	86.613	0.797806	-0.32589	159.931	146.693	0.917231	-0.124644	108.327	133.262	1.23018	0.298873	107.091	88.6314	0.82763	-0.272942
miR5998b	178.141	98.1056	0.550719	-0.860613	198.225	132.906	0.670482	-0.576729	130.129	97.5657	0.749761	-0.415498	115.13	90.4387	0.785533	-0.348256	161.35	156.741	0.971434	-0.0418127	112.671	137.397	1.21945	0.286226	110.39	99.6515	0.90272	-0.147649
miR8170-3p	290.107	119.965	0.413519	-1.27397	224.884	178.626	0.7943	-0.332245	127.714	126.04	0.986888	-0.0190423	143.387	149.335	1.04148	0.0586299	159.622	134.209	0.840792	-0.250179	132.966	120.335	0.905009	-0.143996	99.7645	137.162	1.37486	0.459281
miR8183	110.696	168.143	1.51896	0.603087	132.958	155.296	1.16801	0.224053	79.9603	130.287	1.62939	0.704333	57.657	82.6349	1.43322	0.519257	83.6694	99.6788	1.19134	0.252587	94.8202	139.676	1.47306	0.558817	105.174	93.2831	0.886943	-0.173087
miR825	247.893	147.35	0.594412	-0.750465	235.64	236.098	1.00194	0.00279926	154.032	192.136	1.24738	0.318901	140.887	206.156	1.46327	0.549196	173.558	137.186	0.790433	-0.339284	178.724	161.588	0.904118	-0.145417	171.002	198.695	1.16194	0.216539
miR827	314.429	510.277	1.62287	0.698546	411.632	636.045	1.54518	0.627774	318.902	437.506	1.37191	0.456189	227.125	281.617	1.23992	0.310248	308.177	271.899	0.882283	-0.180687	412.54	460.407	1.11603	0.158374	319.226	273.309	0.856159	-0.224049
miR830-3p	31.4116	13.5638	0.43181	-1.21153	32.757	22.5221	0.687551	-0.540461	29.9724	17.7316	0.591597	-0.757314	30.0382	20.9042	0.695921	-0.523005	23.5697	20.1159	0.853463	-0.2286	19.5755	22.0135	1.12454	0.169341	26.5736	33.6875	1.2677	0.342216
miR840-5p	353.935	208.97	0.590418	-0.760192	397.757	340.87	0.856979	-0.222669	254.591	278.97	1.09575	0.131925	298.163	270.06	0.905744	-0.142825	321.314	294.47	0.916455	-0.125864	365.263	339.111	0.928402	-0.107178	413.796	292.612	0.707142	-0.499928
miR849	84.7261	47.5594	0.561331	-0.833076	111.123	65.8342	0.592445	-0.755247	73.4842	45.4242	0.61815	-0.693972	55.0764	59.9701	1.08885	0.122809	72.1174	83.7664	1.16153	0.216024	75.7327	54.2946	0.716924	-0.480108	58.4545	46.0517	0.787822	-0.344058
miR865-3p	35.5591	15.4356	0.434083	-1.20396	19.6492	15.9558	0.812034	-0.300388	16.5164	14.5088	0.87845	-0.186967	13.5071	15.9863	1.18355	0.243117	22.2645	25.3369	1.138	0.186498	18.3686	19.9139	1.08413	0.116536	18.3245	11.121	0.606894	-0.720484
miR869	22.128	3.16165	0.14288	-2.80712	14.0974	10.9846	0.779191	-0.359951	8.34703	7.12903	0.854081	-0.227556	8.12149	5.46404	0.672787	-0.571778	10.1841	4.62212	0.453854	-1.1397	10.0367	12.2177	1.21731	0.283693	7.37891	7.7948	1.05636	0.079104

## Sheet: only1
Supplemental Dataset 3. DE-miRNAs only in 1h.
ID	EtOH_0.5h	ABA_0.5h	foldChange(FC)_0.5h	log2FC(0.5h)	EtOH_1h	ABA_1h	foldChange(FC)_1h	log2FC(1h)	EtOH_3h	ABA_3h	foldChange(FC)_3h	log2FC(3h)	EtOH_6h	ABA_6h	foldChange(FC)_6h	log2FC(6h)	EtOH_9h	ABA_9h	foldChange(FC)_9h	log2FC(9h)	EtOH_12h	ABA_12h	foldChange(FC)_12h	log2FC(12h)	EtOH_24h	ABA_24h	foldChange(FC)_24h	log2FC(24h)
miR781a	555.964	432.793	0.778454	-0.361316	673.289	359.502	0.53395	-0.905225	615.119	389.35	0.632966	-0.659799	447.52	318.123	0.710857	-0.492368	744.391	600.776	0.807071	-0.309233	594.523	580.081	0.975707	-0.0354798	513.63	475.643	0.926043	-0.110849
miR5651	272.311	318.455	1.16945	0.22583	305.122	508.242	1.6657	0.736126	341.488	471.966	1.38209	0.466848	427.243	461.898	1.08111	0.112518	500.728	423.309	0.845387	-0.242317	620.027	443.576	0.715414	-0.483151	686.758	464.118	0.675811	-0.565308
miR1888a	1293.81	941.029	0.727334	-0.459311	1525.04	699.398	0.45861	-1.12466	825.977	643.271	0.7788	-0.360676	641.605	517.236	0.806159	-0.310863	1022.89	892.2	0.872233	-0.197214	847.077	851.692	1.00545	0.00783878	632.905	548.185	0.866141	-0.207326
miR823	13315.1	11448.2	0.859795	-0.217936	7681.4	15886.4	2.06816	1.04835	5488.51	13758	2.50668	1.32578	8134.2	11334	1.39338	0.478589	8910.43	9752.36	1.09449	0.130257	9206.63	10265.7	1.11503	0.157082	13524.8	10892.5	0.805368	-0.312281
miR781b	577.112	472.12	0.818074	-0.289697	701.038	384.51	0.548486	-0.866473	652.049	413.748	0.634535	-0.656228	459.466	332.187	0.722985	-0.467962	759.061	620.317	0.817216	-0.291211	638.286	598.862	0.938235	-0.0919793	548.121	484.755	0.884395	-0.177238
miR829-3p	2016.66	2065.67	1.0243	0.0346391	1731.66	2971.21	1.71582	0.778895	1689.44	2377.14	1.40705	0.492678	1667.8	1711	1.0259	0.0368926	1606.26	1652.64	1.02888	0.0410701	2078.95	1835.85	0.883065	-0.179408	1450.66	1658.88	1.14353	0.1935
miR165a-5p	3016.17	4259.31	1.41216	0.4979	2484.29	3887.5	1.56483	0.646006	3292.28	3773.58	1.14619	0.196846	2485.72	2473.68	0.995154	-0.00700815	2588.75	3582.28	1.38379	0.468622	3416.38	4811.33	1.40831	0.493966	4065.3	4073.91	1.00212	0.00305461

## Sheet: only3
Supplemental Dataset 3. DE-miRNAs only in 3h.
ID	EtOH_0.5h	ABA_0.5h	foldChange(FC)_0.5h	log2FC(0.5h)	EtOH_1h	ABA_1h	foldChange(FC)_1h	log2FC(1h)	EtOH_3h	ABA_3h	foldChange(FC)_3h	log2FC(3h)	EtOH_6h	ABA_6h	foldChange(FC)_6h	log2FC(6h)	EtOH_9h	ABA_9h	foldChange(FC)_9h	log2FC(9h)	EtOH_12h	ABA_12h	foldChange(FC)_12h	log2FC(12h)	EtOH_24h	ABA_24h	foldChange(FC)_24h	log2FC(24h)
miR3440b-5p	9.88645	15.7824	1.59637	0.674793	14.081	3.6599	0.259916	-1.94388	20.8421	5.38176	0.258216	-1.95335	10.4026	6.69352	0.643449	-0.636103	9.57296	2.51708	0.262937	-1.92721	6.54701	9.22944	1.40972	0.495407	10.7	11.1769	1.04457	0.0629111
miR5999	2.57208	1.48766	0.578386	-0.789895	2.07875	3.5229	1.69472	0.761047	0	5.38176	Inf	Inf	1.33051	0	0	#NAME?	3.00443	3.61113	1.20194	0.26536	2.63485	2.73729	1.03888	0.055029	1.51633	0.433044	0.285586	-1.808
miR168b-5p	349612	303979	0.869476	-0.201781	388939	519796	1.33644	0.418399	236095	483237	2.04679	1.03336	257423	293368	1.13963	0.18857	293624	281858	0.959927	-0.059003	274361	322266	1.17461	0.232179	321834	350255	1.08831	0.12209
miR168a-5p	351212	305442	0.869679	-0.201445	390835	522594	1.33712	0.41913	237251	485565	2.04663	1.03325	258742	295011	1.14018	0.189257	295079	283226	0.959832	-0.059146	275734	324069	1.1753	0.233026	323498	352497	1.08964	0.123858
miR171b-5p	120.615	137.519	1.14015	0.189221	137.924	136.297	0.988207	-0.0171145	144.336	61.419	0.425529	-1.23267	93.9155	62.0113	0.660288	-0.598833	90.238	98.3115	1.08947	0.123626	85.4075	89.9946	1.05371	0.0754756	94.3188	76.5884	0.812016	-0.30042

## Sheet: only6
Supplemental Dataset 3. DE-miRNAs only in 6h.
ID	EtOH_0.5h	ABA_0.5h	foldChange(FC)_0.5h	log2FC(0.5h)	EtOH_1h	ABA_1h	foldChange(FC)_1h	log2FC(1h)	EtOH_3h	ABA_3h	foldChange(FC)_3h	log2FC(3h)	EtOH_6h	ABA_6h	foldChange(FC)_6h	log2FC(6h)	EtOH_9h	ABA_9h	foldChange(FC)_9h	log2FC(9h)	EtOH_12h	ABA_12h	foldChange(FC)_12h	log2FC(12h)	EtOH_24h	ABA_24h	foldChange(FC)_24h	log2FC(24h)
miR5024-5p	82.781	76.3467	0.922273	-0.116734	99.4093	93.122	0.936753	-0.0942589	77.5163	95.2352	1.22858	0.296995	76.3999	38.3825	0.50239	-0.993122	100.879	91.0477	0.902546	-0.147927	111.117	96.7446	0.870653	-0.199831	104.175	77.1596	0.740673	-0.433092

## Sheet: only9
Supplemental Dataset 3. DE-miRNAs only in 9h.
ID	EtOH_0.5h	ABA_0.5h	foldChange(FC)_0.5h	log2FC(0.5h)	EtOH_1h	ABA_1h	foldChange(FC)_1h	log2FC(1h)	EtOH_3h	ABA_3h	foldChange(FC)_3h	log2FC(3h)	EtOH_6h	ABA_6h	foldChange(FC)_6h	log2FC(6h)	EtOH_9h	ABA_9h	foldChange(FC)_9h	log2FC(9h)	EtOH_12h	ABA_12h	foldChange(FC)_12h	log2FC(12h)	EtOH_24h	ABA_24h	foldChange(FC)_24h	log2FC(24h)
miR854b	42.8815	73.2223	1.70755	0.771928	76.9804	59.8159	0.777027	-0.363964	54.136	69.361	1.28124	0.357538	45.7049	39.8806	0.872566	-0.196664	43.8865	92.062	2.09773	1.06883	74.4603	88.6479	1.19054	0.251615	38.6565	61.5404	1.59198	0.670825
miR854a	40.6952	70.2842	1.72709	0.788342	76.964	61.7535	0.802368	-0.317664	56.7067	67.1122	1.1835	0.243056	46.2869	39.0629	0.843931	-0.244803	38.509	91.9789	2.3885	1.25611	66.0579	79.9917	1.21093	0.276119	33.3279	58.371	1.75142	0.808522
miR162b-3p	3235.72	2784.18	0.860451	-0.216835	3064.81	2522.62	0.823093	-0.280873	2140.75	2555.48	1.19373	0.255482	1848.76	2413.91	1.3057	0.384819	2174.53	4684.47	2.15424	1.10718	2399.57	3547.35	1.47833	0.563967	2377.79	2713.66	1.14125	0.190618
miR4228-5p	74.0921	70.8432	0.956151	-0.0646902	99.7964	92.2266	0.924148	-0.113805	69.9016	67.8143	0.97014	-0.0437349	57.4903	48.0931	0.836544	-0.257487	82.8299	33.3002	0.402031	-1.31462	86.0511	72.818	0.846218	-0.240899	80.6983	123.11	1.52556	0.609343
miR162a-3p	3185.17	2741	0.860549	-0.216671	3011.64	2474.96	0.821797	-0.283146	2088.62	2488.37	1.1914	0.252655	1816.57	2368.29	1.30371	0.382628	2132.9	4644.6	2.1776	1.12274	2331.95	3488.79	1.49608	0.581189	2343.12	2666.84	1.13816	0.1867
miR854c	40.6952	70.2842	1.72709	0.788342	76.964	61.7535	0.802368	-0.317664	56.7067	67.1122	1.1835	0.243056	46.2869	39.0629	0.843931	-0.244803	38.509	91.9789	2.3885	1.25611	66.0579	79.9917	1.21093	0.276119	33.3279	58.371	1.75142	0.808522

## Sheet: only12
Supplemental Dataset 3. DE-miRNAs only in 12h.
ID	EtOH_0.5h	ABA_0.5h	foldChange(FC)_0.5h	log2FC(0.5h)	EtOH_1h	ABA_1h	foldChange(FC)_1h	log2FC(1h)	EtOH_3h	ABA_3h	foldChange(FC)_3h	log2FC(3h)	EtOH_6h	ABA_6h	foldChange(FC)_6h	log2FC(6h)	EtOH_9h	ABA_9h	foldChange(FC)_9h	log2FC(9h)	EtOH_12h	ABA_12h	foldChange(FC)_12h	log2FC(12h)	EtOH_24h	ABA_24h	foldChange(FC)_24h	log2FC(24h)
miR5644	159.26	190.435	1.19575	0.257915	174.418	195.976	1.1236	0.168126	139.082	158.945	1.14282	0.192596	132.064	135.909	1.02911	0.0413995	133.545	174.319	1.30533	0.384409	129.481	194.944	1.50558	0.59032	113.711	159.083	1.399	0.484401
miR8182	77.6689	73.509	0.94644	-0.0794167	67.1389	97.6039	1.45376	0.539789	50.0421	90.2546	1.80358	0.85086	61.6372	92.7664	1.50504	0.589801	62.7617	109.865	1.75051	0.807778	43.204	74.0797	1.71465	0.777912	62.3309	158.063	2.53587	1.34248
miR159a	660490	413046	0.625363	-0.677234	810709	603720	0.744681	-0.425305	398593	656731	1.64762	0.720386	386309	525906	1.36136	0.445047	470525	513809	1.09199	0.126961	368009	554002	1.5054	0.590151	447950	609597	1.36086	0.444518
miR160c-3p	3206.71	3083.53	0.961589	-0.0565077	2763.64	3737.78	1.35248	0.435612	2893.46	4087.48	1.41266	0.498416	1938.53	2101.73	1.08419	0.116616	1729.96	2621.53	1.51537	0.599672	2440.28	4580.73	1.87713	0.90853	2593.7	3527.47	1.36001	0.443622
miR5024-3p	105.303	92.2895	0.876421	-0.190304	109.803	130.01	1.18403	0.243701	123.744	101.652	0.821467	-0.283726	85.9212	80.7221	0.93949	-0.0900502	126.23	93.3604	0.739603	-0.435177	154.086	105.53	0.684877	-0.546083	120.273	87.5899	0.72826	-0.457475
miR167b	162409	187425	1.15403	0.206683	315740	234248	0.7419	-0.430702	182296	169936	0.9322	-0.101288	131857	103975	0.788543	-0.342738	153516	112180	0.73074	-0.452569	175796	110554	0.628877	-0.669151	133691	98204.2	0.734563	-0.445041
miR167a-5p	162197	187056	1.15326	0.205719	315368	233823	0.741431	-0.431616	181987	169600	0.931935	-0.101699	131641	103783	0.78838	-0.343038	153313	111963	0.730289	-0.453461	175522	110369	0.628804	-0.669317	133445	98020.2	0.734537	-0.445093
miR5640	32.1913	34.1933	1.06219	0.0870454	42.6313	25.4236	0.59636	-0.745745	44.7446	21.015	0.469665	-1.0903	42.9634	23.0826	0.537263	-0.896301	47.3051	41.7794	0.88319	-0.179205	57.5852	25.4598	0.442125	-1.17747	33.44	19.1657	0.573138	-0.803045
miR8184	86.7677	74.0163	0.85304	-0.229315	75.3304	115.835	1.53769	0.620766	57.1238	76.6801	1.34235	0.424762	72.4141	90.573	1.25076	0.32281	59.1572	94.6173	1.59942	0.677552	51.893	88.2036	1.69972	0.765299	47.1034	72.0267	1.52912	0.612701

[truncated: 1 more sheets: only24]
