# Supplementary material for: Cell‐Type Specific miRNA Regulatory Network Responses to ABA Stress Revealed by Time Series Transcriptional Atlases in Arabidopsis
Source: Adv Sci (Weinh). 2025 Jan 10;12(9):2415083. doi: 10.1002/advs.202415083 (PMC11884551; doi:10.1002/advs.202415083)
Supplement: Supplementary file 5 — Supporting Information [file ADVS-12-2415083-s011.xlsx]

## Sheet: early_response
Supplemental Dataset 4. The miRNAs of early response in few previous time points.
ID	log2FC(0.5h)	log2FC(1h)	log2FC(3h)	log2FC(6h)	log2FC(9h)	log2FC(12h)	log2FC(24h)
miR827	0.698546	0.627774	0.456189	0.310248	-0.180687	0.158374	-0.224049
miR865	-1.20396	-0.300388	-0.186967	0.243117	0.186498	0.116536	-0.720484
miR396a	0.878128	0.385923	-0.0136432	-0.391544	0.379169	-0.0852985	0.0280004
miR5998a	-0.837585	-0.573172	-0.479373	-0.32589	-0.124644	0.298873	-0.272942
miR5998b	-0.860613	-0.576729	-0.415498	-0.348256	-0.0418127	0.286226	-0.147649
miR156a	0.853639	-0.316451	-0.34106	-0.620473	0.0825978	-0.285113	-0.149148
miR156b	0.854083	-0.315513	-0.340714	-0.620508	0.083633	-0.285058	-0.149519
miR156c	1.06895	0.372989	-0.165409	-0.0317566	0.274054	0.122898	0.253175
miR156d	0.8516	-0.318244	-0.331446	-0.612486	0.0899391	-0.259822	-0.121376
miR156e	0.854667	-0.316538	-0.339527	-0.618498	0.0828499	-0.284419	-0.147695
miR156f	0.854659	-0.316496	-0.339389	-0.618357	0.0829133	-0.284313	-0.147483
miR157a	1.0681	0.713119	0.0787851	-0.467589	0.117366	0.038446	-0.520684
miR157b	1.0681	0.71317	0.0788082	-0.467767	0.117366	0.0384701	-0.520684
miR157c	0.61841	-0.0601508	-0.527273	-0.606969	-0.220502	-0.344026	-0.274112
miR157d	0.940527	0.402094	-0.406055	-0.366003	0.13755	-0.0870774	0.0565322
miR5654	0.67877	0.388085	-0.330927	-0.231344	-0.216955	-0.176326	0.128355
miR164c	-0.858442	-0.971721	-0.372219	-0.336922	-0.430131	0.0959896	0.130016
miR160a	-0.732215	-0.0847028	0.488709	0.389265	-0.243074	0.113545	0.160708
miR160b	-0.740804	-0.088909	0.497844	0.388157	-0.238821	0.113152	0.162767
miR160c	-0.733155	-0.084159	0.488894	0.389719	-0.242657	0.114817	0.16077
miR8170	-1.27397	-0.332245	-0.0190423	0.0586299	-0.250179	-0.143996	0.459281
miR3932b	-1.07028	-0.186406	-0.431105	-0.462326	-0.2842	0.445006	-1.34808
miR8183	0.603087	0.224053	0.704333	0.519257	0.252587	0.558817	-0.173087
miR5014a	-0.833035	-0.128327	-0.282809	-0.169014	-0.241203	-0.435076	-0.0676607
miR170	-0.596663	-0.260721	-0.612243	0.571166	-0.0346771	0.404092	0.57751
miR390b	0.598678	0.149216	0.420153	0.132682	0.327072	0.133969	0.2085
miR830	-1.21153	-0.540461	-0.757314	-0.523005	-0.2286	0.169341	0.342216
miR840	-0.760192	-0.222669	0.131925	-0.142825	-0.125864	-0.107178	-0.499928
miR402	-0.930173	-0.888296	-0.85072	0.691232	-0.146221	0.300594	0.127863
miR164b	-0.973234	-0.850203	1.07807	0.440893	0.252764	0.196224	-0.222776
miR166a	0.710832	1.00901	0.539206	0.19891	0.218334	0.413474	0.258579
miR166b	0.710873	1.00951	0.538956	0.199111	0.216769	0.416815	0.260177
miR168b	0.8581	0.766034	0.40772	0.264003	0.568606	0.5513	0.0553869
miR169g	1.58142	1.40415	0.216138	-0.0855347	-0.11176	-0.335662	-0.335491
miR837	-0.740507	-0.835397	-0.438335	-0.411292	-0.2881	-0.223002	-0.00347092
miR860	-0.927879	-1.11035	-0.413727	-0.164384	-0.345729	-0.236033	-0.0496507

## Sheet: dynamic_after_early_response
Supplemental Dataset 4. The miRNAs of dynamic response from early stage.
ID	log2FC(0.5h)	log2FC(1h)	log2FC(3h)	log2FC(6h)	log2FC(9h)	log2FC(12h)	log2FC(24h)
miR157c	1.63572	0.393422	-0.266412	-0.883054	-0.337818	-0.768525	-1.06273
miR158b	-0.703031	-0.656023	-0.623398	-0.305796	-0.47072	-0.536882	-1.31013
miR162b	0.705629	0.783114	1.03817	0.499642	0.893989	0.0023131	0.285495
miR166e	0.923632	0.800774	0.272622	0.299634	0.623011	0.754526	0.36783
miR169f	1.08364	1.54312	0.520544	0.0084851	-0.48266	-0.92364	-1.05259
miR169h	-1.35961	-0.750269	-1.73341	-0.0158188	-1.16637	-0.0749518	-0.0116211
miR169i	-0.868198	-0.769025	-1.04473	-0.26885	-0.70683	-0.0958854	-0.0282834
miR169j	-0.867431	-0.775035	-1.05711	-0.279073	-0.713736	-0.103476	-0.0352361
miR169k	-1.37432	-0.772255	-1.71953	-0.0116095	-1.11874	-0.0663078	0.0254793
miR169l	-0.870048	-0.775672	-1.05553	-0.278181	-0.715588	-0.102609	-0.0327758
miR169m	-1.31013	-0.677544	-1.62764	-0.0283254	-1.21834	-0.115161	-0.0164881
miR169n	-0.866184	-0.771449	-1.05667	-0.278985	-0.714205	-0.105251	-0.0350661
miR172a	-0.746016	-0.654068	-0.491571	0.0386604	-0.762541	-0.214378	-0.688088
miR172b	-0.731784	-0.667245	-0.494998	0.081977	-0.737795	-0.145341	-0.651673
miR395a	1.99549	1.57583	0.684963	0.994912	0.863485	-0.0229777	-0.981482
miR395b	2.26985	2.25633	1.08785	0.447805	0.430079	-1.2632	-1.16839
miR395c	2.27026	2.25571	1.08631	0.449464	0.426194	-1.26415	-1.18102
miR395d	2.00599	1.56899	0.69981	1.01162	0.876423	-0.0188924	-0.976116
miR395e	1.99976	1.56155	0.675388	1.00245	0.863114	-0.016062	-1.00127
miR395f	2.27089	2.2635	1.08605	0.448376	0.465724	-1.23664	-1.1345
miR396b	1.3369	0.262256	-0.789703	-1.20317	-0.529643	-1.21414	-1.01968
miR399c	0.990578	1.1303	0.0525321	-0.883839	0.1916	-0.259844	-1.04834
miR399f	0.775489	1.08817	0.669168	0.946496	0.510367	0.286133	0.0338189
miR447c	2.23873	0.886023	0.149746	-2.00581	-0.271185	-1.6923	-1.26359
miR5028	0.893779	0.352084	-0.669411	-0.522704	-0.652967	-0.523386	-1.49883
miR775	-0.822569	-0.192538	-0.721576	0.0428175	-0.625691	-0.437419	-0.649072

## Sheet: robust_after_early_response
Supplemental Dataset 4. The miRNAs of robust response from early stage.
ID	log2FC(0.5h)	log2FC(1h)	log2FC(3h)	log2FC(6h)	log2FC(9h)	log2FC(12h)	log2FC(24h)
miR156f	1.75141	1.26839	0.889625	0.825285	1.00615	1.65924	1.61473
miR167c	0.800471	1.01315	1.03399	0.544708	0.851838	0.515185	0.641727
miR169b	-0.741974	-1.04634	-1.08586	-1.01827	-1.24867	-1.9236	-1.2041
miR169g	-0.639309	-0.977986	-0.991415	-0.713363	-0.959456	-1.18334	-0.538943
miR397a	0.907744	1.6472	2.25693	2.44078	2.53135	1.91741	1.75325
miR398a	0.865615	1.10075	1.25477	0.839029	1.02561	1.52718	1.36524
miR398b	-0.14287	0.249046	1.08528	1.38655	1.71981	1.82523	1.91677
miR398c	-0.142741	0.249293	1.08662	1.3862	1.72226	1.82613	1.91651
miR399d	1.74381	2.10109	1.95839	2.37076	1.2398	2.30104	0.754598
miR408	0.370266	1.02689	0.952408	0.79486	1.3734	1.07429	1.17162
miR824	-1.15474	0.257855	1.27495	1.23519	0.868368	1.70915	1.4299
miR857	0.749229	1.60329	1.57984	1.51768	1.29399	1.53851	1.06488
miR864	-1.82685	-1.21096	-1.93302	-0.612238	-1.65922	-0.642893	-2.51942

## Sheet: early_response_target_GO
Supplemental Dataset 4. The target genes of early response in few previous time points.
AT5G26030	GO:0009535 chloroplast thylakoid membrane	ferrochelatase 1 (FC1); FUNCTIONS IN: ferrochelatase activity; INVOLVED IN: response to oxidative stress, heme biosynthetic process, tetrapyrrole biosynthetic process; LOCATED IN: mitochondrion, chloroplast, plastid; EXPRESSED IN: 24 plant structures; EXPRESSED DURING: 14 growth stages; CONTAINS InterPro DOMAIN/s: Ferrochelatase, active site (InterPro:IPR019772), Ferrochelatase (InterPro:IPR00101…
	GO:0031969 chloroplast membrane
	GO:0015995 chlorophyll biosynthetic process
	GO:0006783 heme biosynthetic process
	GO:0005739 mitochondrion
	GO:0004325 ferrochelatase activity
	GO:0006979 response to oxidative stress
AT2G22370	GO:0048442 sepal development	unknown protein; Has 127 Blast hits to 127 proteins in 48 species: Archae - 0; Bacteria - 0; Metazoa - 87; Fungi - 0; Plants - 39; Viruses - 0; Other Eukaryotes - 1 (source: NCBI BLink).
	GO:0048443 stamen development
	GO:0048440 carpel development
	GO:0048441 petal development
	GO:0048510 regulation of timing of transition from vegetative to reproductive phase
	GO:0048833 specification of floral organ number
	GO:0070847 core mediator complex
	GO:0010219 regulation of vernalization response
	GO:0001104 RNA polymerase II transcription cofactor activity
	GO:0045892 negative regulation of transcription, DNA-templated
	GO:0006369 termination of RNA polymerase II transcription
	GO:0016592 mediator complex
AT1G52500	GO:0006284 base-excision repair	MMH-2; CONTAINS InterPro DOMAIN/s: Ribosomal protein S13-like, H2TH (InterPro:IPR010979), DNA glycosylase/AP lyase, H2TH DNA-binding (InterPro:IPR015886), DNA glycosylase/AP lyase, catalytic domain (InterPro:IPR012319), DNA glycosylase/AP lyase (InterPro:IPR000191); Has 7507 Blast hits to 7502 proteins in 2073 species: Archae - 6; Bacteria - 4936; Metazoa - 104; Fungi - 102; Plants - 73; Viruses …
	GO:0005634 nucleus
	GO:0008534 oxidized purine nucleobase lesion DNA N-glycosylase activity
	GO:0006289 nucleotide-excision repair
	GO:0008270 zinc ion binding
	GO:0006979 response to oxidative stress
	GO:0003684 damaged DNA binding
AT1G05680	GO:0080024 indolebutyric acid metabolic process	Uridine diphosphate glycosyltransferase 74E2 (UGT74E2); CONTAINS InterPro DOMAIN/s: UDP-glucuronosyl/UDP-glucosyltransferase (InterPro:IPR002213); BEST Arabidopsis thaliana protein match is: UDP-Glycosyltransferase superfamily protein (TAIR:AT1G05675.1); Has 8397 Blast hits to 8309 proteins in 513 species: Archae - 0; Bacteria - 605; Metazoa - 2499; Fungi - 31; Plants - 5061; Viruses - 123; Other…
	GO:0080044 quercetin 7-O-glucosyltransferase activity
	GO:0070301 cellular response to hydrogen peroxide
	GO:0071475 cellular hyperosmotic salinity response
	GO:0080043 quercetin 3-O-glucosyltransferase activity
	GO:0052638 indole-3-butyrate beta-glucosyltransferase activity
	GO:0010016 shoot system morphogenesis
	GO:0080167 response to karrikin
	GO:0042631 cellular response to water deprivation
	GO:0071215 cellular response to abscisic acid stimulus
	GO:0043231 intracellular membrane-bounded organelle
AT2G43010	GO:0010928 regulation of auxin mediated signaling pathway	phytochrome interacting factor 4 (PIF4); CONTAINS InterPro DOMAIN/s: Helix-loop-helix DNA-binding domain (InterPro:IPR001092), Helix-loop-helix DNA-binding (InterPro:IPR011598); BEST Arabidopsis thaliana protein match is: phytochrome interacting factor 3-like 6 (TAIR:AT3G59060.1); Has 4545 Blast hits to 4539 proteins in 356 species: Archae - 0; Bacteria - 0; Metazoa - 939; Fungi - 192; Plants - 3…
	GO:0010600 regulation of auxin biosynthetic process
	GO:0009585 red, far-red light phototransduction
	GO:0003700 transcription factor activity, sequence-specific DNA binding
	GO:0005634 nucleus
	GO:0010244 response to low fluence blue light stimulus by blue low-fluence system
	GO:0009704 de-etiolation
	GO:0006355 regulation of transcription, DNA-templated
	GO:0003677 DNA binding
	GO:0046983 protein dimerization activity
	GO:0010161 red light signaling pathway
AT2G10606	GO:0061062 regulation of nematode larval development	---
	GO:0048364 root development
	GO:0045892 negative regulation of transcription, DNA-templated
	GO:0009624 response to nematode
	GO:0008283 cell proliferation
AT1G48410	GO:0010589 leaf proximal/distal pattern formation	---
	GO:0009793 embryo development ending in seed dormancy
	GO:0009733 response to auxin
	GO:0048864 stem cell development
	GO:0005634 nucleus
	GO:0009965 leaf morphogenesis
	GO:0004521 endoribonuclease activity
	GO:0010218 response to far red light
	GO:0030529 intracellular ribonucleoprotein complex
	GO:0048830 adventitious root development
	GO:0046872 metal ion binding
	GO:0060145 viral gene silencing in virus induced gene silencing
	GO:0009955 adaxial/abaxial pattern specification
	GO:0035198 miRNA binding
	GO:0035195 gene silencing by miRNA
	GO:0005829 cytosol
	GO:0035197 siRNA binding
	GO:0006355 regulation of transcription, DNA-templated
	GO:0009850 auxin metabolic process
	GO:0005515 protein binding
	GO:0010305 leaf vascular tissue pattern formation
	GO:0003729 mRNA binding
AT4G17260	GO:0005975 carbohydrate metabolic process	Lactate/malate dehydrogenase family protein; FUNCTIONS IN: in 6 functions; INVOLVED IN: response to salt stress, response to abscisic acid stimulus; LOCATED IN: plasma membrane; EXPRESSED IN: 24 plant structures; EXPRESSED DURING: 13 growth stages; CONTAINS InterPro DOMAIN/s: L-lactate dehydrogenase (InterPro:IPR011304), Lactate/malate dehydrogenase, C-terminal (InterPro:IPR022383), NAD(P)-bindin…
	GO:0005829 cytosol
	GO:0009651 response to salt stress
	GO:0019752 carboxylic acid metabolic process
	GO:0005886 plasma membrane
	GO:0004459 L-lactate dehydrogenase activity
	GO:0009737 response to abscisic acid
	GO:0055114 oxidation-reduction process
AT5G43060	GO:0051603 proteolysis involved in cellular protein catabolic process	Granulin repeat cysteine protease family protein; FUNCTIONS IN: cysteine-type peptidase activity, cysteine-type endopeptidase activity; INVOLVED IN: response to salt stress; LOCATED IN: vacuole; EXPRESSED IN: 24 plant structures; EXPRESSED DURING: 15 growth stages; CONTAINS InterPro DOMAIN/s: Peptidase C1A, papain (InterPro:IPR013128), Proteinase inhibitor I29, cathepsin propeptide (InterPro:IPR0…
	GO:0005615 extracellular space
	GO:0005829 cytosol
	GO:0005764 lysosome
	GO:0004197 cysteine-type endopeptidase activity
	GO:0005515 protein binding
	GO:0009651 response to salt stress
	GO:0005783 endoplasmic reticulum
AT4G34060	GO:0010216 maintenance of DNA methylation	demeter-like protein 3 (DML3); CONTAINS InterPro DOMAIN/s: DNA glycosylase (InterPro:IPR011257), HhH-GPD domain (InterPro:IPR003265); BEST Arabidopsis thaliana protein match is: demeter-like 1 (TAIR:AT2G36490.1); Has 3859 Blast hits to 3748 proteins in 1288 species: Archae - 200; Bacteria - 2252; Metazoa - 138; Fungi - 63; Plants - 258; Viruses - 0; Other Eukaryotes - 948 (source: NCBI BLink).
	GO:0006284 base-excision repair
	GO:0051539 4 iron, 4 sulfur cluster binding
	GO:0005634 nucleus
	GO:0019104 DNA N-glycosylase activity
	GO:0006355 regulation of transcription, DNA-templated
	GO:0003677 DNA binding
	GO:0046872 metal ion binding
AT5G39610	GO:0009733 response to auxin	NAC domain containing protein 6 (NAC6); CONTAINS InterPro DOMAIN/s: No apical meristem (NAM) protein (InterPro:IPR003441); BEST Arabidopsis thaliana protein match is: NAC domain containing protein 3 (TAIR:AT3G29035.1); Has 3041 Blast hits to 3034 proteins in 79 species: Archae - 0; Bacteria - 0; Metazoa - 0; Fungi - 0; Plants - 3041; Viruses - 0; Other Eukaryotes - 0 (source: NCBI BLink).
	GO:0043565 sequence-specific DNA binding
	GO:0051091 positive regulation of sequence-specific DNA binding transcription factor activity
	GO:0009737 response to abscisic acid
	GO:0042542 response to hydrogen peroxide
	GO:0003700 transcription factor activity, sequence-specific DNA binding
	GO:1904250 positive regulation of age-related resistance
	GO:0005634 nucleus
	GO:1900057 positive regulation of leaf senescence
	GO:0009723 response to ethylene
	GO:0010029 regulation of seed germination
	GO:1902074 response to salt
	GO:0009651 response to salt stress
	GO:0048527 lateral root development
	GO:0090400 stress-induced premature senescence
	GO:0043068 positive regulation of programmed cell death
	GO:0042803 protein homodimerization activity
AT3G14110	GO:0009535 chloroplast thylakoid membrane	FLUORESCENT IN BLUE LIGHT (FLU); FUNCTIONS IN: binding; INVOLVED IN: chlorophyll biosynthetic process, oxylipin biosynthetic process, response to singlet oxygen; LOCATED IN: chloroplast thylakoid membrane, chloroplast, membrane, chloroplast envelope; EXPRESSED IN: 22 plant structures; EXPRESSED DURING: 13 growth stages; CONTAINS InterPro DOMAIN/s: Tetratricopeptide-like helical (InterPro:IPR01199…
	GO:0043234 protein complex
	GO:0031408 oxylipin biosynthetic process
	GO:0015995 chlorophyll biosynthetic process
	GO:0000304 response to singlet oxygen
	GO:0016021 integral component of membrane
	GO:0005515 protein binding
	GO:0005886 plasma membrane
	GO:0031969 chloroplast membrane
AT1G02860	GO:0016607 nuclear speck	nitrogen limitation adaptation (NLA); CONTAINS InterPro DOMAIN/s: Zinc finger, RING-type, conserved site (InterPro:IPR017907), Zinc finger, RING-type (InterPro:IPR001841), SPX, N-terminal (InterPro:IPR004331); BEST Arabidopsis thaliana protein match is: SPX (SYG1/Pho81/XPR1) domain-containing protein / zinc finger (C3HC4-type RING finger) protein-related (TAIR:AT2G38920.1); Has 2026 Blast hits to…
	GO:0080021 response to benzoic acid
	GO:0010167 response to nitrate
	GO:0009751 response to salicylic acid
	GO:0010337 regulation of salicylic acid metabolic process
	GO:0009627 systemic acquired resistance
	GO:0009626 plant-type hypersensitive response
	GO:0016567 protein ubiquitination
	GO:0009697 salicylic acid biosynthetic process
	GO:0042742 defense response to bacterium
	GO:0005515 protein binding
	GO:0005886 plasma membrane
	GO:0061630 ubiquitin protein ligase activity
	GO:0043161 proteasome-mediated ubiquitin-dependent protein catabolic process
	GO:0008270 zinc ion binding
AT5G62500	GO:0009524 phragmoplast	end binding protein 1B (EB1B); FUNCTIONS IN: microtubule binding; INVOLVED IN: thigmotropism, cytoskeleton organization, positive gravitropism; LOCATED IN: in 6 components; EXPRESSED IN: 22 plant structures; EXPRESSED DURING: 14 growth stages; CONTAINS InterPro DOMAIN/s: Calponin-homology (InterPro:IPR016146), Calponin-like actin-binding (InterPro:IPR001715), EB1, C-terminal (InterPro:IPR004953);…
	GO:0009652 thigmotropism
	GO:0008017 microtubule binding
	GO:0005815 microtubule organizing center
	GO:0010005 cortical microtubule, transverse to long axis
	GO:0007067 mitotic nuclear division
	GO:0000922 spindle pole
	GO:0005634 nucleus
	GO:0051301 cell division
	GO:0009958 positive gravitropism
AT2G22840	GO:0043565 sequence-specific DNA binding	growth-regulating factor 1 (GRF1); CONTAINS InterPro DOMAIN/s: Glutamine-Leucine-Glutamine, QLQ (InterPro:IPR014978), WRC (InterPro:IPR014977); BEST Arabidopsis thaliana protein match is: growth-regulating factor 2 (TAIR:AT4G37740.1); Has 714 Blast hits to 669 proteins in 68 species: Archae - 0; Bacteria - 24; Metazoa - 65; Fungi - 20; Plants - 548; Viruses - 4; Other Eukaryotes - 53 (source: NCB…
	GO:0006355 regulation of transcription, DNA-templated
	GO:0019760 glucosinolate metabolic process
	GO:0005634 nucleus
	GO:0009624 response to nematode
	GO:0048366 leaf development
	GO:0048364 root development
	GO:0005515 protein binding
	GO:0061062 regulation of nematode larval development
	GO:0005524 ATP binding
AT1G69170	GO:0003700 transcription factor activity, sequence-specific DNA binding	---
	GO:0005634 nucleus
	GO:0006355 regulation of transcription, DNA-templated
	GO:0042742 defense response to bacterium
	GO:0003677 DNA binding
	GO:0046872 metal ion binding
AT5G08620	GO:0005634 nucleus	STRESS RESPONSE SUPPRESSOR 2 (STRS2); CONTAINS InterPro DOMAIN/s: RNA helicase, DEAD-box type, Q motif (InterPro:IPR014014), DNA/RNA helicase, DEAD/DEAH box type, N-terminal (InterPro:IPR011545), DEAD-like helicase, N-terminal (InterPro:IPR014001), DNA/RNA helicase, C-terminal (InterPro:IPR001650), Helicase, superfamily 1/2, ATP-binding domain (InterPro:IPR014021); BEST Arabidopsis thaliana prote…
	GO:0004004 ATP-dependent RNA helicase activity
	GO:0003723 RNA binding
	GO:0009414 response to water deprivation
	GO:0009409 response to cold
	GO:0009651 response to salt stress
	GO:0010501 RNA secondary structure unwinding
	GO:0005524 ATP binding
AT1G77850	GO:0052543 callose deposition in cell wall	auxin response factor 17 (ARF17); FUNCTIONS IN: sequence-specific DNA binding transcription factor activity; INVOLVED IN: anatomical structure morphogenesis, auxin mediated signaling pathway, adventitious root development, regulation of transcription; LOCATED IN: nucleus; EXPRESSED IN: 23 plant structures; EXPRESSED DURING: 13 growth stages; CONTAINS InterPro DOMAIN/s: Transcriptional factor B3 (…
	GO:0009734 auxin-activated signaling pathway
	GO:0003700 transcription factor activity, sequence-specific DNA binding
	GO:0005634 nucleus
	GO:0048830 adventitious root development
	GO:0010208 pollen wall assembly
	GO:0006355 regulation of transcription, DNA-templated
	GO:0000987 core promoter proximal region sequence-specific DNA binding
AT5G53660	GO:0048366 leaf development	growth-regulating factor 7 (GRF7); CONTAINS InterPro DOMAIN/s: Glutamine-Leucine-Glutamine, QLQ (InterPro:IPR014978), WRC (InterPro:IPR014977); BEST Arabidopsis thaliana protein match is: growth-regulating factor 8 (TAIR:AT4G24150.1); Has 1807 Blast hits to 1807 proteins in 277 species: Archae - 0; Bacteria - 0; Metazoa - 736; Fungi - 347; Plants - 385; Viruses - 0; Other Eukaryotes - 339 (source…
	GO:0005634 nucleus
	GO:0010218 response to far red light
	GO:0006355 regulation of transcription, DNA-templated
	GO:0080167 response to karrikin
	GO:0010114 response to red light
	GO:0005524 ATP binding
AT1G60140	GO:0005737 cytoplasm	trehalose phosphate synthase (TPS10); FUNCTIONS IN: transferase activity, transferring glycosyl groups, trehalose-phosphatase activity; INVOLVED IN: trehalose biosynthetic process, metabolic process; LOCATED IN: cellular_component unknown; EXPRESSED IN: 25 plant structures; EXPRESSED DURING: 13 growth stages; CONTAINS InterPro DOMAIN/s: HAD-superfamily hydrolase, subfamily IIB (InterPro:IPR006379…
	GO:0004805 trehalose-phosphatase activity
	GO:0005634 nucleus
	GO:0005992 trehalose biosynthetic process
	GO:0070413 trehalose metabolism in response to stress
	GO:0016757 transferase activity, transferring glycosyl groups
AT4G33010	GO:0009941 chloroplast envelope	---
	GO:0005960 glycine cleavage complex
	GO:0004375 glycine dehydrogenase (decarboxylating) activity
	GO:0009534 chloroplast thylakoid
	GO:0009570 chloroplast stroma
	GO:0019464 glycine decarboxylation via glycine cleavage system
	GO:0005739 mitochondrion
	GO:0048046 apoplast
	GO:0005515 protein binding
	GO:0046686 response to cadmium ion
	GO:0055114 oxidation-reduction process
AT2G36400	GO:0008285 negative regulation of cell proliferation	growth-regulating factor 3 (GRF3); CONTAINS InterPro DOMAIN/s: Glutamine-Leucine-Glutamine, QLQ (InterPro:IPR014978), WRC (InterPro:IPR014977); BEST Arabidopsis thaliana protein match is: growth-regulating factor 4 (TAIR:AT3G52910.1); Has 1366 Blast hits to 762 proteins in 75 species: Archae - 0; Bacteria - 63; Metazoa - 212; Fungi - 25; Plants - 542; Viruses - 0; Other Eukaryotes - 524 (source: …
	GO:0006355 regulation of transcription, DNA-templated
	GO:0005634 nucleus
	GO:0043565 sequence-specific DNA binding
	GO:0009624 response to nematode
	GO:0048366 leaf development
	GO:0044212 transcription regulatory region DNA binding
	GO:0048364 root development
	GO:0061062 regulation of nematode larval development
	GO:0005524 ATP binding
AT5G35407	GO:0061062 regulation of nematode larval development	---
	GO:0048364 root development
	GO:0045892 negative regulation of transcription, DNA-templated
	GO:0009624 response to nematode
	GO:0008283 cell proliferation
AT1G56010	GO:0010072 primary shoot apical meristem specification	---
	GO:0009734 auxin-activated signaling pathway
	GO:0003700 transcription factor activity, sequence-specific DNA binding
	GO:0005634 nucleus
	GO:0006355 regulation of transcription, DNA-templated
	GO:0003677 DNA binding
	GO:0048527 lateral root development
AT4G30080	GO:0007389 pattern specification process	auxin response factor 16 (ARF16); CONTAINS InterPro DOMAIN/s: Aux/IAA-ARF-dimerisation (InterPro:IPR011525), Transcriptional factor B3 (InterPro:IPR003340), AUX/IAA protein (InterPro:IPR003311), Auxin response factor (InterPro:IPR010525); BEST Arabidopsis thaliana protein match is: auxin response factor 10 (TAIR:AT2G28350.1); Has 30201 Blast hits to 17322 proteins in 780 species: Archae - 12; Bac…
	GO:0035198 miRNA binding
	GO:0009734 auxin-activated signaling pathway
	GO:0003700 transcription factor activity, sequence-specific DNA binding
	GO:0005634 nucleus
	GO:0006355 regulation of transcription, DNA-templated
	GO:0003677 DNA binding
	GO:0048829 root cap development
	GO:0051301 cell division
AT1G78340	GO:0005829 cytosol	glutathione S-transferase TAU 22 (GSTU22); CONTAINS InterPro DOMAIN/s: Thioredoxin fold (InterPro:IPR012335), Glutathione S-transferase, C-terminal (InterPro:IPR004046), Glutathione S-transferase, C-terminal-like (InterPro:IPR010987), Glutathione S-transferase/chloride channel, C-terminal (InterPro:IPR017933), Glutathione S-transferase, N-terminal (InterPro:IPR004045), Thioredoxin-like fold (Inte…
	GO:0004364 glutathione transferase activity
	GO:0009636 response to toxic substance
	GO:0005634 nucleus
	GO:0009407 toxin catabolic process
AT2G28350	GO:0048442 sepal development	auxin response factor 10 (ARF10); FUNCTIONS IN: sequence-specific DNA binding transcription factor activity, miRNA binding; INVOLVED IN: in 13 processes; LOCATED IN: nucleus; EXPRESSED IN: 25 plant structures; EXPRESSED DURING: 15 growth stages; CONTAINS InterPro DOMAIN/s: Aux/IAA-ARF-dimerisation (InterPro:IPR011525), Transcriptional factor B3 (InterPro:IPR003340), AUX/IAA protein (InterPro:IPR0…
	GO:0007389 pattern specification process
	GO:0048441 petal development
	GO:0035198 miRNA binding
	GO:0009743 response to carbohydrate
	GO:0048589 developmental growth
	GO:0009734 auxin-activated signaling pathway
	GO:0003700 transcription factor activity, sequence-specific DNA binding
	GO:0006355 regulation of transcription, DNA-templated
	GO:0005634 nucleus
	GO:0009738 abscisic acid-activated signaling pathway
	GO:0048366 leaf development
	GO:0003677 DNA binding
	GO:0010154 fruit development
	GO:0048829 root cap development
	GO:0051301 cell division
	GO:0031540 regulation of anthocyanin biosynthetic process
AT4G20400	GO:0010216 maintenance of DNA methylation	JUMONJI 14 (JMJ14); FUNCTIONS IN: sequence-specific DNA binding transcription factor activity, histone demethylase activity (H3-K4 specific); INVOLVED IN: photoperiodism, flowering, negative regulation of flower development, histone H3-K4 demethylation, regulation of transcription; LOCATED IN: nucleus; EXPRESSED IN: 25 plant structures; EXPRESSED DURING: 13 growth stages; CONTAINS InterPro DOMAIN…
	GO:0048579 negative regulation of long-day photoperiodism, flowering
	GO:0051213 dioxygenase activity
	GO:0003700 transcription factor activity, sequence-specific DNA binding
	GO:0009910 negative regulation of flower development
	GO:0005654 nucleoplasm
	GO:0034720 histone H3-K4 demethylation
	GO:0032453 histone demethylase activity (H3-K4 specific)
	GO:0045892 negative regulation of transcription, DNA-templated
	GO:0005515 protein binding
	GO:0000976 transcription regulatory region sequence-specific DNA binding
	GO:0046872 metal ion binding
	GO:0055114 oxidation-reduction process
AT2G47590	GO:0005634 nucleus	photolyase/blue-light receptor 2 (PHR2); FUNCTIONS IN: DNA photolyase activity; INVOLVED IN: DNA repair; LOCATED IN: cellular_component unknown; EXPRESSED IN: 22 plant structures; EXPRESSED DURING: 13 growth stages; CONTAINS InterPro DOMAIN/s: Rossmann-like alpha/beta/alpha sandwich fold (InterPro:IPR014729), DNA photolyase, N-terminal (InterPro:IPR006050), DNA photolyase, FAD-binding/Cryptochrom…
	GO:0009881 photoreceptor activity
	GO:0003913 DNA photolyase activity
	GO:0018298 protein-chromophore linkage
	GO:0006281 DNA repair
AT1G52770	GO:0009416 response to light stimulus	Phototropic-responsive NPH3 family protein; FUNCTIONS IN: signal transducer activity; INVOLVED IN: response to light stimulus; LOCATED IN: cellular_component unknown; EXPRESSED IN: 13 plant structures; EXPRESSED DURING: 12 growth stages; CONTAINS InterPro DOMAIN/s: NPH3 (InterPro:IPR004249); BEST Arabidopsis thaliana protein match is: Phototropic-responsive NPH3 family protein (TAIR:AT3G15570.1);…
	GO:0004871 signal transducer activity
	GO:0005886 plasma membrane
AT2G35930	GO:0010200 response to chitin	plant U-box 23 (PUB23); CONTAINS InterPro DOMAIN/s: U box domain (InterPro:IPR003613), Armadillo-like helical (InterPro:IPR011989), Armadillo-type fold (InterPro:IPR016024); BEST Arabidopsis thaliana protein match is: plant U-box 22 (TAIR:AT3G52450.1); Has 2501 Blast hits to 2466 proteins in 187 species: Archae - 0; Bacteria - 34; Metazoa - 243; Fungi - 89; Plants - 1910; Viruses - 3; Other Eukar…
	GO:0005829 cytosol
	GO:0002679 respiratory burst involved in defense response
	GO:0051865 protein autoubiquitination
	GO:0009414 response to water deprivation
	GO:0004842 ubiquitin-protein transferase activity
AT1G54160	GO:0010262 somatic embryogenesis	nuclear factor Y, subunit A5 (NF-YA5); FUNCTIONS IN: sequence-specific DNA binding transcription factor activity, specific transcriptional repressor activity; INVOLVED IN: response to water deprivation, negative regulation of gene-specific transcription, regulation of transcription, DNA-dependent; LOCATED IN: CCAAT-binding factor complex, nucleus; EXPRESSED IN: 10 plant structures; EXPRESSED DURI…
	GO:0016602 CCAAT-binding factor complex
	GO:0003700 transcription factor activity, sequence-specific DNA binding
	GO:0009738 abscisic acid-activated signaling pathway
	GO:0045892 negative regulation of transcription, DNA-templated
	GO:0009414 response to water deprivation
	GO:0009785 blue light signaling pathway
	GO:0003677 DNA binding
AT2G43710	GO:0009534 chloroplast thylakoid	SSI2; FUNCTIONS IN: acyl-[acyl-carrier-protein] desaturase activity, stearoyl-CoA 9-desaturase activity; INVOLVED IN: in 10 processes; LOCATED IN: chloroplast, chloroplast stroma, plastid; EXPRESSED IN: 22 plant structures; EXPRESSED DURING: 15 growth stages; CONTAINS InterPro DOMAIN/s: Ribonucleotide reductase-related (InterPro:IPR012348), Ferritin/ribonucleotide reductase-like (InterPro:IPR0090…
	GO:0046872 metal ion binding
	GO:0006636 unsaturated fatty acid biosynthetic process
	GO:2000031 regulation of salicylic acid mediated signaling pathway
	GO:0045300 acyl-[acyl-carrier-protein] desaturase activity
	GO:0009570 chloroplast stroma
	GO:2000022 regulation of jasmonic acid mediated signaling pathway
	GO:0009695 jasmonic acid biosynthetic process
	GO:0042742 defense response to bacterium
	GO:0002213 defense response to insect
	GO:0004768 stearoyl-CoA 9-desaturase activity
	GO:0055114 oxidation-reduction process
	GO:0051607 defense response to virus
AT3G24660	GO:0006468 protein phosphorylation	transmembrane kinase-like 1 (TMKL1); FUNCTIONS IN: protein serine/threonine kinase activity, kinase activity, ATP binding; INVOLVED IN: transmembrane receptor protein tyrosine kinase signaling pathway, protein amino acid phosphorylation; LOCATED IN: plasma membrane; EXPRESSED IN: 21 plant structures; EXPRESSED DURING: 13 growth stages; CONTAINS InterPro DOMAIN/s: Protein kinase, catalytic domain …
	GO:0016021 integral component of membrane
	GO:0004674 protein serine/threonine kinase activity
	GO:0009506 plasmodesma
	GO:0005886 plasma membrane
	GO:0007169 transmembrane receptor protein tyrosine kinase signaling pathway
	GO:0005524 ATP binding
AT1G68560	GO:0046556 alpha-L-arabinofuranosidase activity	alpha-xylosidase 1 (XYL1); FUNCTIONS IN: xyloglucan 1,6-alpha-xylosidase activity, xylan 1,4-beta-xylosidase activity, alpha-N-arabinofuranosidase activity, hydrolase activity, hydrolyzing O-glycosyl compounds; INVOLVED IN: response to cadmium ion, xylan catabolic process, xyloglucan metabolic process; LOCATED IN: apoplast, cell wall, chloroplast, plant-type cell wall; EXPRESSED IN: 26 plant stru…
	GO:0071555 cell wall organization
	GO:0009044 xylan 1,4-beta-xylosidase activity
	GO:0030246 carbohydrate binding
	GO:0010411 xyloglucan metabolic process
	GO:0048046 apoplast
	GO:0046686 response to cadmium ion
	GO:0080176 xyloglucan 1,6-alpha-xylosidase activity
	GO:0061634 alpha-D-xyloside xylohydrolase
	GO:0045493 xylan catabolic process
	GO:0009505 plant-type cell wall
	GO:0009506 plasmodesma
	GO:0009507 chloroplast

## Sheet: dynamic_after_early_response_GO
Supplemental Dataset 4. The target genes of dynamic response from early stage miRNAs.
AT1G01520	GO:0003700 transcription factor activity, sequence-specific DNA binding	Homeodomain-like superfamily protein; CONTAINS InterPro DOMAIN/s: SANT, DNA-binding (InterPro:IPR001005), Homeodomain-like (InterPro:IPR009057), Myb, DNA-binding (InterPro:IPR014778), Myb-like DNA-binding domain, SHAQKYF class (InterPro:IPR006447), HTH transcriptional regulator, Myb-type, DNA-binding (InterPro:IPR017930); BEST Arabidopsis thaliana protein match is: Homeodomain-like superfamily pr…
	GO:0009651 response to salt stress
	GO:0005634 nucleus
	GO:0003677 DNA binding
	GO:0006355 regulation of transcription, DNA-templated
AT5G42870	GO:0008654 phospholipid biosynthetic process	phosphatidic acid phosphohydrolase 2 (PAH2); FUNCTIONS IN: phosphatidate phosphatase activity; INVOLVED IN: cellular response to phosphate starvation, lipid metabolic process; LOCATED IN: apoplast, membrane; EXPRESSED IN: 24 plant structures; EXPRESSED DURING: 13 growth stages; CONTAINS InterPro DOMAIN/s: LNS2, Lipin/Ned1/Smp2 (InterPro:IPR013209), Lipin, N-terminal conserved region (InterPro:IPR…
	GO:0005829 cytosol
	GO:0016020 membrane
	GO:0005634 nucleus
	GO:0048046 apoplast
	GO:0016036 cellular response to phosphate starvation
	GO:0019375 galactolipid biosynthetic process
	GO:0008195 phosphatidate phosphatase activity
AT2G22370	GO:0048442 sepal development	unknown protein; Has 127 Blast hits to 127 proteins in 48 species: Archae - 0; Bacteria - 0; Metazoa - 87; Fungi - 0; Plants - 39; Viruses - 0; Other Eukaryotes - 1 (source: NCBI BLink).
	GO:0048443 stamen development
	GO:0048440 carpel development
	GO:0048441 petal development
	GO:0048510 regulation of timing of transition from vegetative to reproductive phase
	GO:0048833 specification of floral organ number
	GO:0070847 core mediator complex
	GO:0010219 regulation of vernalization response
	GO:0001104 RNA polymerase II transcription cofactor activity
	GO:0045892 negative regulation of transcription, DNA-templated
	GO:0006369 termination of RNA polymerase II transcription
	GO:0016592 mediator complex
AT2G36400	GO:0008285 negative regulation of cell proliferation	growth-regulating factor 3 (GRF3); CONTAINS InterPro DOMAIN/s: Glutamine-Leucine-Glutamine, QLQ (InterPro:IPR014978), WRC (InterPro:IPR014977); BEST Arabidopsis thaliana protein match is: growth-regulating factor 4 (TAIR:AT3G52910.1); Has 1366 Blast hits to 762 proteins in 75 species: Archae - 0; Bacteria - 63; Metazoa - 212; Fungi - 25; Plants - 542; Viruses - 0; Other Eukaryotes - 524 (source: …
	GO:0006355 regulation of transcription, DNA-templated
	GO:0005634 nucleus
	GO:0043565 sequence-specific DNA binding
	GO:0009624 response to nematode
	GO:0048366 leaf development
	GO:0044212 transcription regulatory region DNA binding
	GO:0048364 root development
	GO:0061062 regulation of nematode larval development
	GO:0005524 ATP binding
AT5G24660	GO:0047484 regulation of response to osmotic stress	---
	GO:0005634 nucleus
	GO:0042742 defense response to bacterium
	GO:0009658 chloroplast organization
	GO:0010438 cellular response to sulfur starvation
	GO:0045893 positive regulation of transcription, DNA-templated
	GO:0009651 response to salt stress
	GO:0031347 regulation of defense response
	GO:0002229 defense response to oomycetes
AT2G33770	GO:2000185 regulation of phosphate transmembrane transport	phosphate 2 (PHO2); CONTAINS InterPro DOMAIN/s: Ubiquitin-conjugating enzyme/RWD-like (InterPro:IPR016135), Ubiquitin-conjugating enzyme, E2 (InterPro:IPR000608); BEST Arabidopsis thaliana protein match is: ubiquitin-conjugating enzyme 23 (TAIR:AT2G16920.1); Has 6405 Blast hits to 6302 proteins in 368 species: Archae - 0; Bacteria - 0; Metazoa - 2716; Fungi - 1263; Plants - 1493; Viruses - 17; Ot…
	GO:0031625 ubiquitin protein ligase binding
	GO:0016874 ligase activity
	GO:0005634 nucleus
	GO:0000139 Golgi membrane
	GO:0055062 phosphate ion homeostasis
	GO:0016567 protein ubiquitination
	GO:0016036 cellular response to phosphate starvation
	GO:0044257 cellular protein catabolic process
	GO:0005789 endoplasmic reticulum membrane
	GO:0061630 ubiquitin protein ligase activity
	GO:0005524 ATP binding
AT2G10606	GO:0061062 regulation of nematode larval development	---
	GO:0048364 root development
	GO:0045892 negative regulation of transcription, DNA-templated
	GO:0009624 response to nematode
	GO:0008283 cell proliferation
AT2G28550	GO:0009887 organ morphogenesis	related to AP2.7 (RAP2.7); CONTAINS InterPro DOMAIN/s: DNA-binding, integrase-type (InterPro:IPR016177), Pathogenesis-related transcriptional factor/ERF, DNA-binding (InterPro:IPR001471); BEST Arabidopsis thaliana protein match is: target of early activation tagged (EAT) 2 (TAIR:AT5G60120.1); Has 4895 Blast hits to 4529 proteins in 234 species: Archae - 0; Bacteria - 28; Metazoa - 0; Fungi - 0; P…
	GO:0003700 transcription factor activity, sequence-specific DNA binding
	GO:0005634 nucleus
	GO:0010228 vegetative to reproductive phase transition of meristem
	GO:0006355 regulation of transcription, DNA-templated
	GO:0009873 ethylene-activated signaling pathway
	GO:0003677 DNA binding
AT4G14680	GO:0070206 protein trimerization	APS3; CONTAINS InterPro DOMAIN/s: Rossmann-like alpha/beta/alpha sandwich fold (InterPro:IPR014729), Pseudouridine synthase/archaeosine transglycosylase-like (InterPro:IPR015947), Sulphate adenylyltransferase (InterPro:IPR002650); BEST Arabidopsis thaliana protein match is: ATP sulfurylase 1 (TAIR:AT3G22890.1); Has 2059 Blast hits to 2056 proteins in 649 species: Archae - 98; Bacteria - 865; Meta…
	GO:0009570 chloroplast stroma
	GO:0009970 cellular response to sulfate starvation
	GO:0070814 hydrogen sulfide biosynthetic process
	GO:0000103 sulfate assimilation
	GO:0004781 sulfate adenylyltransferase (ATP) activity
	GO:0005524 ATP binding
AT3G10010	GO:0016787 hydrolase activity	demeter-like 2 (DML2); FUNCTIONS IN: 4 iron, 4 sulfur cluster binding, catalytic activity, endonuclease activity; INVOLVED IN: DNA repair, base-excision repair; EXPRESSED IN: 22 plant structures; EXPRESSED DURING: 13 growth stages; CONTAINS InterPro DOMAIN/s: DNA glycosylase (InterPro:IPR011257), Endonuclease III-like, iron-sulphur cluster loop motif (InterPro:IPR003651), HhH-GPD domain (InterPro…
	GO:0006284 base-excision repair
	GO:0051539 4 iron, 4 sulfur cluster binding
	GO:0005634 nucleus
	GO:0006355 regulation of transcription, DNA-templated
	GO:0003677 DNA binding
	GO:0046872 metal ion binding
AT5G43060	GO:0051603 proteolysis involved in cellular protein catabolic process	Granulin repeat cysteine protease family protein; FUNCTIONS IN: cysteine-type peptidase activity, cysteine-type endopeptidase activity; INVOLVED IN: response to salt stress; LOCATED IN: vacuole; EXPRESSED IN: 24 plant structures; EXPRESSED DURING: 15 growth stages; CONTAINS InterPro DOMAIN/s: Peptidase C1A, papain (InterPro:IPR013128), Proteinase inhibitor I29, cathepsin propeptide (InterPro:IPR0…
	GO:0005615 extracellular space
	GO:0005829 cytosol
	GO:0005764 lysosome
	GO:0004197 cysteine-type endopeptidase activity
	GO:0005515 protein binding
	GO:0009651 response to salt stress
	GO:0005783 endoplasmic reticulum
AT1G53910	GO:0043565 sequence-specific DNA binding	related to AP2 12 (RAP2.12); FUNCTIONS IN: DNA binding, sequence-specific DNA binding transcription factor activity; INVOLVED IN: regulation of transcription, DNA-dependent; LOCATED IN: nucleus; EXPRESSED IN: 23 plant structures; EXPRESSED DURING: 14 growth stages; CONTAINS InterPro DOMAIN/s: DNA-binding, integrase-type (InterPro:IPR016177), Pathogenesis-related transcriptional factor/ERF, DNA-bi…
	GO:0003700 transcription factor activity, sequence-specific DNA binding
	GO:0005634 nucleus
	GO:0009873 ethylene-activated signaling pathway
	GO:0006355 regulation of transcription, DNA-templated
	GO:0005515 protein binding
	GO:0005886 plasma membrane
	GO:0070483 detection of hypoxia
AT3G57330	GO:0005794 Golgi apparatus	autoinhibited Ca2+-ATPase 11 (ACA11); FUNCTIONS IN: calcium-transporting ATPase activity, calmodulin binding; INVOLVED IN: defense response to bacterium, negative regulation of programmed cell death, anion homeostasis; LOCATED IN: plant-type vacuole membrane, chloroplast, plasma membrane, vacuole; EXPRESSED IN: 26 plant structures; EXPRESSED DURING: 15 growth stages; CONTAINS InterPro DOMAIN/s: A…
	GO:0046872 metal ion binding
	GO:0070588 calcium ion transmembrane transport
	GO:0009705 plant-type vacuole membrane
	GO:0005516 calmodulin binding
	GO:0005887 integral component of plasma membrane
	GO:0055081 anion homeostasis
	GO:0005388 calcium-transporting ATPase activity
	GO:0009507 chloroplast
	GO:0043069 negative regulation of programmed cell death
	GO:0005524 ATP binding
	GO:0042742 defense response to bacterium
AT3G14110	GO:0009535 chloroplast thylakoid membrane	FLUORESCENT IN BLUE LIGHT (FLU); FUNCTIONS IN: binding; INVOLVED IN: chlorophyll biosynthetic process, oxylipin biosynthetic process, response to singlet oxygen; LOCATED IN: chloroplast thylakoid membrane, chloroplast, membrane, chloroplast envelope; EXPRESSED IN: 22 plant structures; EXPRESSED DURING: 13 growth stages; CONTAINS InterPro DOMAIN/s: Tetratricopeptide-like helical (InterPro:IPR01199…
	GO:0043234 protein complex
	GO:0031408 oxylipin biosynthetic process
	GO:0015995 chlorophyll biosynthetic process
	GO:0000304 response to singlet oxygen
	GO:0016021 integral component of membrane
	GO:0005515 protein binding
	GO:0005886 plasma membrane
	GO:0031969 chloroplast membrane
AT5G04240	GO:0009826 unidimensional cell growth	EARLY FLOWERING 6 (ELF6); CONTAINS InterPro DOMAIN/s: Transcription factor jumonji/aspartyl beta-hydroxylase (InterPro:IPR003347), Zinc finger, C2H2-like (InterPro:IPR015880), Transcription factor jumonji (InterPro:IPR013129), Zinc finger, C2H2-type (InterPro:IPR007087), Transcription factor jumonji, JmjN (InterPro:IPR003349), Zinc finger, C2H2-type/integrase, DNA-binding (InterPro:IPR013087); BE…
	GO:0005515 protein binding
	GO:0051213 dioxygenase activity
	GO:0009741 response to brassinosteroid
	GO:0003700 transcription factor activity, sequence-specific DNA binding
	GO:0005634 nucleus
	GO:0048579 negative regulation of long-day photoperiodism, flowering
	GO:0006355 regulation of transcription, DNA-templated
	GO:0055114 oxidation-reduction process
	GO:0033169 histone H3-K9 demethylation
	GO:0046872 metal ion binding
	GO:0003676 nucleic acid binding
	GO:0048577 negative regulation of short-day photoperiodism, flowering
AT2G22840	GO:0043565 sequence-specific DNA binding	growth-regulating factor 1 (GRF1); CONTAINS InterPro DOMAIN/s: Glutamine-Leucine-Glutamine, QLQ (InterPro:IPR014978), WRC (InterPro:IPR014977); BEST Arabidopsis thaliana protein match is: growth-regulating factor 2 (TAIR:AT4G37740.1); Has 714 Blast hits to 669 proteins in 68 species: Archae - 0; Bacteria - 24; Metazoa - 65; Fungi - 20; Plants - 548; Viruses - 4; Other Eukaryotes - 53 (source: NCB…
	GO:0006355 regulation of transcription, DNA-templated
	GO:0019760 glucosinolate metabolic process
	GO:0005634 nucleus
	GO:0009624 response to nematode
	GO:0048366 leaf development
	GO:0048364 root development
	GO:0005515 protein binding
	GO:0061062 regulation of nematode larval development
	GO:0005524 ATP binding
AT2G39250	GO:0005730 nucleolus	SCHNARCHZAPFEN (SNZ); CONTAINS InterPro DOMAIN/s: DNA-binding, integrase-type (InterPro:IPR016177), Pathogenesis-related transcriptional factor/ERF, DNA-binding (InterPro:IPR001471); BEST Arabidopsis thaliana protein match is: Integrase-type DNA-binding superfamily protein (TAIR:AT3G54990.1); Has 4792 Blast hits to 4254 proteins in 261 species: Archae - 0; Bacteria - 31; Metazoa - 43; Fungi - 6; …
	GO:0003700 transcription factor activity, sequence-specific DNA binding
	GO:0009873 ethylene-activated signaling pathway
	GO:0006355 regulation of transcription, DNA-templated
	GO:0003677 DNA binding
	GO:0007275 multicellular organism development
AT5G08620	GO:0005634 nucleus	STRESS RESPONSE SUPPRESSOR 2 (STRS2); CONTAINS InterPro DOMAIN/s: RNA helicase, DEAD-box type, Q motif (InterPro:IPR014014), DNA/RNA helicase, DEAD/DEAH box type, N-terminal (InterPro:IPR011545), DEAD-like helicase, N-terminal (InterPro:IPR014001), DNA/RNA helicase, C-terminal (InterPro:IPR001650), Helicase, superfamily 1/2, ATP-binding domain (InterPro:IPR014021); BEST Arabidopsis thaliana prote…
	GO:0004004 ATP-dependent RNA helicase activity
	GO:0003723 RNA binding
	GO:0009414 response to water deprivation
	GO:0009409 response to cold
	GO:0009651 response to salt stress
	GO:0010501 RNA secondary structure unwinding
	GO:0005524 ATP binding
AT1G01040	GO:0010098 suspensor development	dicer-like 1 (DCL1); CONTAINS InterPro DOMAIN/s: Restriction endonuclease, type I, R subunit/Type III, Res subunit (InterPro:IPR006935), Double-stranded RNA-binding (InterPro:IPR001159), Argonaute/Dicer protein, PAZ (InterPro:IPR003100), Ribonuclease III (InterPro:IPR000999), Double-stranded RNA-binding-like (InterPro:IPR014720), DEAD-like helicase, N-terminal (InterPro:IPR014001), DNA/RNA helica…
	GO:0000910 cytokinesis
	GO:0010267 production of ta-siRNAs involved in RNA interference
	GO:0016075 rRNA catabolic process
	GO:0008026 ATP-dependent helicase activity
	GO:0004525 ribonuclease III activity
	GO:0009616 virus induced gene silencing
	GO:0003677 DNA binding
	GO:0031053 primary miRNA processing
	GO:0010599 production of lsiRNA involved in RNA interference
	GO:0009880 embryonic pattern specification
	GO:0003725 double-stranded RNA binding
	GO:2000034 regulation of seed maturation
	GO:0005515 protein binding
	GO:0010228 vegetative to reproductive phase transition of meristem
	GO:0035279 mRNA cleavage involved in gene silencing by miRNA
	GO:0046872 metal ion binding
	GO:0009908 flower development
	GO:0010445 nuclear dicing body
	GO:0005524 ATP binding
	GO:0048317 seed morphogenesis
AT3G54990	GO:0003700 transcription factor activity, sequence-specific DNA binding	---
	GO:0005634 nucleus
	GO:0009873 ethylene-activated signaling pathway
	GO:0009658 chloroplast organization
	GO:0006355 regulation of transcription, DNA-templated
	GO:0003677 DNA binding
	GO:0007275 multicellular organism development
AT3G22890	GO:0009735 response to cytokinin	ATP sulfurylase 1 (APS1); FUNCTIONS IN: sulfate adenylyltransferase (ATP) activity; INVOLVED IN: response to cadmium ion, response to salt stress; LOCATED IN: chloroplast, plasma membrane, chloroplast stroma; EXPRESSED IN: 24 plant structures; EXPRESSED DURING: 15 growth stages; CONTAINS InterPro DOMAIN/s: Rossmann-like alpha/beta/alpha sandwich fold (InterPro:IPR014729), Pseudouridine synthase/a…
	GO:0000103 sulfate assimilation
	GO:0070814 hydrogen sulfide biosynthetic process
	GO:0009570 chloroplast stroma
	GO:0005886 plasma membrane
	GO:0046686 response to cadmium ion
	GO:0001887 selenium compound metabolic process
	GO:0004781 sulfate adenylyltransferase (ATP) activity
	GO:0005524 ATP binding
AT1G60140	GO:0005737 cytoplasm	trehalose phosphate synthase (TPS10); FUNCTIONS IN: transferase activity, transferring glycosyl groups, trehalose-phosphatase activity; INVOLVED IN: trehalose biosynthetic process, metabolic process; LOCATED IN: cellular_component unknown; EXPRESSED IN: 25 plant structures; EXPRESSED DURING: 13 growth stages; CONTAINS InterPro DOMAIN/s: HAD-superfamily hydrolase, subfamily IIB (InterPro:IPR006379…
	GO:0004805 trehalose-phosphatase activity
	GO:0005634 nucleus
	GO:0005992 trehalose biosynthetic process
	GO:0070413 trehalose metabolism in response to stress
	GO:0016757 transferase activity, transferring glycosyl groups
AT1G79530	GO:0050661 NADP binding	glyceraldehyde-3-phosphate dehydrogenase of plastid 1 (GAPCP-1); FUNCTIONS IN: glyceraldehyde-3-phosphate dehydrogenase (phosphorylating) activity, copper ion binding, glyceraldehyde-3-phosphate dehydrogenase activity, zinc ion binding; INVOLVED IN: in 6 processes; LOCATED IN: plastid, membrane; EXPRESSED IN: guard cell, leaf; CONTAINS InterPro DOMAIN/s: Glyceraldehyde 3-phosphate dehydrogenase s…
	GO:0051287 NAD binding
	GO:0009555 pollen development
	GO:0009735 response to cytokinin
	GO:0009570 chloroplast stroma
	GO:0016020 membrane
	GO:0004365 glyceraldehyde-3-phosphate dehydrogenase (NAD+) (phosphorylating) activity
	GO:0080144 amino acid homeostasis
	GO:0080022 primary root development
	GO:0008270 zinc ion binding
	GO:0048658 anther wall tapetum development
	GO:0006006 glucose metabolic process
	GO:0005507 copper ion binding
	GO:0006096 glycolytic process
	GO:0055114 oxidation-reduction process
AT5G35407	GO:0061062 regulation of nematode larval development	---
	GO:0048364 root development
	GO:0045892 negative regulation of transcription, DNA-templated
	GO:0009624 response to nematode
	GO:0008283 cell proliferation
AT1G69170	GO:0003700 transcription factor activity, sequence-specific DNA binding	---
	GO:0005634 nucleus
	GO:0006355 regulation of transcription, DNA-templated
	GO:0042742 defense response to bacterium
	GO:0003677 DNA binding
	GO:0046872 metal ion binding
AT5G67180	GO:0003700 transcription factor activity, sequence-specific DNA binding	target of early activation tagged (EAT) 3 (TOE3); CONTAINS InterPro DOMAIN/s: DNA-binding, integrase-type (InterPro:IPR016177), Pathogenesis-related transcriptional factor/ERF, DNA-binding (InterPro:IPR001471); BEST Arabidopsis thaliana protein match is: Integrase-type DNA-binding superfamily protein (TAIR:AT4G36920.2); Has 1807 Blast hits to 1807 proteins in 277 species: Archae - 0; Bacteria - 0…
	GO:0005634 nucleus
	GO:0009873 ethylene-activated signaling pathway
	GO:0006355 regulation of transcription, DNA-templated
	GO:0003677 DNA binding
	GO:0009408 response to heat
	GO:0007275 multicellular organism development
AT2G16500	GO:0048316 seed development	arginine decarboxylase 1 (ADC1); CONTAINS InterPro DOMAIN/s: Orn/DAP/Arg decarboxylase 2, C-terminal (InterPro:IPR022643), Orn/DAP/Arg decarboxylase 2, conserved site (InterPro:IPR022657), Orn/DAP/Arg decarboxylase 2, pyridoxal-phosphate binding site (InterPro:IPR022653), Ornithine/DAP/Arg decarboxylase (InterPro:IPR000183), Arginine decarboxylase (InterPro:IPR002985), Orn/DAP/Arg decarboxylase 2…
	GO:0008792 arginine decarboxylase activity
	GO:0009446 putrescine biosynthetic process
	GO:0006527 arginine catabolic process
	GO:0009409 response to cold
	GO:0009651 response to salt stress
	GO:0006979 response to oxidative stress
	GO:0008295 spermidine biosynthetic process
AT1G54160	GO:0010262 somatic embryogenesis	nuclear factor Y, subunit A5 (NF-YA5); FUNCTIONS IN: sequence-specific DNA binding transcription factor activity, specific transcriptional repressor activity; INVOLVED IN: response to water deprivation, negative regulation of gene-specific transcription, regulation of transcription, DNA-dependent; LOCATED IN: CCAAT-binding factor complex, nucleus; EXPRESSED IN: 10 plant structures; EXPRESSED DURI…
	GO:0016602 CCAAT-binding factor complex
	GO:0003700 transcription factor activity, sequence-specific DNA binding
	GO:0009738 abscisic acid-activated signaling pathway
	GO:0045892 negative regulation of transcription, DNA-templated
	GO:0009414 response to water deprivation
	GO:0009785 blue light signaling pathway
	GO:0003677 DNA binding
AT5G53660	GO:0048366 leaf development	growth-regulating factor 7 (GRF7); CONTAINS InterPro DOMAIN/s: Glutamine-Leucine-Glutamine, QLQ (InterPro:IPR014978), WRC (InterPro:IPR014977); BEST Arabidopsis thaliana protein match is: growth-regulating factor 8 (TAIR:AT4G24150.1); Has 1807 Blast hits to 1807 proteins in 277 species: Archae - 0; Bacteria - 0; Metazoa - 736; Fungi - 347; Plants - 385; Viruses - 0; Other Eukaryotes - 339 (source…
	GO:0005634 nucleus
	GO:0010218 response to far red light
	GO:0006355 regulation of transcription, DNA-templated
	GO:0080167 response to karrikin
	GO:0010114 response to red light
	GO:0005524 ATP binding
AT1G68560	GO:0046556 alpha-L-arabinofuranosidase activity	alpha-xylosidase 1 (XYL1); FUNCTIONS IN: xyloglucan 1,6-alpha-xylosidase activity, xylan 1,4-beta-xylosidase activity, alpha-N-arabinofuranosidase activity, hydrolase activity, hydrolyzing O-glycosyl compounds; INVOLVED IN: response to cadmium ion, xylan catabolic process, xyloglucan metabolic process; LOCATED IN: apoplast, cell wall, chloroplast, plant-type cell wall; EXPRESSED IN: 26 plant stru…
	GO:0071555 cell wall organization
	GO:0009044 xylan 1,4-beta-xylosidase activity
	GO:0030246 carbohydrate binding
	GO:0010411 xyloglucan metabolic process
	GO:0048046 apoplast
	GO:0046686 response to cadmium ion
	GO:0080176 xyloglucan 1,6-alpha-xylosidase activity
	GO:0061634 alpha-D-xyloside xylohydrolase
	GO:0045493 xylan catabolic process
	GO:0009505 plant-type cell wall
	GO:0009506 plasmodesma
	GO:0009507 chloroplast
AT2G28056	GO:0035195 gene silencing by miRNA	---
	GO:0048573 photoperiodism, flowering
AT5G60120	GO:0003700 transcription factor activity, sequence-specific DNA binding	target of early activation tagged (EAT) 2 (TOE2); FUNCTIONS IN: DNA binding, sequence-specific DNA binding transcription factor activity; INVOLVED IN: regulation of transcription, DNA-dependent; LOCATED IN: nucleus; EXPRESSED IN: 22 plant structures; EXPRESSED DURING: 13 growth stages; CONTAINS InterPro DOMAIN/s: DNA-binding, integrase-type (InterPro:IPR016177), Pathogenesis-related transcription…
	GO:0005634 nucleus
	GO:0009873 ethylene-activated signaling pathway
	GO:0006355 regulation of transcription, DNA-templated
	GO:0005515 protein binding
	GO:0003677 DNA binding
	GO:0007275 multicellular organism development

## Sheet: robust_after_early_response_GO
Supplemental Dataset 4. The target genes of robust response from early stage miRNAs.
AT1G08830	GO:0071280 cellular response to copper ion	---	copper/zinc superoxide dismutase 1 (CSD1); FUNCTIONS IN: superoxide dismutase activity; INVOLVED IN: in 7 processes; LOCATED IN: cytosol, cytoplasm; EXPRESSED IN: 28 plant structures; EXPRESSED DURING: 13 growth stages; CONTAINS InterPro DOMAIN/s: Superoxide dismutase, copper/zinc, binding site (InterPro:IPR018152), Superoxide dismutase, copper/zinc binding (InterPro:IPR001424); BEST Arabidopsis …
	GO:0071484 cellular response to light intensity
	GO:0071457 cellular response to ozone
	GO:0071493 cellular response to UV-B
	GO:0035195 gene silencing by miRNA
	GO:0005634 nucleus
	GO:0010039 response to iron ion
	GO:0071329 cellular response to sucrose stimulus
	GO:0019430 removal of superoxide radicals
	GO:0042742 defense response to bacterium
	GO:0005515 protein binding
	GO:0071472 cellular response to salt stress
	GO:0004784 superoxide dismutase activity
	GO:0005507 copper ion binding
	GO:0005829 cytosol
	GO:0055114 oxidation-reduction process
	GO:0008270 zinc ion binding
AT2G29130	GO:0016722 oxidoreductase activity, oxidizing metal ions	---	laccase 2 (LAC2); FUNCTIONS IN: laccase activity; INVOLVED IN: response to water deprivation; LOCATED IN: endomembrane system, apoplast; EXPRESSED IN: 6 plant structures; EXPRESSED DURING: petal differentiation and expansion stage; CONTAINS InterPro DOMAIN/s: Multicopper oxidase, type 3 (InterPro:IPR011707), Laccase (InterPro:IPR017761), Multicopper oxidase, type 2 (InterPro:IPR011706), Cupredoxi…
	GO:0052716 hydroquinone:oxygen oxidoreductase activity
	GO:0048046 apoplast
	GO:0046274 lignin catabolic process
	GO:0009414 response to water deprivation
	GO:0005507 copper ion binding
	GO:0055114 oxidation-reduction process
AT5G58390	GO:0020037 heme binding	---	Peroxidase superfamily protein; FUNCTIONS IN: peroxidase activity, heme binding; INVOLVED IN: response to oxidative stress, oxidation reduction; LOCATED IN: endomembrane system; EXPRESSED IN: 10 plant structures; EXPRESSED DURING: 6 growth stages; CONTAINS InterPro DOMAIN/s: Haem peroxidase (InterPro:IPR010255), Plant peroxidase (InterPro:IPR000823), Peroxidases heam-ligand binding site (InterPro…
	GO:0006979 response to oxidative stress
	GO:0005576 extracellular region
	GO:0042744 hydrogen peroxide catabolic process
	GO:0046872 metal ion binding
	GO:0004601 peroxidase activity
	GO:0055114 oxidation-reduction process
AT5G37020	GO:0043565 sequence-specific DNA binding	---	auxin response factor 8 (ARF8); FUNCTIONS IN: sequence-specific DNA binding transcription factor activity; INVOLVED IN: flower development, response to auxin stimulus, fruit development, regulation of transcription, DNA-dependent; LOCATED IN: nucleus; EXPRESSED IN: 31 plant structures; EXPRESSED DURING: 13 growth stages; CONTAINS InterPro DOMAIN/s: Aux/IAA-ARF-dimerisation (InterPro:IPR011525), T…
	GO:0010154 fruit development
	GO:0009734 auxin-activated signaling pathway
	GO:0003700 transcription factor activity, sequence-specific DNA binding
	GO:0005634 nucleus
	GO:0006355 regulation of transcription, DNA-templated
	GO:0009908 flower development
AT1G69170	GO:0003700 transcription factor activity, sequence-specific DNA binding	---	---
	GO:0005634 nucleus
	GO:0006355 regulation of transcription, DNA-templated
	GO:0042742 defense response to bacterium
	GO:0003677 DNA binding
	GO:0046872 metal ion binding
AT2G28190	GO:0009579 thylakoid	---	copper/zinc superoxide dismutase 2 (CSD2); FUNCTIONS IN: superoxide dismutase activity; INVOLVED IN: in 6 processes; LOCATED IN: thylakoid, apoplast, chloroplast stroma, chloroplast; EXPRESSED IN: 29 plant structures; EXPRESSED DURING: 14 growth stages; CONTAINS InterPro DOMAIN/s: Superoxide dismutase, copper/zinc, binding site (InterPro:IPR018152), Superoxide dismutase, copper/zinc binding (Inte…
	GO:0071484 cellular response to light intensity
	GO:0071457 cellular response to ozone
	GO:0071493 cellular response to UV-B
	GO:0035195 gene silencing by miRNA
	GO:0010039 response to iron ion
	GO:0071329 cellular response to sucrose stimulus
	GO:0009570 chloroplast stroma
	GO:0048046 apoplast
	GO:0019430 removal of superoxide radicals
	GO:0008270 zinc ion binding
	GO:0046688 response to copper ion
	GO:0071472 cellular response to salt stress
	GO:0004784 superoxide dismutase activity
	GO:0005507 copper ion binding
	GO:0055114 oxidation-reduction process
AT1G54160	GO:0010262 somatic embryogenesis	---	nuclear factor Y, subunit A5 (NF-YA5); FUNCTIONS IN: sequence-specific DNA binding transcription factor activity, specific transcriptional repressor activity; INVOLVED IN: response to water deprivation, negative regulation of gene-specific transcription, regulation of transcription, DNA-dependent; LOCATED IN: CCAAT-binding factor complex, nucleus; EXPRESSED IN: 10 plant structures; EXPRESSED DURI…
	GO:0016602 CCAAT-binding factor complex
	GO:0003700 transcription factor activity, sequence-specific DNA binding
	GO:0009738 abscisic acid-activated signaling pathway
	GO:0045892 negative regulation of transcription, DNA-templated
	GO:0009414 response to water deprivation
	GO:0009785 blue light signaling pathway
	GO:0003677 DNA binding
AT3G57230	GO:0048574 long-day photoperiodism, flowering	---	AGAMOUS-like 16 (AGL16); FUNCTIONS IN: sequence-specific DNA binding transcription factor activity; INVOLVED IN: regulation of transcription, DNA-dependent, stomatal lineage progression; LOCATED IN: nucleus; EXPRESSED IN: 26 plant structures; EXPRESSED DURING: 13 growth stages; CONTAINS InterPro DOMAIN/s: Transcription factor, MADS-box (InterPro:IPR002100), Transcription factor, K-box (InterPro:I…
	GO:0003700 transcription factor activity, sequence-specific DNA binding
	GO:0008134 transcription factor binding
	GO:0000165 MAPK cascade
	GO:0010440 stomatal lineage progression
	GO:0045944 positive regulation of transcription from RNA polymerase II promoter
	GO:0000977 RNA polymerase II regulatory region sequence-specific DNA binding
	GO:0005634 nucleus
	GO:0042803 protein homodimerization activity
AT2G33770	GO:2000185 regulation of phosphate transmembrane transport	---	phosphate 2 (PHO2); CONTAINS InterPro DOMAIN/s: Ubiquitin-conjugating enzyme/RWD-like (InterPro:IPR016135), Ubiquitin-conjugating enzyme, E2 (InterPro:IPR000608); BEST Arabidopsis thaliana protein match is: ubiquitin-conjugating enzyme 23 (TAIR:AT2G16920.1); Has 6405 Blast hits to 6302 proteins in 368 species: Archae - 0; Bacteria - 0; Metazoa - 2716; Fungi - 1263; Plants - 1493; Viruses - 17; Ot…
	GO:0031625 ubiquitin protein ligase binding
	GO:0016874 ligase activity
	GO:0005634 nucleus
	GO:0000139 Golgi membrane
	GO:0055062 phosphate ion homeostasis
	GO:0016567 protein ubiquitination
	GO:0016036 cellular response to phosphate starvation
	GO:0044257 cellular protein catabolic process
	GO:0005789 endoplasmic reticulum membrane
	GO:0061630 ubiquitin protein ligase activity
	GO:0005524 ATP binding
AT1G17180	GO:0004364 glutathione transferase activity	---	glutathione S-transferase TAU 25 (GSTU25); CONTAINS InterPro DOMAIN/s: Thioredoxin fold (InterPro:IPR012335), Glutathione S-transferase, C-terminal (InterPro:IPR004046), Glutathione S-transferase, C-terminal-like (InterPro:IPR010987), Glutathione S-transferase/chloride channel, C-terminal (InterPro:IPR017933), Glutathione S-transferase, N-terminal (InterPro:IPR004045), Thioredoxin-like fold (Inte…
	GO:0005829 cytosol
	GO:0046256 2,4,6-trinitrotoluene catabolic process
	GO:0009636 response to toxic substance
	GO:0009407 toxin catabolic process
AT4G02940	GO:0080167 response to karrikin	---	oxidoreductase, 2OG-Fe(II) oxygenase family protein; FUNCTIONS IN: oxidoreductase activity; INVOLVED IN: response to karrikin; EXPRESSED IN: 22 plant structures; EXPRESSED DURING: 13 growth stages; CONTAINS InterPro DOMAIN/s: Oxoglutarate/iron-dependent oxygenase (InterPro:IPR005123); BEST Arabidopsis thaliana protein match is: oxidoreductase, 2OG-Fe(II) oxygenase family protein (TAIR:AT2G48080.1…
AT1G68560	GO:0046556 alpha-L-arabinofuranosidase activity	---	alpha-xylosidase 1 (XYL1); FUNCTIONS IN: xyloglucan 1,6-alpha-xylosidase activity, xylan 1,4-beta-xylosidase activity, alpha-N-arabinofuranosidase activity, hydrolase activity, hydrolyzing O-glycosyl compounds; INVOLVED IN: response to cadmium ion, xylan catabolic process, xyloglucan metabolic process; LOCATED IN: apoplast, cell wall, chloroplast, plant-type cell wall; EXPRESSED IN: 26 plant stru…
	GO:0071555 cell wall organization
	GO:0009044 xylan 1,4-beta-xylosidase activity
	GO:0030246 carbohydrate binding
	GO:0010411 xyloglucan metabolic process
	GO:0048046 apoplast
	GO:0046686 response to cadmium ion
	GO:0080176 xyloglucan 1,6-alpha-xylosidase activity
	GO:0061634 alpha-D-xyloside xylohydrolase
	GO:0045493 xylan catabolic process
	GO:0009505 plant-type cell wall
	GO:0009506 plasmodesma
	GO:0009507 chloroplast
AT1G30330	GO:0009734 auxin-activated signaling pathway	---	auxin response factor 6 (ARF6); FUNCTIONS IN: sequence-specific DNA binding transcription factor activity; INVOLVED IN: flower development, response to auxin stimulus, regulation of transcription, DNA-dependent; LOCATED IN: nucleus; EXPRESSED IN: 28 plant structures; EXPRESSED DURING: 13 growth stages; CONTAINS InterPro DOMAIN/s: Aux/IAA-ARF-dimerisation (InterPro:IPR011525), Transcriptional fact…
	GO:0003700 transcription factor activity, sequence-specific DNA binding
	GO:0005634 nucleus
	GO:0006355 regulation of transcription, DNA-templated
	GO:0005515 protein binding
	GO:0003677 DNA binding
	GO:0009908 flower development
AT2G04070	GO:0006855 drug transmembrane transport	---	MATE efflux family protein; FUNCTIONS IN: antiporter activity, drug transmembrane transporter activity, transporter activity; INVOLVED IN: transport, drug transmembrane transport, transmembrane transport; LOCATED IN: membrane; EXPRESSED IN: 10 plant structures; EXPRESSED DURING: 7 growth stages; CONTAINS InterPro DOMAIN/s: MATE family transporter related protein (InterPro:IPR015521), Multi antimi…
	GO:0015297 antiporter activity
	GO:0015238 drug transmembrane transporter activity
	GO:0016021 integral component of membrane
	GO:0005886 plasma membrane
AT5G42120	GO:0006468 protein phosphorylation	---	Concanavalin A-like lectin protein kinase family protein; FUNCTIONS IN: kinase activity; INVOLVED IN: protein amino acid phosphorylation; LOCATED IN: endomembrane system; CONTAINS InterPro DOMAIN/s: Legume lectin, beta chain (InterPro:IPR001220), Protein kinase, ATP binding site (InterPro:IPR017441), Serine/threonine-protein kinase-like domain (InterPro:IPR017442), Concanavalin A-like lectin/gluc…
	GO:0016021 integral component of membrane
	GO:0030246 carbohydrate binding
	GO:0004674 protein serine/threonine kinase activity
	GO:0042742 defense response to bacterium
	GO:0005886 plasma membrane
	GO:0005524 ATP binding
	GO:0002229 defense response to oomycetes
