# Supplementary material for: Cell‐Type Specific miRNA Regulatory Network Responses to ABA Stress Revealed by Time Series Transcriptional Atlases in Arabidopsis
Source: Adv Sci (Weinh). 2025 Jan 10;12(9):2415083. doi: 10.1002/advs.202415083 (PMC11884551; doi:10.1002/advs.202415083)
Supplement: Supplementary file 6 — Supporting Information [file ADVS-12-2415083-s003.xlsx]

## Sheet: Supplemental Dataset 5
Supplemental Dataset 5. Top 100 Dn-score nodes (Actual Number: 104).
name	ClusteringCoefficient	DyNet Rewiring (Dn-score)	EdgeCount	Indegree	NeighborhoodConnectivity
NF-YB2	0.000889	53.1429	275	0	13.7927
AT5G04760	0.000716	49.9524	254	0	13.9528
ABF3	0.000809	49.4762	254	0	14.4055
ZAT6	0.000864	47.619	241	0	14.4357
GBF3	0.000876	46.0476	237	0	14.1941
GBF2	0.000851	46	238	0	14.4748
RD26	0.000851	45.2857	233	0	13.9957
MYB44	0.00097	43.6667	223	0	14.7848
HB5	0.00106499	42.4286	215	0	15.0884
HB7	0.000338	40.9048	204	0	14.2941
ABF4	0.000827	40.7619	212	0	14.9245
NF-YC2	0.000943	40.1905	209	0	14.2057
HAT22	0.000995	36.3333	177	0	15.5593
HB6	0.00100176	35.9524	182	0	15.478
ANAC102	0.00106037	33.1905	163	0	15.1656
FBH3	0.000924	32.0476	165	0	15.0606
miR5658	0.0139542	29.6667	185	17	22.9622
ABF1	0.00127142	25.5714	135	0	16.7481
MYB3	0.00122581	24.5238	125	0	16.936
miR5021	0	24	117	0	11.2564
miR414	0	12.5238	62	0	7.8871
ANAC032	0	12.1429	61	0	16.2623
miR156d	0.00529101	8	28	17	129.393
miR866	0.0353846	7.38095	26	17	139
AT5G06510	0.0356125	6.66667	27	27	106.407
miR157c	0.0105263	5.71429	20	10	117
AT1G76990	0	5.71429	20	20	196
AT4G05020	0	5.71429	20	20	196
AT1G04530	0	5.71429	20	20	193.25
AT4G02130	0	5.42857	19	19	203.105
AT4G00440	0	5.42857	19	19	189.684
AT4G11220	0.0467836	5.42857	19	19	200.947
miR163	0.0467836	5.28571	19	16	175.895
AT5G60760	0	5.28571	22	22	173.091
AT5G40890	0	5.14286	18	18	189.556
AT5G67030	0	5.14286	18	18	207.444
AT3G19930	0	5.14286	18	18	207.444
AT2G39250	0.00865801	5.04762	22	22	163.318
miR156f	0.00714286	5	21	10	106.905
AT3G22890	0.0021645	5	22	22	152.909
AT5G60360	0	4.85714	17	17	203.118
miR859	0	4.85714	20	1	2.9
AT3G52060	0	4.7619	20	20	196
miR393b	0	4.7619	20	14	154.05
AT1G78230	0	4.7619	20	20	196
AT5G47040	0	4.57143	16	16	208.562
AT4G10390	0	4.57143	16	16	202.25
miR167a	0	4.57143	16	14	184.5
AT3G01750	0	4.57143	16	16	199
AT4G16760	0	4.57143	16	16	203.062
AT3G62660	0	4.57143	16	16	198.312
AT1G67230	0	4.57143	19	19	179.526
AT1G63010	0	4.57143	19	19	189.263
miR156b	0.00292398	4.52381	19	8	96.5789
AT1G47128	0	4.52381	19	19	197.632
AT2G02710	0	4.52381	19	19	191.895
AT2G16280	0	4.52381	19	19	195.158
AT5G61440	0.00292398	4.42857	19	19	194.474
miR159a	0.0320197	4.42857	29	18	131.034
AT5G57340	0	4.28571	15	15	202
AT5G55920	0	4.28571	15	15	200.533
AT2G33150	0	4.28571	15	15	203.4
AT3G47640	0.0522876	4.28571	18	18	211.222
miR826a	0	4.28571	18	18	190.556
AT5G15950	0	4.28571	18	18	204.556
AT1G77680	0	4.28571	18	18	198.889
AT3G60220	0	4.28571	18	18	201.167
AT2G41900	0	4.28571	18	18	207.444
AT2G46800	0	4.28571	18	18	198.889
AT5G12840	0.0132576	4.28571	33	33	117.152
AT1G60140	0.0142857	4.19048	15	15	186.2
AT1G23020	0	4.14286	15	15	186.133
AT1G72830	0.0118577	4.14286	23	23	86.4348
miR396b	0.00735294	4.09524	17	2	27.3529
AT2G46640	0.0294118	4.09524	17	17	199.294
miR160c	0	4.04762	17	14	167.235
AT2G34500	0	4.04762	17	17	206.765
AT4G14500	0	4.04762	17	17	204.118
AT1G22110	0	4.04762	17	17	203.529
AT4G39420	0.0551471	4.04762	17	17	210.765
AT5G40690	0	4	14	14	193.5
miR160a	0	4	14	11	172.5
AT4G30710	0	4	14	14	204.929
miR168b	0	4	14	13	207.071
AT1G60940	0.0541667	3.85714	16	16	202.25
AT4G00200	0	3.80952	16	16	212
AT3G03470	0	3.80952	16	16	197.188
AT5G04250	0	3.80952	16	16	193.125
AT3G19680	0	3.80952	16	16	183.25
AT3G58750	0	3.80952	16	16	208.875
AT5G25040	0	3.71429	13	13	219.692
AT4G18830	0	3.71429	13	13	198
AT1G13220	0	3.71429	13	13	176.769
AT1G27950	0	3.71429	13	13	200.462
AT1G66350	0	3.71429	13	13	198.846
AT1G66200	0	3.71429	13	13	205.692
AT3G51895	0.0208333	3.71429	16	16	206.312
miR822	0.00952381	3.61905	15	11	155.067
miR393a	0	3.57143	15	10	143.733
AT5G66650	0	3.57143	15	15	210.133
miR166a	0	3.57143	15	11	154.067
AT4G10380	0	3.57143	15	15	207.333
miR168a	0	3.57143	15	14	200.267
AT3G20910	0.0184211	3.57143	20	20	77.1
