# Supplementary material for: Cell‐Type Specific miRNA Regulatory Network Responses to ABA Stress Revealed by Time Series Transcriptional Atlases in Arabidopsis
Source: Adv Sci (Weinh). 2025 Jan 10;12(9):2415083. doi: 10.1002/advs.202415083 (PMC11884551; doi:10.1002/advs.202415083)
Supplement: Supplementary file 7 — Supporting Information [file ADVS-12-2415083-s006.xlsx]

## Sheet: cellranger summery
Supplemental Dataset 6. Cellranger output of 5 samples.
Sample ID	Molk	ABA_0.5h	ABA_1h	ABA_6h	ABA_12h
10xGenomics Kit	3' v3	3' v3	3' v3	3' v3	3' v3
Sequencing
Number of Reads	454033766	449815302	445540361	425246351	448377952
Number of Short Reads Skipped	0	0	0	0	0
Valid Barcodes	0.969	0.972	0.961	0.972	0.966
Valid UMIs	1	1	1	1	0.999
Sequencing Saturation	0.313	0.283	0.289	0.281	0.262
Q30 Bases in Barcode	0.952	0.96	0.96	0.958	0.959
Q30 Bases in RNA Read	0.912	0.904	0.902	0.906	0.906
Q30 Bases in UMI	0.95	0.955	0.954	0.953	0.953
Mapping
Reads Mapped to Genome	0.944	0.939	0.928	0.946	0.917
Reads Mapped Confidently to Genome	0.825	0.724	0.641	0.674	0.598
Reads Mapped Confidently to Intergenic Regions	0.048	0.06	0.083	0.067	0.091
Reads Mapped Confidently to Intronic Regions	0.01	0.008	0.01	0.009	0.007
Reads Mapped Confidently to Exonic Regions	0.767	0.656	0.548	0.598	0.5
Reads Mapped Confidently to Transcriptome	0.715	0.619	0.501	0.561	0.464
Reads Mapped Antisense to Gene	0.019	0.007	0.016	0.007	0.009
Cell
Estimated Number of Cells	10000	10000	10000	10000	10000
Fraction Reads in Cells	0.466	0.527	0.405	0.418	0.357
Mean Reads per Cell	45403	44982	44554	42525	44838
Median UMI Counts per Cell	4907	5166	2806	2736	2632
Median Genes per Cell	2159	2111	1650	1558	1536
Total Genes Detected	23707	23221	23816	22887	22557
Cell Ranger Version	cellranger-6.1.2	cellranger-6.1.2	cellranger-6.1.2	cellranger-6.1.2	cellranger-6.1.2
