# Supplementary material for: Cell‐Type Specific miRNA Regulatory Network Responses to ABA Stress Revealed by Time Series Transcriptional Atlases in Arabidopsis
Source: Adv Sci (Weinh). 2025 Jan 10;12(9):2415083. doi: 10.1002/advs.202415083 (PMC11884551; doi:10.1002/advs.202415083)
Supplement: Supplementary file 8 — Supporting Information [file ADVS-12-2415083-s007.xlsx]

## Sheet: Protoplasting gene 
Supplemental Dataset 7. Protoplasting sensitive gene.
GeneID
AT1G01580
AT1G01600
AT1G01610
AT1G02335
AT1G02730
AT1G03300
AT1G05370
AT1G05570
AT1G06360
AT1G07090
AT1G07610
AT1G07720
AT1G08090
AT1G08630
AT1G09310
AT1G10550
AT1G11350
AT1G11420
AT1G11600
AT1G12200
AT1G12260
AT1G12380
AT1G13080
AT1G13100
AT1G13710
AT1G13830
AT1G14040
AT1G14120
AT1G14185
AT1G14350
AT1G15460
AT1G15890
AT1G16390
AT1G16630
AT1G17020
AT1G17700
AT1G17840
AT1G17920
AT1G18140
AT1G18550
AT1G18570
AT1G18590
AT1G18880
AT1G19530
AT1G19540
AT1G20160
AT1G20620
AT1G21050
AT1G21100
AT1G21110
AT1G21130
AT1G21910
AT1G22885
AT1G23120
AT1G23935
AT1G25530
AT1G26250
AT1G26820
AT1G27670
AT1G28010
AT1G28400
AT1G28470
AT1G29090
AT1G29290
AT1G29430
AT1G30330
AT1G30370
AT1G30530
AT1G31050
AT1G31173
AT1G31320
AT1G31710
AT1G32240
AT1G32450
AT1G33440
AT1G33760
AT1G33790
AT1G34355
AT1G35112
AT1G35140
AT1G35210
AT1G35260
AT1G35290
AT1G35350
AT1G43790
AT1G44800
AT1G45191
AT1G47670
AT1G47960
AT1G48500
AT1G49230
AT1G49430
AT1G49470
AT1G50055
AT1G51170
AT1G51830
AT1G52140
AT1G52190
AT1G52400
AT1G53163
AT1G53940
AT1G54200
AT1G55380
AT1G56150
AT1G56240
AT1G56430
AT1G58370
AT1G60060
AT1G60680
AT1G61260
AT1G61810
AT1G62500
AT1G62540
AT1G62590
AT1G62700
AT1G62914
AT1G63080
AT1G63100
AT1G63130
AT1G63300
AT1G63400
AT1G64170
AT1G64590
AT1G64620
AT1G64670
AT1G64690
AT1G64710
AT1G65570
AT1G66180
AT1G67050
AT1G67105
AT1G67710
AT1G68530
AT1G68850
AT1G69690
AT1G70510
AT1G70830
AT1G70880
AT1G70890
AT1G70895
AT1G71692
AT1G71740
AT1G71960
AT1G72240
AT1G73330
AT1G73620
AT1G73805
AT1G74458
AT1G74460
AT1G74580
AT1G75500
AT1G75880
AT1G76930
AT1G77380
AT1G77640
AT1G77690
AT1G77855
AT1G77885
AT1G78110
AT1G78120
AT1G78460
AT1G78865
AT1G78970
AT1G80050
AT2G01520
AT2G01530
AT2G01660
AT2G01950
AT2G01990
AT2G02680
AT2G03200
AT2G03500
AT2G04080
AT2G04795
AT2G05440
AT2G14060
AT2G15090
AT2G16230
AT2G16750
AT2G17230
AT2G17260
AT2G17525
AT2G18570
AT2G19110
AT2G19130
AT2G19810
AT2G19900
AT2G19910
AT2G19970
AT2G20142
AT2G21100
AT2G22122
AT2G22330
AT2G22510
AT2G22620
AT2G23030
AT2G23180
AT2G23540
AT2G23700
AT2G24645
AT2G25000
AT2G25090
AT2G25150
AT2G26250
AT2G27400
AT2G28110
AT2G28630
AT2G28810
AT2G28990
AT2G29060
AT2G29330
AT2G30080
AT2G30210
AT2G30540
AT2G30840
AT2G31085
AT2G32620
AT2G34490
AT2G35585
AT2G36120
AT2G37870
AT2G38080
AT2G38380
AT2G38390
AT2G38530
AT2G39310
AT2G39681
AT2G40260
AT2G40330
AT2G40900
AT2G41180
AT2G43800
AT2G44460
AT2G45080
AT2G45220
AT2G45970
AT2G46430
AT2G46690
AT2G46720
AT2G47240
AT2G48130
AT2G48140
AT3G01175
AT3G01260
AT3G01420
AT3G01750
AT3G02110
AT3G05330
AT3G06390
AT3G06435
AT3G08860
AT3G09220
AT3G09520
AT3G09870
AT3G10190
AT3G10340
AT3G10570
AT3G11600
AT3G13730
AT3G13960
AT3G13980
AT3G14680
AT3G15510
AT3G15680
AT3G15930
AT3G16340
AT3G16400
AT3G16450
AT3G16890
AT3G18900
AT3G19370
AT3G20380
AT3G20395
AT3G20640
AT3G21090
AT3G21230
AT3G21550
AT3G21950
AT3G22800
AT3G23290
AT3G23430
AT3G25190
AT3G25510
AT3G25930
AT3G26210
AT3G26330
AT3G26550
AT3G27030
AT3G27150
AT3G27170
AT3G27400
AT3G28640
AT3G29030
AT3G29670
AT3G32980
AT3G41768
AT3G43850
AT3G44970
AT3G45160
AT3G45410
AT3G45710
AT3G45960
AT3G46900
AT3G47210
AT3G47510
AT3G47570
AT3G47600
AT3G48185
AT3G48550
AT3G48970
AT3G49120
AT3G50010
AT3G50190
AT3G50300
AT3G50400
AT3G50570
AT3G50740
AT3G50930
AT3G51060
AT3G51710
AT3G51760
AT3G52490
AT3G52520
AT3G52790
AT3G53980
AT3G55110
AT3G55130
AT3G55230
AT3G55890
AT3G57780
AT3G61210
AT3G61380
AT3G62020
AT3G62160
AT3G62930
AT3G62950
AT3G63110
AT3G63290
AT4G00390
AT4G00700
AT4G00880
AT4G00950
AT4G01440
AT4G01910
AT4G01950
AT4G02170
AT4G02710
AT4G04630
AT4G04890
AT4G06744
AT4G07820
AT4G08040
AT4G08100.1
AT4G08150
AT4G08290
AT4G08950
AT4G09432
AT4G10940
AT4G11211
AT4G11650
AT4G13840
AT4G13990
AT4G14580
AT4G14630
AT4G14650
AT4G15070
AT4G15330
AT4G15340
AT4G15380
AT4G15390
AT4G15530
AT4G15730
AT4G16260
AT4G16563
AT4G16750
AT4G17340
AT4G18197
AT4G18205
AT4G18220
AT4G18340
AT4G18610
AT4G18670
AT4G18940
AT4G19380
AT4G19690
AT4G19720
AT4G20240
AT4G20270
AT4G21340
AT4G21620
AT4G21750
AT4G22270
AT4G22560
AT4G22690
AT4G22710
AT4G22730
AT4G22760
AT4G23670
AT4G23870
AT4G23880
AT4G23990
AT4G24130
AT4G24510
AT4G25960
AT4G26220
AT4G27300
AT4G27435
AT4G28410
AT4G28500
AT4G28680
AT4G28790
AT4G29020
AT4G29030
AT4G29050
AT4G29140
AT4G29240
AT4G30450
AT4G31500
AT4G31730
AT4G31910
AT4G32860
AT4G32880
AT4G33040
AT4G33420
AT4G33550
AT4G33610
AT4G34250
AT4G34970
AT4G35030
AT4G35160
AT4G37650
AT4G38080
AT4G38690
AT4G39950
AT5G01740
AT5G01790
AT5G02890
AT5G03120
AT5G03150
AT5G03310
AT5G03360
AT5G04230
AT5G04370
AT5G04530
AT5G04950
AT5G05960
AT5G06570
AT5G06850
AT5G07000
AT5G07180
AT5G07322
AT5G07620
AT5G09220
AT5G09480
AT5G09520
AT5G09530
AT5G10280
AT5G11160
AT5G11590
AT5G12420
AT5G13400
AT5G15830
AT5G16340
AT5G16350
AT5G17700
AT5G18240
AT5G18930
AT5G19530
AT5G19970
AT5G23010
AT5G23190
AT5G23350
AT5G23360
AT5G23530
AT5G23660
AT5G23910
AT5G23980
AT5G23990
AT5G24780
AT5G25370
AT5G26310
AT5G26731
AT5G28320
AT5G28610
AT5G33355
AT5G36910
AT5G37540
AT5G37690
AT5G38030
AT5G38340
AT5G39450
AT5G39865
AT5G40030
AT5G40380
AT5G40630
AT5G41040
AT5G41550
AT5G41750
AT5G41900
AT5G43150
AT5G43170
AT5G43180
AT5G44350
AT5G44550
AT5G44572
AT5G44574
AT5G44700
AT5G45210
AT5G45220
AT5G45340
AT5G45670
AT5G45700
AT5G45720
AT5G45730
AT5G46530
AT5G48070
AT5G48920
AT5G48940
AT5G49630
AT5G49660
AT5G49780
AT5G49850
AT5G50010
AT5G50760
AT5G51190
AT5G51810
AT5G53210
AT5G54040
AT5G54230
AT5G56080
AT5G57130
AT5G57685
AT5G58860
AT5G59090
AT5G59320
AT5G59700
AT5G59780
AT5G60930
AT5G61420
AT5G61650
AT5G62680
AT5G63590
AT5G63710
AT5G64120
AT5G66800
ATCG00950
ATCG01180
ATMG00020
AT1G01010
AT1G01030
AT1G01560
AT1G01720
AT1G01750
AT1G02230
AT1G03070
AT1G04180
AT1G05100
AT1G05340
AT1G05660
AT1G05680
AT1G05894
AT1G06135
AT1G07150
AT1G07160
AT1G07400
AT1G07795
AT1G09080
AT1G09540
AT1G10040
AT1G10140
AT1G10370
AT1G10810
AT1G14200
AT1G14220
AT1G15100
AT1G15385
AT1G15430
AT1G15520
AT1G16030
AT1G16850
AT1G17060
AT1G17147
AT1G17170
AT1G17180
AT1G17190
AT1G17870
AT1G18860
AT1G19025
AT1G19840
AT1G20070
AT1G21340
AT1G21980
AT1G22810
AT1G22985
AT1G23060
AT1G23170
AT1G23550
AT1G23750
AT1G24145
AT1G27740
AT1G28480
AT1G29640
AT1G30850
AT1G32560
AT1G32860
AT1G33090
AT1G33100
AT1G43160
AT1G47510
AT1G48330
AT1G49030
AT1G51760
AT1G51770
AT1G52560
AT1G52830
AT1G52890
AT1G53180
AT1G53470
AT1G53700
AT1G54050
AT1G56170
AT1G56600
AT1G56630
AT1G57630
AT1G59860
AT1G61230
AT1G62840
AT1G63930
AT1G66580
AT1G66700
AT1G67360
AT1G67920
AT1G68290
AT1G68620
AT1G68795
AT1G69050
AT1G69600
AT1G69930
AT1G70420
AT1G70440
AT1G71520
AT1G71530
AT1G71697
AT1G72660
AT1G73066
AT1G73480
AT1G74310
AT1G74590
AT1G74950
AT1G75250
AT1G75860
AT1G76070
AT1G76640
AT1G76680
AT1G76970
AT1G77450
AT1G78070
AT1G78210
AT1G79310
AT2G02010
AT2G02061
AT2G02250
AT2G13960
AT2G16586
AT2G16720
AT2G16900
AT2G18193
AT2G18450
AT2G18969
AT2G20560
AT2G22240
AT2G22470
AT2G23960
AT2G24490
AT2G24850
AT2G26150
AT2G26380
AT2G29440
AT2G29450
AT2G29460
AT2G29480
AT2G29500
AT2G30130
AT2G30340
AT2G31345
AT2G31940
AT2G31945
AT2G32120
AT2G32190
AT2G32210
AT2G32235
AT2G33100
AT2G33380
AT2G34910
AT2G34940
AT2G35730
AT2G35980
AT2G38240
AT2G38250
AT2G39350
AT2G40095
AT2G40180
AT2G40340
AT2G42150
AT2G43120
AT2G43340
AT2G43500
AT2G43870
AT2G45760
AT2G46140
AT2G46240
AT2G47140
AT2G47180
AT2G47260
AT2G47520
AT2G47550
AT2G47950
AT3G01513
AT3G01840
AT3G01900
AT3G02480
AT3G02800
AT3G02875
AT3G03170
AT3G03341
AT3G04010
AT3G04300
AT3G04620
AT3G05500
AT3G05820
AT3G06490
AT3G07090
AT3G07150
AT3G07250
AT3G07390
AT3G08970
AT3G09330
AT3G09350
AT3G09405
AT3G09440
AT3G10815
AT3G10960
AT3G11020
AT3G11900
AT3G12510
AT3G12580
AT3G13310
AT3G14260
AT3G14370
AT3G14395
AT3G15500
AT3G15518
AT3G15540
AT3G15670
AT3G15740
AT3G16050
AT3G16390
AT3G17110
AT3G17860
AT3G18950
AT3G19200
AT3G19615
AT3G19920
AT3G20520
AT3G21180
AT3G21680
AT3G21700
AT3G24500
AT3G25250
AT3G25597
AT3G25760
AT3G25770
AT3G25900
AT3G27095
AT3G27880
AT3G28210
AT3G28600
AT3G28740
AT3G29575
AT3G44860
AT3G44870
AT3G46660
AT3G47380
AT3G48340
AT3G48790
AT3G49570
AT3G49710
AT3G49820
AT3G49845
AT3G50900
AT3G51450
AT3G51660
AT3G52360
AT3G53160
AT3G53600
AT3G53830
AT3G54130
AT3G55720
AT3G55970
AT3G56790
AT3G59200
AT3G59220
AT3G59710
AT3G59730
AT3G59740
AT3G59830
AT3G59850
AT3G60930
AT3G60930.2
AT3G62100
AT3G63010
AT3G63060
AT3G63350
AT4G00460
AT4G01480
AT4G01890
AT4G01895
AT4G02650
AT4G04610
AT4G05010
AT4G05018
AT4G05020
AT4G05100
AT4G06746
AT4G11350
AT4G12000
AT4G12400
AT4G12410
AT4G13110
AT4G14280
AT4G15120
AT4G17905
AT4G18170
AT4G20730.1
AT4G21323
AT4G21440
AT4G21830
AT4G21840
AT4G21850
AT4G22214
AT4G22217
AT4G22592
AT4G22620
AT4G24340
AT4G24960
AT4G25380
AT4G25670
AT4G28140
AT4G28290
AT4G28350
AT4G29850
AT4G29880
AT4G30530
AT4G30830
AT4G33467
AT4G33905
AT4G33930
AT4G34400
AT4G35110
AT4G36010
AT4G36490
AT4G36950
AT4G37370
AT4G37690
AT4G37710
AT4G38215
AT4G38620
AT4G39360
AT4G39670
AT5G01280
AT5G01380
AT5G01760
AT5G02020
AT5G02230
AT5G02350
AT5G03030
AT5G03210
AT5G04250
AT5G05220
AT5G05410
AT5G05600
AT5G06300
AT5G06480
AT5G06760
AT5G07330
AT5G07870
AT5G07880
AT5G08790
AT5G09430
AT5G10300
AT5G10680
AT5G10695
AT5G11140
AT5G11440
AT5G12010
AT5G12020
AT5G12030
AT5G12110
AT5G12340
AT5G13080
AT5G13210
AT5G13220
AT5G13750
AT5G13910
AT5G14180
AT5G14360
AT5G14730
AT5G15265
AT5G16010
AT5G16960
AT5G18636
AT5G19110
AT5G20150
AT5G20260
AT5G22140
AT5G22570
AT5G24110
AT5G25450
AT5G25880
AT5G26340
AT5G35320
AT5G37670
AT5G38710
AT5G40210
AT5G42650
AT5G42930
AT5G43650
AT5G43980
AT5G44210
AT5G45580
AT5G46350
AT5G48390
AT5G48530
AT5G48540
AT5G48570
AT5G49480
AT5G51060
AT5G51160
AT5G51440
AT5G51451
AT5G52640
AT5G54170
AT5G54860
AT5G55090
AT5G55180
AT5G57123
AT5G58320
AT5G58670
AT5G59220
AT5G59510
AT5G59720
AT5G60180
AT5G60950
AT5G61890
AT5G63350
AT5G63450
AT5G64510
AT5G64750
AT5G64810
AT5G65100
AT5G65550
ATCG00680
ATCG00790
ATCG01130
ATMG00160
ATMG00640
ATMG00660
ATMG01360
AT1G01250
AT1G02813
AT1G06350
AT1G07560
AT1G08670
AT1G09812
AT1G10800
AT1G12670
AT1G13620
AT1G13635
AT1G14760
AT1G15760
AT1G15825
AT1G15840
AT1G16400
AT1G21510
AT1G23465
AT1G24405
AT1G24430
AT1G26780
AT1G28620
AT1G33930
AT1G34670
AT1G35250
AT1G35310
AT1G47271
AT1G47990
AT1G48660
AT1G48690
AT1G49952
AT1G51840
AT1G53635
AT1G55365
AT1G55940
AT1G58170
AT1G58460
AT1G60095
AT1G61600
AT1G63295
AT1G64000
AT1G67110
AT1G67865
AT1G70270
AT1G70885
AT1G75700
AT1G76190
AT1G79130
AT2G01580
AT2G02120
AT2G03830
AT2G03850
AT2G13810
AT2G19200
AT2G20160
AT2G24700
AT2G24800
AT2G31310
AT2G33850
AT2G34700
AT2G34925
AT2G35380
AT2G37740
AT2G39510
AT2G41480
AT2G43390
AT2G43670
AT2G45780
AT3G02000
AT3G02020
AT3G02885
AT3G03190
AT3G03240
AT3G03660
AT3G03830
AT3G05858
AT3G07425
AT3G07970
AT3G08040
AT3G11640
AT3G14185
AT3G19710
AT3G20850
AT3G21890
AT3G22820
AT3G24535
AT3G25855
AT3G27630
AT3G30875
AT3G44540
AT3G44550
AT3G44700
AT3G45840
AT3G53200
AT3G55900
AT3G56891
AT3G57130
AT3G57510
AT3G57540
AT3G57950
AT3G58000
AT3G58190
AT3G58990
AT3G61400
AT4G02000
AT4G03443
AT4G05095
AT4G08360
AT4G12030
AT4G12580
AT4G13570
AT4G14723
AT4G17785
AT4G17860
AT4G19920
AT4G21490
AT4G21903
AT4G22900
AT4G24430
AT4G24600
AT4G27810
AT4G31620
AT4G31940
AT4G32780
AT4G32785
AT4G34790
AT4G36000
AT4G36230
AT5G03790
AT5G06470
AT5G07040
AT5G08250
AT5G09370
AT5G11930
AT5G14940
AT5G15725
AT5G16570
AT5G18020
AT5G19870
AT5G22930
AT5G26930
AT5G36130
AT5G37478
AT5G37990
AT5G38344
AT5G38350
AT5G41570
AT5G43590
AT5G45070
AT5G46940
AT5G46950
AT5G48060
AT5G49350
AT5G50060
AT5G52270
AT5G52330
AT5G53486
AT5G53980
AT5G55370
AT5G55680
AT5G58500
AT5G59310
AT5G59845
AT5G61412
AT5G61430
AT5G62380
AT5G63070
AT5G63090
AT5G63560
AT5G66350
ATCG00520
AT1G02681
AT1G09157
AT1G10155
AT1G26140
AT1G27080
AT1G27160
AT1G28550
AT1G32350
AT1G32375
AT1G51913
AT1G54590
AT1G55230
AT1G55525
AT1G68905
AT1G71000
AT1G73190
AT1G74990
AT1G76965
AT1G80590
AT2G10990
AT2G13640
AT2G17845
AT2G24840
AT2G26400
AT2G27270
AT2G29470
AT2G33690
AT2G35700
AT2G38350
AT2G40925
AT3G02515
AT3G09640
AT3G14670
AT3G20541
AT3G25225
AT3G26660
AT3G42047
AT3G44580
AT4G02655
AT4G10250
AT4G17908
AT4G26701
AT4G27580
AT4G29285
AT4G31740
AT4G34103
AT4G34440
AT4G37720
AT4G39060
AT5G04210
AT5G12060
AT5G13655
AT5G15660
AT5G24355
AT5G36970
AT5G40130
AT5G51420
AT5G52965
AT5G53680
AT5G55020
AT5G57080
AT5G63270
AT5G64401
AT5G67411
ATCG00820
ATCG01060
ATMG01080
ATMG01130
ATMG01200
ATMG01370
