# Supplementary material for: Cell‐Type Specific miRNA Regulatory Network Responses to ABA Stress Revealed by Time Series Transcriptional Atlases in Arabidopsis
Source: Adv Sci (Weinh). 2025 Jan 10;12(9):2415083. doi: 10.1002/advs.202415083 (PMC11884551; doi:10.1002/advs.202415083)
Supplement: Supplementary file 9 — Supporting Information [file ADVS-12-2415083-s010.xlsx]

## Sheet: Maker List
Supplemental Dataset 8. Known markers used for cell-type annotation.
Columella + LRC(Root Cap)	TAIR	Symbol	Reference
	AT1G33280	BRN1	Kamiya et al, 2016
	AT3G61930		Zhang et al, 2019
	AT4G37160		Zhang et al, 2019
	AT1G79580	ANAC033	Bennett et al, 2010 Plant Cell
Trichoblast	TAIR	Symbol	Reference
	AT5G49270	COBL9	Brady et al, 2007b; Huang et al.2017
	AT1G48930	GH9C1	Efroni et al, 2015
Atrichoblast	TAIR	Symbol	Reference
	AT1G79840	GL2	Lee et al. 2006 PNAS
	AT2G37260	TTG2	Efroni et al, 2015
	AT1G13730	ATG3BP2	Efroni et al, 2015
Cortex	TAIR	Symbol	Reference
	AT1G09750	AT1G09751	Lee et al, 2006
	AT5G07990	CYP75B1	Lee et al, 2006
Endodermis	TAIR	Symbol	Reference
	AT5G57620	AtMYB36	Liberman et al, 2015
	AT4G11290	PER39	Zhang et al, 2021
Epidermal cell	TAIR	Symbol	Reference
	AT1G72970	EDA17	Kurdyukov et al, 2006
	AT2G42840	PDF1	Kurdyukov et al, 2006
Guard Cell	TAIR	Symbol	Reference
	AT3G24140	FAMA	Matos et al, 2014
	AT1G08810	AtMYB60	Ohashi-Ito, 2006.
Mesophyll	TAIR	Symbol	Reference
	AT4G2970	EPFL9	Zhang et al, 2021
	AT1G70760	FBA5	Zhang et al, 2021
	AT4G26530	CRR23	Zhang et al, 2021
Vascular-phloem	TAIR	Symbol	Reference
	AT1G79430	APL	Bonke et al, 2003 ; Kimn et al, 2011.
Vascular-xylem	TAIR	Symbol	Reference
	AT5G12870	MYB46	Lee et al, 2006
Vascular-procambium	TAIR	Symbol	Reference
	AT1G52150	ATHB-15	Ohashi-Ito and Fukuda, 2003
	AT3G09070	OPS	Zhang et al, 2021
Vascular-Phloem parenchymal cell	TAIR	Symbol	Reference
	AT3G48740	SWEET11	Kim et al, 2021; Zhang et al, 2021
Vascualr-Profiling Cell	TAIR	Symbol	Reference
	AT1G20930	CDKB2;2	Zhang et al, 2021
	AT1G08560	ATSYP111	Park, M., et al, 2018.
Vascualr-Sieve element Cell	TAIR	Symbol	Reference
	AT3G01680	SEOR1	Zhang et al, 2021
Vascualr-Tracheary element Cell	TAIR	Symbol	Reference
	AT1G20850	XCP2	Zhang et al, 2021
Vascualr-Company Cell	TAIR	Symbol	Reference
	AT1G22710	ATSUC2	Zhang et al, 2021
Vascualr-Stele	TAIR	Symbol	Reference
	AT3G25710	TMO5	Zhang et al, 2019
		marker in Figure 5
		marker in Figure S11 and S12
