# Supplementary material for: Cell‐Type Specific miRNA Regulatory Network Responses to ABA Stress Revealed by Time Series Transcriptional Atlases in Arabidopsis
Source: Adv Sci (Weinh). 2025 Jan 10;12(9):2415083. doi: 10.1002/advs.202415083 (PMC11884551; doi:10.1002/advs.202415083)
Supplement: Supplementary file 10 — Supporting Information [file ADVS-12-2415083-s009.xlsx]

## Sheet: Pri_MIR_TAIR10
Supplemental Dataset 9. 177 Pri-MIR list.
GeneID	MIR	Name
AT1G01046	miR838	miR838a
AT1G01183	miR165a	miR165a
AT1G07051	miR847	miR847a
AT1G11735	miR171b	miR171b
AT1G12294	miR472	miR472a
AT1G14071	miR830	miR830a
AT1G18075	miR159b	miR159b
AT1G18879	miR837	miR837a
AT1G19371	miR169h	miR169h
AT1G19464	miR864	miR864a
AT1G20375	miR394a	miR394a
AT1G21202	miR781a	miR781a
AT1G26973	miR395a	miR395a
AT1G26975	miR395b	miR395b
AT1G26985	miR395c	miR395c
AT1G29265	miR399a	miR399a
AT1G31173	miR167d	miR167d
AT1G31358	miR404	miR404
AT1G32582	miR400	miR400
AT1G32713	miR829	miR829a
AT1G32992	miR856	miR856a
AT1G35501	miR773a	miR773a
AT1G48267	miR161	miR161
AT1G48742	miR157d	miR157d
AT1G52185	miR406	miR406
AT1G53683	miR169d	miR169d
AT1G53687	miR169e	miR169e
AT1G55591	miR158b	miR158b
AT1G60025	miR426	miR426
AT1G60072	miR859	miR859a
AT1G60073	miR774a	miR774a
AT1G61224	miR842	miR842a
AT1G61226	miR846	miR846a
AT1G61732	miR776	miR776a
AT1G62035	miR171c	miR171c
AT1G62355	miR413	miR413
AT1G63005	miR399b	miR399b
AT1G66725	miR163	miR163
AT1G66783	miR157a	miR157a
AT1G66795	miR157b	miR157b
AT1G67195	miR414	miR414
AT1G67481	miR839	miR839a
AT1G69792	miR395d	miR395d
AT1G69795	miR395e	miR395e
AT1G69797	miR395f	miR395f
AT1G70645	miR777	miR777a
AT1G71002	miR858a	miR858a
AT1G73687	miR159a	miR159a
AT1G76062	miR835	miR835a
AT1G76135	miR394b	miR394b
AT1G77235	miR402	miR402
AT1G78206	miR775	miR775a
AT1G78478	miR833a	miR833a
AT2G02741	miR840	miR840a
AT2G03445	miR398a	miR398a
AT2G10606	miR396a	miR396a
AT2G16145	miR416	miR416
AT2G19425	miR156g	miR156g
AT2G22496	miR779	miR779a
AT2G22668	miR405a	miR405a
AT2G23347	miR844	miR844a
AT2G24103	miR831	miR831a
AT2G25011	miR836	miR836a
AT2G25095	miR156a	miR156a
AT2G25171	miR862	miR862a
AT2G26211	miR825	miR825a
AT2G28056	miR172a	miR172a
AT2G32273	miR417	miR417
AT2G32698	miR407	miR407
AT2G34202	miR399d	miR399d
AT2G34204	miR399e	miR399e
AT2G34208	miR399f	miR399f
AT2G38325	miR390a	miR390a
AT2G39175	miR160a	miR160a
AT2G39885	miR393a	miR393a
AT2G40805	miR319c	miR319c
AT2G41616	miR778	miR778a
AT2G46255	miR159c	miR159c
AT2G46685	miR166a	miR166a
AT2G47015	miR408	miR408
AT2G47275	miR403	miR403
AT2G47585	miR164a	miR164a
AT3G04765	miR167c	miR167c
AT3G09285	miR2111a	miR2111a
AT3G10745	miR158a	miR158a
AT3G11435	miR172c	miR172c
AT3G13405	miR169a	miR169a
AT3G13724	miR823	miR823a
AT3G14385	miR169f	miR169f
AT3G18217	miR157c	miR157c
AT3G18827	miR868	miR868a
AT3G18895	miR418	miR418
AT3G22886	miR167a	miR167a
AT3G23125	miR173	miR173
AT3G23326	miR853	miR853a
AT3G26812	miR169i	miR169i
AT3G26813	miR169j	miR169j
AT3G26815	miR169k	miR169k
AT3G26816	miR169l	miR169l
AT3G26818	miR169m	miR169m
AT3G26819	miR169n	miR169n
AT3G44444	miR849	miR849a
AT3G48057	miR843	miR843a
AT3G48201	miR861	miR861a
AT3G51375	miR171a	miR171a
AT3G53015	miR771	miR771a
AT3G53016	miR851	miR851a
AT3G55512	miR172d	miR172d
AT3G55734	miR393b	miR393b
AT3G59884	miR827	miR827a
AT3G61897	miR166b	miR166b
AT3G63375	miR167b	miR167b
AT4G00885	miR165b	miR165b
AT4G03039	miR826a	miR826a
AT4G03438	miR447c	miR447c
AT4G03445	miR447a	miR447a
AT4G03455	miR447b	miR447b
AT4G05105	miR397a	miR397a
AT4G05508	miR405d	miR405d
AT4G08116	miR401	miR401
AT4G10345	miR832	miR832a
AT4G13493	miR850	miR850a
AT4G13494	miR863	miR863a
AT4G13554	miR857	miR857a
AT4G13555	miR397b	miR397b
AT4G13564	miR841a	miR841a
AT4G14504	miR852	miR852a
AT4G14811	miR780	miR780a
AT4G17788	miR160b	miR160b
AT4G19395	miR168a	miR168a
AT4G21362	miR867	miR867a
AT4G21595	miR169g	miR169g
AT4G23375	miR845b	miR845b
AT4G23387	miR845a	miR845a
AT4G23713	miR319a	miR319a
AT4G24415	miR824	miR824a
AT4G27765	miR828	miR828a
AT4G30972	miR156b	miR156b
AT4G31877	miR156c	miR156c
AT4G32445	miR419	miR419
AT5G01747	miR164b	miR164b
AT5G02035	miR2111b	miR2111b
AT5G03552	miR822	miR822a
AT5G04275	miR172b	miR172b
AT5G08210	miR834	miR834a
AT5G08712	miR166c	miR166c
AT5G08717	miR166d	miR166d
AT5G10945	miR156d	miR156d
AT5G11977	miR156e	miR156e
AT5G13887	miR848	miR848a
AT5G14545	miR398b	miR398b
AT5G14565	miR398c	miR398c
AT5G15833	miR865	miR865a
AT5G23065	miR162b	miR162b
AT5G24825	miR169b	miR169b
AT5G26038	miR860	miR860a
AT5G26147	miR156f	miR156f
AT5G27807	miR164c	miR164c
AT5G35407	miR396b	miR396b
AT5G39635	miR169c	miR169c
AT5G39693	miR869	miR869a
AT5G40384	miR866	miR866a
AT5G41663	miR319b	miR319b
AT5G41905	miR166e	miR166e
AT5G43603	miR166f	miR166f
AT5G45307	miR168b	miR168b
AT5G46845	miR160c	miR160c
AT5G50717	miR405b	miR405b
AT5G52797	miR870	miR870a
AT5G55835	miR156h	miR156h
AT5G58465	miR390b	miR390b
AT5G59505	miR172e	miR172e
AT5G60408	miR391	miR391
AT5G62162	miR399c	miR399c
AT5G62848	miR420	miR420
AT5G63715	miR166g	miR166g
AT5G66045	miR170	miR170
