# Supplementary material for: Cell‐Type Specific miRNA Regulatory Network Responses to ABA Stress Revealed by Time Series Transcriptional Atlases in Arabidopsis
Source: Adv Sci (Weinh). 2025 Jan 10;12(9):2415083. doi: 10.1002/advs.202415083 (PMC11884551; doi:10.1002/advs.202415083)
Supplement: Supplementary file 11 — Supporting Information [file ADVS-12-2415083-s004.xlsx]

## Sheet: Sheet1
Supplemental Dataset 10. Design of primers for the promoter sequences of miR858a, MYB63, and MYB20.
miR858a-F1	acgacggccagtgccaagcttTCAATTAAAGCTGTTGTTATGTTCG
miR858a-R1	tgctctcggcgccatacgcgtAACACATAAGATTGCTCACTTTGTCA
MYB63-F1	acgacggccagtgccaagcttTTTGTGGACATCCGAGTTTTACAC
MYB63-R1	tgctctcggcgccatacgcgtTCTCTCTCTCTCACTCCCTCTCACTC
MYB20-F1	acgacggccagtgccaagcttTGGATTTTCAACAGAGATTCTCAAC
MYB20-R1	tgctctcggcgccatacgcgtTTCTCTCTCTCTCTCTCTCGTTCTCTC
